# Supplementary material for: Three Essential Ribonucleases—RNase Y, J1, and III—Control the Abundance of a Majority of Bacillus subtilis mRNAs
Source: PLoS Genet. 2012 Mar 8;8(3):e1002520. doi: 10.1371/journal.pgen.1002520 (PMC3297567; doi:10.1371/journal.pgen.1002520)
Supplement: Table S2 — Fold changes in annotated genes. Column labeled ‘WT’ is the average log2 value measured in the wild-type strain. Columns labeled ‘ΔRNase III’, ΔRNase J1’ and ‘ΔRNase Y’ show the average log2 difference compared to the wild-type for each RNase depleted strain. Columns labeled ‘Qval_RNase III’, ‘Qval_RNase J1’ and ‘Qval_RNase Y’ show calculated q-values for each gene associated with the testing of a non-null difference between each RNase depleted strain and the wild-type. Columns labeled ‘Pval_RNase III’, ‘Pval_RNase J1’, and ‘Pval_RNase Y’ show the raw p-values used for the calculation of the q-values. Columns labeled ‘Profile III/J1/Y’ (2) or (1.5) indicates increased (U), decreased (D) or unchanged (−) expression levels (Q-value≤0.1) that are 2-fold or 1.5-fold greater than WT, respectively. Data sheets labeled “All 3 RNases”, “RNase III & J1”, “RNase Y” etc. show candidate genes common to different RNase depletion strains with a 2-fold increased or decreased abundance (q-value≤0.1) compared to WT (in absolute values). (XLSX) [file pgen.1002520.s011.xlsx]

## Sheet: All data (log2)
Name	Locustag	Start	End	Strand	Probes	WT	∆RNase III	∆RNase J1	∆RNase Y	Qval_RNase III	Qval_RNase J1	Qval_RNase Y	Pval_RNase III	Pval_RNase J1	Pval_RNase Y	Profile III/J1/Y (2)	Profile III/J1/Y (1.5)
dnaA	BSU00010	410	1750	1	58	13.6537	-0.240089	0.0925238	-0.0248833	0.430643	0.732428	0.925976	0.26341	0.642662	0.899319	---	---
dnaN	BSU00020	1939	3075	1	49	13.5737	-0.530444	-0.107626	-0.380233	0.204741	0.744889	0.257981	0.0782232	0.657926	0.166884	---	---
yaaA	BSU00030	3206	3421	1	7	13.9473	0.486421	0.560736	0.365578	0.363459	0.24698	0.422269	0.204308	0.155625	0.318381	---	---
recF	BSU00040	3437	4549	1	48	14.485	-0.0438503	0.241836	-0.010394	0.880906	0.321734	0.966406	0.805317	0.220096	0.953227	---	---
yaaB	BSU00050	4567	4812	1	8	14.6466	-0.106459	0.0105088	0.0762858	0.607244	0.959013	0.667131	0.447038	0.937731	0.578685	---	---
gyrB	BSU00060	4867	6783	1	84	14.8453	-0.32507	0.50998	-0.182785	0.0322465	0.0065746	0.0541287	0.00220473	0.000393014	0.0171025	---	---
gyrA	BSU00070	6994	9459	1	110	14.533	-0.173471	0.425284	-0.055896	0.360693	0.0544782	0.726181	0.201356	0.0200372	0.648377	---	---
guaB	BSU00090	15915	17381	1	64	15.3471	-0.0770291	-0.486487	-0.948049	0.796731	0.105387	0.0308046	0.683861	0.0504566	0.00571751	---	--D
dacA	BSU00100	17534	18865	1	59	14.497	-0.531547	-0.552077	-0.399277	0.0615914	0.0280653	0.0623147	0.00820947	0.0071811	0.0215907	---	---
pdxS	BSU00110	19062	19946	1	38	14.415	-0.662609	-0.902663	-1.04088	0.0688546	0.0180177	0.018167	0.0101559	0.00335289	0.00197185	--D	DDD
pdxT	BSU00120	19968	20558	1	24	14.6145	-0.546329	-0.618089	-0.992624	0.0251086	0.00804934	0.00861748	0.00108899	0.000677888	0.000106464	---	-DD
serS	BSU00130	20880	22157	1	55	14.0232	-1.28622	-0.783709	-0.791922	0.0250977	0.0272796	0.0329062	0.00108376	0.0068044	0.00655631	D--	DDD
tadA	BSU00180	25852	26337	1	19	9.39504	2.40057	0.142085	1.74412	0.0197802	0.683668	0.0181958	0.000586974	0.589793	0.00198844	U-U	U-U
dnaX	BSU00190	26814	28505	1	74	12.9709	0.0699874	-0.36907	0.632117	0.856516	0.268923	0.103639	0.770066	0.174392	0.0475796	---	---
yaaK	BSU00200	28529	28852	1	12	14.3636	0.276764	0.184066	0.425254	0.420288	0.531426	0.189435	0.253128	0.425141	0.10975	---	---
recR	BSU00210	28867	29463	1	24	13.0039	0.35959	0.0841272	1.12964	0.366361	0.815593	0.0382078	0.206772	0.742529	0.00911776	--U	--U
yaaL	BSU00220	29481	29705	1	8	12.6979	0.740977	-0.723775	0.516023	0.250432	0.197079	0.324016	0.109137	0.115224	0.225745	---	---
bofA	BSU00230	29772	30035	1	9	11.0186	1.91419	-0.878633	1.11558	0.0268878	0.055984	0.0384519	0.00128565	0.0208265	0.00931929	U-U	UDU
csfB	BSU00240	35531	35725	1	6	11.3122	0.515712	-0.658537	-0.512173	0.720128	0.588244	0.669899	0.578966	0.484183	0.581467	---	---
xpaC	BSU00250	35845	36459	1	25	11.4992	1.63318	0.852057	0.95925	0.0227848	0.0330081	0.0321168	0.000854429	0.00944608	0.00621622	U--	UUU
yaaN	BSU00260	36478	37638	1	50	11.6103	1.36356	0.655448	0.627021	0.0404564	0.0908831	0.102125	0.00346332	0.0409318	0.046575	U--	UU-
yaaO	BSU00270	37720	39162	1	63	11.3788	0.779186	1.5221	1.78851	0.163383	0.025455	0.0235788	0.0528702	0.00601554	0.00334479	-UU	-UU
tmk	BSU00280	39159	39797	1	27	11.8009	0.538888	1.18425	1.23481	0.341041	0.0623534	0.0618194	0.18402	0.0243509	0.0212973	-UU	-UU
yaaQ	BSU00290	39871	40200	1	12	13.0316	0.341996	0.186998	0.655846	0.416763	0.606382	0.123614	0.249742	0.502792	0.0613386	---	---
yaaR	BSU00300	40213	40653	1	17	13.6829	0.506237	0.489137	0.512986	0.15102	0.106294	0.0985778	0.0462862	0.0510593	0.0445467	---	---
holB	BSU00310	40665	41654	1	42	13.2178	0.265343	0.657601	1.12556	0.472025	0.094833	0.0347887	0.304581	0.0434144	0.00753754	--U	-UU
yaaT	BSU00320	41657	42484	1	35	13.3769	0.65995	1.28324	1.67898	0.0223096	0.00356981	0.00722619	0.000774942	5.73509e-05	1.97382e-05	-UU	UUU
yabA	BSU00330	42499	42858	1	14	13.1017	0.562081	1.11517	1.34222	0.40357	0.106294	0.0750902	0.237174	0.0510735	0.0294672	--U	--U
yabB	BSU00340	42917	43660	1	31	12.1091	0.575882	0.257015	0.494525	0.103234	0.277792	0.085697	0.0225063	0.1822	0.0361453	---	---
yazA	BSU00350	43647	43946	1	12	12.4487	0.684087	0.226514	0.14166	0.08601	0.358771	0.55345	0.0158659	0.253968	0.451977	---	U--
yabC	BSU00360	43921	44799	1	37	12.3592	0.580552	-0.0426812	0.0430454	0.136525	0.883808	0.875558	0.0389923	0.834931	0.833551	---	---
metS	BSU00380	45633	47627	1	88	13.7394	-0.136506	-0.622958	-0.896759	0.569156	0.0411187	0.0244436	0.403707	0.0130832	0.00359247	---	-DD
yabD	BSU00390	47706	48473	1	32	11.6689	0.925693	-1.34984	-0.693936	0.0277433	0.00626917	0.0271683	0.00152172	0.000356203	0.00444718	-D-	UDD
yabE	BSU00400	48629	49942	1	57	12.1555	3.29522	-0.564132	-1.69337	0.102694	0.665253	0.221753	0.0221142	0.567733	0.135362	---	---
rnmV	BSU00410	50087	50647	1	23	11.6715	0.627231	0.663713	0.987861	0.276724	0.195192	0.0914318	0.129295	0.113862	0.0398496	---	--U
ksgA	BSU00420	50640	51518	1	38	11.6063	-0.0799325	0.441695	0.495846	0.849873	0.231886	0.190498	0.758599	0.143128	0.110763	---	---
yabG	BSU00430	51680	52552	1	36	8.21178	0.0149559	-0.0270259	0.463417	0.962809	0.922637	0.118791	0.936368	0.885404	0.0580133	---	---
veg	BSU00440	52763	53023	1	9	15.1753	-0.699765	-0.977215	-0.872183	0.581464	0.381984	0.425904	0.417157	0.275419	0.32291	---	---
sspF	BSU00450	53183	53368	1	6	9.16652	0.643475	0.54214	2.06232	0.263949	0.264937	0.0229301	0.119327	0.171256	0.00318159	--U	--U
ispE	BSU00460	53516	54385	1	37	12.4745	0.0734216	1.606	-0.0983225	0.855767	0.0147329	0.76281	0.76857	0.00232812	0.694908	-U-	-U-
purR	BSU00470	54441	55298	1	36	13.0233	0.144941	1.20699	-0.163714	0.560844	0.0113917	0.445948	0.394839	0.00136836	0.342609	-U-	-U-
yabJ	BSU00480	55295	55672	1	15	14.262	0.0485877	0.36717	-0.956051	0.919032	0.353722	0.0675823	0.867162	0.249146	0.0247136	---	--D
spoVG	BSU00490	55866	56159	1	10	12.9551	1.26523	-2.73536	-1.56742	0.12904	0.015162	0.0552532	0.0348411	0.00245809	0.0176874	-DD	-DD
gcaD	BSU00500	56352	57722	1	59	14.7686	-0.616434	0.0724212	-1.33134	0.203955	0.856163	0.0335318	0.0772124	0.79487	0.00694134	--D	--D
prs	BSU00510	57745	58698	1	41	14.8956	-0.893002	0.00440857	-1.55965	0.0519407	0.986998	0.0127415	0.00582138	0.980133	0.000721869	--D	D-D
ctc	BSU00520	58783	59397	1	26	14.9187	-0.755575	0.143504	-1.53189	0.112845	0.651829	0.0197368	0.0270143	0.55245	0.00229516	--D	--D
pth	BSU00530	59504	60070	1	23	12.8186	0.0159202	-1.15864	-0.209085	0.918086	0.00556036	0.144052	0.865053	0.000191181	0.0760555	-D-	-D-
yabK	BSU00540	60130	60360	1	8	12.7046	0.070052	-0.88383	-0.264496	0.599891	0.00666264	0.0782772	0.439238	0.000413049	0.0316815	---	-D-
mfd	BSU00550	60430	63963	1	158	12.7	-0.338232	0.313582	-0.144258	0.23825	0.201954	0.517899	0.100083	0.119375	0.414799	---	---
spoVT	BSU00560	64099	64635	1	22	12.3478	-0.447377	0.375937	-0.121922	0.0698165	0.052798	0.386677	0.0106312	0.0190867	0.285174	---	---
yabM	BSU00570	64817	66415	1	70	10.9319	0.657476	1.41949	1.96618	0.111338	0.0129294	0.0114771	0.0262741	0.00175297	0.000503122	-UU	-UU
yabN	BSU00580	66405	67874	1	64	12.3811	0.403712	0.677221	1.04797	0.244533	0.0629045	0.0303627	0.104436	0.0246376	0.00556533	--U	-UU
yabO	BSU00590	67877	68137	1	9	12.7346	0.101644	0.48486	0.530893	0.817834	0.21556	0.184425	0.710897	0.130396	0.106114	---	---
yabP	BSU00600	68216	68518	1	11	12.4336	0.0236287	0.851423	0.745934	0.949373	0.0505808	0.0716209	0.919345	0.0177748	0.0271987	---	-UU
yabQ	BSU00610	68515	69150	1	26	12.1454	0.285504	1.36145	1.04735	0.545207	0.032594	0.063286	0.37865	0.00919792	0.0221981	-UU	-UU
divIC	BSU00620	69168	69545	1	15	12.8495	0.677468	1.37158	1.88539	0.229041	0.037587	0.0246496	0.0937854	0.0114042	0.00367109	-UU	-UU
yabR	BSU00630	69626	70012	1	16	13.5073	0.795264	1.78993	1.47573	0.246275	0.0330081	0.0559356	0.106048	0.00944024	0.0181573	-UU	-UU
spoIIE	BSU00640	70538	73021	1	110	8.70975	0.569429	2.30963	1.21193	0.18862	0.00732565	0.0315574	0.0668031	0.000532945	0.00600666	-UU	-UU
yabS	BSU00650	73106	73843	1	32	9.13642	0.481312	1.99029	1.05794	0.0688644	0.00355764	0.0117112	0.010321	4.64919e-05	0.000555934	-UU	-UU
yabT	BSU00660	73809	74825	1	44	8.82121	0.167381	2.27442	0.660677	0.294081	0.00294668	0.0182082	0.143052	1.59034e-05	0.00199324	-U-	-UU
tilS	BSU00670	74929	76347	1	62	11.9477	1.44888	0.962763	2.76941	0.0710558	0.090805	0.0140109	0.0109948	0.0408795	0.00102175	U-U	UUU
hprT	BSU00680	76344	76886	1	22	13.9628	0.755091	0.323656	0.791118	0.114813	0.324006	0.0669532	0.0280944	0.222325	0.0242579	---	--U
ftsH	BSU00690	76984	78897	1	84	15.3765	0.412234	0.165191	0.496738	0.0274115	0.0790576	0.0123847	0.00139134	0.0340487	0.000681149	---	---
coaX	BSU00700	79092	79868	1	32	12.8018	0.110281	-0.206174	0.800776	0.347507	0.0922978	0.0102831	0.189023	0.0417263	0.000328597	---	--U
hslO	BSU00710	79880	80755	1	37	12.9284	-0.36713	-0.204067	0.25989	0.0506631	0.0865307	0.0557876	0.00543093	0.0383652	0.0179499	---	---
yacD	BSU00720	80802	81695	1	38	12.2153	-0.514189	-1.68169	-1.00606	0.0951205	0.00584121	0.0170526	0.0190421	0.000240065	0.00174079	-DD	-DD
cysK	BSU00730	81771	82697	1	40	13.2101	-0.216696	-0.477054	-0.231663	0.795978	0.496226	0.738791	0.682226	0.386925	0.662114	---	---
pabB	BSU00740	82864	84276	1	61	11.8053	-0.377055	0.224399	-1.00712	0.139534	0.240968	0.0153897	0.0405679	0.150377	0.00134232	--D	--D
pabA	BSU00750	84290	84874	1	24	12.8784	0.43223	0.614281	1.74399	0.102296	0.0267859	0.00884925	0.0218157	0.00658781	0.000124024	--U	-UU
pabC	BSU00760	84874	85755	1	38	12.3826	0.34542	0.482866	1.83479	0.247673	0.0960455	0.010638	0.106903	0.0442309	0.000386837	--U	--U
sul	BSU00770	85737	86594	1	36	12.6192	0.0125831	0.311243	1.23299	0.968708	0.22969	0.0179532	0.944595	0.141337	0.00192453	--U	--U
folB	BSU00780	86587	86949	1	14	12.86	-0.103625	0.116858	0.952226	0.745004	0.667718	0.0344969	0.613358	0.570596	0.00734366	---	--U
folK	BSU00790	86946	87449	1	20	12.8763	0.0980264	0.232855	0.995306	0.678285	0.269919	0.0190614	0.526699	0.175294	0.00215524	---	--U
yazB	BSU00800	87401	87610	1	7	13.4158	0.48552	-0.0628895	0.882852	0.192597	0.833962	0.0415187	0.0693879	0.765571	0.0109852	---	--U
dusB	BSU00810	87634	88635	1	43	14.0357	0.284563	0.545698	0.684982	0.218278	0.0393776	0.0303356	0.0866498	0.0123055	0.00553971	---	--U
lysS	BSU00820	88727	90226	1	66	14.5445	-0.220334	0.0676673	0.156536	0.447039	0.799166	0.528985	0.280416	0.721217	0.425693	---	---
ctsR	BSU00830	101449	101913	1	18	12.9614	1.17457	-0.0359059	1.67295	0.0526501	0.918398	0.0167404	0.00620485	0.879784	0.00168356	U-U	U-U
mcsA	BSU00840	101927	102484	1	23	12.8898	1.11216	0.590994	1.80934	0.0317609	0.0544631	0.0102831	0.00213569	0.0200214	0.000330037	U-U	UUU
mcsB	BSU00850	102484	103575	1	47	12.9299	1.13641	0.761837	1.98294	0.0751618	0.0961937	0.0167404	0.0124754	0.0443763	0.00166299	U-U	UUU
clpC	BSU00860	103572	106004	1	108	13.255	1.16496	0.914915	1.47741	0.0649827	0.055984	0.0255001	0.00922694	0.0208261	0.00394092	U-U	UUU
radA	BSU00870	106096	107472	1	60	11.5568	1.99911	0.822356	3.27864	0.0611735	0.195717	0.0152756	0.00806378	0.114242	0.00130479	U-U	U-U
disA	BSU00880	107476	108558	1	46	11.926	1.88303	0.721905	2.70745	0.0995521	0.331081	0.0314248	0.02074	0.228496	0.00597548	U-U	U-U
yacL	BSU00890	108674	109774	1	48	12.6688	1.41069	0.944119	1.79959	0.0776159	0.100087	0.0307194	0.01323	0.046878	0.00564353	U-U	U-U
ispD	BSU00900	109789	110487	1	29	12.6044	1.02535	1.52143	1.657	0.110657	0.0273271	0.0287454	0.0259163	0.00684897	0.00504182	-UU	-UU
ispF	BSU00910	110480	110956	1	20	12.307	0.136462	0.718419	1.41102	0.846597	0.242467	0.0687861	0.753758	0.151633	0.0254852	--U	--U
gltX	BSU00920	111047	112498	1	63	13.9861	0.0529844	0.646814	0.340502	0.744424	0.0154909	0.0668346	0.611676	0.00256422	0.0241516	---	-U-
cysE	BSU00930	112800	113453	1	27	12.1322	-0.520752	0.0768456	0.326314	0.240688	0.837458	0.355777	0.101882	0.770525	0.255648	---	---
cysS	BSU00940	113450	114850	1	62	12.6289	-0.517514	-0.24326	0.0555064	0.149207	0.353245	0.827592	0.0454404	0.248542	0.773532	---	---
mrnC	BSU00950	114854	115285	1	17	12.8837	-0.300017	-0.919485	-0.184563	0.208582	0.0139383	0.324016	0.0807068	0.00205115	0.225894	---	-D-
rlmB	BSU00960	115269	116018	1	32	12.9987	-0.758225	-1.32025	-0.597363	0.177311	0.0361468	0.19055	0.0606521	0.0107345	0.110829	-D-	-D-
yacP	BSU00970	116025	116537	1	21	13.1943	-0.681025	-1.26564	-0.616275	0.132467	0.0214117	0.105905	0.0367168	0.00457837	0.0491818	-D-	-D-
sigH	BSU00980	116600	117256	1	28	13.5282	0.569851	-0.0971621	0.293281	0.0278833	0.365836	0.0537223	0.00155178	0.260935	0.0168382	---	---
rpmGB	BSU00990	117349	117498	1	4	13.176	0.594645	-0.0212518	0.326048	0.145728	0.949601	0.278413	0.0435275	0.922084	0.185402	---	---
secE	BSU01000	117532	117711	1	5	12.8661	0.522563	0.248197	0.291471	0.441714	0.677436	0.615759	0.275092	0.580824	0.519896	---	---
nusG	BSU01010	117890	118423	1	22	14.0088	-0.11547	-0.123683	-0.0341948	0.785901	0.736553	0.925193	0.669882	0.648529	0.898383	---	---
rplK	BSU01020	118591	119016	1	17	16.3818	0.0618714	-0.00955342	0.0686326	0.205417	0.81001	0.121484	0.0788212	0.735452	0.0598678	---	---
rplA	BSU01030	119111	119809	1	29	16.3817	-0.0311293	-0.635818	0.0935617	0.881925	0.025455	0.577395	0.807298	0.00599795	0.477325	---	-D-
rplJ	BSU01040	120061	120561	1	20	16.388	0.0594998	-0.0548113	0.0739589	0.487035	0.462335	0.328693	0.319108	0.354107	0.230519	---	---
rplL	BSU01050	120607	120978	1	14	16.3707	0.00205001	-0.0945989	-0.0276415	0.993303	0.553319	0.862203	0.986343	0.448	0.818113	---	---
ybxB	BSU01060	121068	121673	1	24	14.0462	-1.10063	-2.92557	-1.51669	0.0287964	0.00322418	0.0114771	0.00171251	3.78597e-05	0.000501103	DDD	DDD
rpoB	BSU01070	121919	125500	1	161	15.306	-0.0937421	-0.503785	0.387359	0.399022	0.0125678	0.0269721	0.233065	0.00165392	0.00439318	---	---
rpoC	BSU01080	125562	129161	1	161	15.8137	-0.0634243	-0.324351	0.348097	0.830582	0.215874	0.191423	0.729507	0.13071	0.111482	---	---
rplGB	BSU01090	129340	129588	1	9	16.3422	0.0461768	-0.807073	0.0370155	0.517459	0.00356981	0.548439	0.351833	5.13256e-05	0.44623	---	-D-
rpsL	BSU01100	129702	130118	1	16	16.3137	0.0510055	-0.145878	0.00280835	0.748896	0.295102	0.982916	0.617839	0.19735	0.977704	---	---
rpsG	BSU01110	130160	130630	1	19	16.3886	0.0627975	0.152206	0.0959527	0.69151	0.278702	0.47187	0.543385	0.18316	0.368112	---	---
fusA	BSU01120	130684	132762	1	91	16.3709	0.0626706	-0.153832	0.0864069	0.638178	0.213428	0.446566	0.4796	0.128501	0.343388	---	---
tufA	BSU01130	132882	134072	1	51	16.3247	-0.165642	-0.251178	-0.342983	0.696207	0.486416	0.347742	0.549342	0.378078	0.247683	---	---
ybaC	BSU01140	134171	135127	1	41	10.9597	-0.0526165	-1.47682	0.541445	0.928113	0.0379187	0.27346	0.882587	0.0115408	0.180701	-D-	-D-
rpsJ	BSU01150	135364	135672	1	12	16.3577	0.044077	-0.331035	0.001165	0.916813	0.344109	0.997685	0.863332	0.240224	0.996362	---	---
rplC	BSU01160	135712	136341	1	26	16.3267	-0.0977466	-0.341308	-0.115508	0.710859	0.169774	0.59947	0.567206	0.095337	0.502624	---	---
rplD	BSU01170	136369	136992	1	26	16.374	0.0556314	-0.24387	0.0546087	0.727717	0.122288	0.681825	0.58883	0.0618121	0.595435	---	---
rplW	BSU01180	136992	137279	1	11	16.3536	0.0636357	0.104315	0.100794	0.586074	0.318819	0.328847	0.422937	0.217618	0.230691	---	---
rplB	BSU01190	137311	138144	1	35	16.3856	0.0600359	0.1085	0.0857139	0.590623	0.283567	0.378425	0.428873	0.187219	0.277655	---	---
rpsS	BSU01200	138202	138480	1	10	16.3598	0.0527383	-0.0697721	0.0503258	0.0833861	0.0245096	0.0546042	0.014903	0.00562142	0.0174154	---	---
rplV	BSU01210	138497	138838	1	13	16.2885	-0.0376614	-0.268597	-0.0919765	0.918571	0.374229	0.753599	0.865858	0.26841	0.682835	---	---
rpsC	BSU01220	138842	139498	1	28	16.357	-0.0445276	-0.344013	-0.0515531	0.912529	0.311347	0.876178	0.856706	0.211103	0.834527	---	---
rplP	BSU01230	139500	139934	1	17	16.3535	-0.0418148	-0.179681	-0.111718	0.851188	0.335745	0.534062	0.759944	0.232478	0.431397	---	---
rpmC	BSU01240	139924	140124	1	6	16.3696	-0.0246921	-0.301622	-0.15926	0.915141	0.15422	0.394964	0.860383	0.0838029	0.293081	---	---
rpsQ	BSU01250	140147	140410	1	9	16.3514	0.0618361	-0.237061	0.0556665	0.181662	0.00781912	0.153609	0.0631689	0.000611609	0.0831757	---	---
rplNA	BSU01260	140451	140819	1	14	16.3311	0.0693117	-0.0251788	-0.0995381	0.692156	0.874835	0.498899	0.544612	0.821981	0.396095	---	---
rplX	BSU01270	140857	141168	1	12	16.3145	-0.0100076	-0.271545	-0.190235	0.976991	0.328735	0.476803	0.960522	0.226192	0.373406	---	---
rplE	BSU01280	141195	141734	1	22	16.2739	-0.184983	-0.283	-0.260556	0.282465	0.0977809	0.117854	0.133689	0.0453718	0.0573201	---	---
rpsNA	BSU01290	141757	141942	1	6	16.3455	0.0404009	-0.157066	-0.198923	0.792263	0.248006	0.165088	0.677325	0.156507	0.0920359	---	---
rpsH	BSU01300	141974	142372	1	15	16.2824	0.0865355	-4.36771e-05	0.0665864	0.231615	0.999557	0.261314	0.0957123	0.999178	0.170151	---	---
rplF	BSU01310	142402	142941	1	22	16.276	-0.00924052	-0.244382	-0.0293833	0.970391	0.226192	0.87662	0.947668	0.138433	0.835113	---	---
rplR	BSU01320	142974	143336	1	14	16.1503	0.0877329	-0.125257	-0.0448793	0.482697	0.270748	0.675778	0.314636	0.176294	0.588309	---	---
rpsE	BSU01330	143361	143861	1	20	16.3325	0.0296014	-0.262758	-0.0730356	0.737729	0.0284702	0.333057	0.601143	0.00732721	0.234526	---	---
rpmD	BSU01340	143875	144054	1	6	16.3686	0.0504132	-0.149966	-0.0426687	0.778029	0.329304	0.771682	0.656609	0.226896	0.705621	---	---
rplO	BSU01350	144085	144525	1	18	16.2809	-0.0844704	-0.362172	-0.379658	0.802597	0.229694	0.211829	0.691632	0.141384	0.127659	---	---
secY	BSU01360	144527	145822	1	56	16.1732	-0.224202	-0.656417	-0.376053	0.255087	0.0198999	0.0717012	0.112642	0.00404404	0.0272954	---	-D-
adk	BSU01370	145877	146530	1	27	16.31	-0.124583	-0.622112	-0.18489	0.405246	0.0147022	0.189161	0.239003	0.0023092	0.109482	---	-D-
mapA	BSU01380	146527	147273	1	31	16.2205	-0.141175	-0.749086	-0.11215	0.617181	0.0387597	0.641304	0.456422	0.0119656	0.548631	---	-D-
ybzG	BSU01389	147312	147536	1	8	16.3323	0.0639761	-0.171399	-0.197471	0.840633	0.510498	0.445926	0.744947	0.403178	0.342468	---	---
infA	BSU01390	147585	147803	1	7	16.3334	0.0712407	-0.0584825	0.00238263	0.338139	0.360527	0.970545	0.18163	0.255578	0.959517	---	---
rpmJ	BSU01400	147837	147950	1	3	16.3369	0.0715227	-0.376382	-0.22638	0.695129	0.0654532	0.18474	0.547546	0.025983	0.106401	---	---
rpsM	BSU01410	147973	148338	1	14	16.3478	0.0663096	-0.0303626	-0.0761157	0.575727	0.778101	0.455329	0.411732	0.696607	0.35261	---	---
rpsK	BSU01420	148359	148754	1	16	16.3555	-0.123945	-0.288994	-0.0250424	0.706459	0.313898	0.929642	0.560656	0.213546	0.904288	---	---
rpoA	BSU01430	148931	149875	1	40	16.3281	0.0472352	-0.225455	-0.152019	0.647356	0.0582645	0.136283	0.489072	0.0221194	0.0705198	---	---
rplQ	BSU01440	149953	150315	1	15	16.3545	0.0585951	-0.107235	-0.122162	0.773746	0.529684	0.471023	0.651732	0.423146	0.367363	---	---
ybxA	BSU01450	150443	151288	1	36	13.0622	2.24764	0.488391	-0.129779	0.024404	0.218629	0.723243	0.000977468	0.132958	0.643248	U--	U--
ybaE	BSU01460	151303	152133	1	35	12.9404	2.45604	1.66136	0.229824	0.0225138	0.0184323	0.54468	0.000811772	0.00354683	0.442862	UU-	UU-
ybaF	BSU01470	152130	152927	1	34	12.5404	2.68904	2.00381	0.43234	0.0197802	0.0121702	0.265386	0.000506387	0.00156506	0.173958	UU-	UU-
truA	BSU01480	152937	153680	1	32	15.2451	0.4995	-0.602003	-0.429781	0.206383	0.101482	0.195597	0.0794654	0.0478773	0.114468	---	---
rplM	BSU01490	153842	154279	1	18	16.2356	0.124211	-0.0505279	-0.0795713	0.659974	0.845603	0.740594	0.50573	0.781222	0.664291	---	---
rpsI	BSU01500	154300	154692	1	15	16.0163	-0.174188	0.113972	-0.382599	0.742475	0.81001	0.392176	0.609167	0.735386	0.290641	---	---
ybaJ	BSU01510	155156	155923	1	32	11.563	-0.0144879	-0.52603	-0.467486	0.97818	0.238079	0.279966	0.963048	0.147988	0.186909	---	---
ybaK	BSU01520	156109	156552	1	18	8.05981	0.365956	0.133204	0.739559	0.0644907	0.252466	0.012321	0.00911175	0.160315	0.000669723	---	--U
cwlD	BSU01530	156612	157325	1	30	7.99453	0.35388	0.333966	0.773853	0.164893	0.124111	0.0260346	0.0537889	0.0630898	0.00408763	---	--U
salA	BSU01540	157421	158479	1	45	14.6792	-0.00215571	-1.55212	-0.022436	0.995609	0.00701656	0.916382	0.989198	0.000488074	0.888092	-D-	-D-
kbaA	BSU01560	159182	159778	1	25	10.7122	0.097883	-0.219936	0.397828	0.801219	0.497741	0.246093	0.689685	0.38917	0.155812	---	---
ybaR	BSU01580	177083	178519	1	62	11.1157	-0.659401	3.24502	0.172603	0.041423	0.00294668	0.277155	0.00360549	7.22866e-06	0.184298	-U-	DU-
ybaS	BSU01590	178665	179585	1	39	10.2575	-0.425336	1.71251	0.296179	0.0471736	0.00313243	0.0537354	0.00479777	2.19388e-05	0.0169246	-U-	-U-
sigW	BSU01730	194849	195412	1	23	14.2723	1.6196	0.593757	0.856158	0.0418297	0.162495	0.0796695	0.00370763	0.0898644	0.0325317	U--	U-U
rsiW	BSU01740	195426	196052	1	27	14.1823	1.75939	0.972147	0.823194	0.0291084	0.0444904	0.0686263	0.00174761	0.0147556	0.0253839	U--	UUU
ybbP	BSU01750	196213	197034	1	35	12.9022	1.34238	0.348513	1.71327	0.0171741	0.094833	0.00887999	0.000357793	0.0434067	0.000137555	U-U	U-U
ybbR	BSU01760	197027	198478	1	64	13.2458	1.30989	0.123019	1.34068	0.0241086	0.563876	0.0131278	0.000949733	0.45847	0.000868733	U-U	U-U
glmM	BSU01770	198497	199843	1	59	13.5286	0.227263	-0.254547	0.758871	0.217635	0.12596	0.0167166	0.0862708	0.0642445	0.00164	---	--U
glmS	BSU01780	200277	202079	1	74	14.4112	-0.550935	1.12965	-0.435527	0.204528	0.0310383	0.22256	0.0780108	0.00845761	0.136023	-U-	-U-
adaA	BSU01810	203729	204364	1	26	8.39586	0.756345	0.174306	-0.046817	0.148949	0.644332	0.902022	0.0451781	0.543655	0.867342	---	---
adaB	BSU01820	204351	204890	1	22	8.52364	0.712237	1.0069	0.513552	0.189447	0.0623801	0.235005	0.0673145	0.0243731	0.146735	-U-	-U-
ndhF	BSU01830	205409	206926	1	66	7.99853	5.46494	2.65991	0.917108	0.0197802	0.0303971	0.259807	0.000560147	0.00821141	0.168333	UU-	UU-
ybcC	BSU01845	206941	209556	1	116	8.42793	5.63042	2.58093	0.794845	0.0215195	0.0396714	0.354498	0.000707843	0.0124649	0.254325	UU-	UU-
ybcF	BSU01860	209633	210160	1	22	9.24871	5.3895	2.309	0.438156	0.024554	0.0566536	0.619171	0.00100795	0.0211807	0.523312	UU-	UU-
ybcH	BSU01870	210224	210514	1	10	9.18575	5.08541	2.52129	0.212828	0.0225138	0.0366769	0.786608	0.000831475	0.0109961	0.724562	UU-	UU-
ybcI	BSU01880	210572	210946	1	14	9.0415	4.39729	2.29056	0.0996541	0.0197802	0.0271738	0.875558	0.000586137	0.00673169	0.833604	UU-	UU-
ybzH	BSU01889	211429	211731	1	11	10.9271	1.60703	1.01008	-0.315747	0.250432	0.37178	0.77315	0.109134	0.266161	0.70711	---	---
ybcL	BSU01890	211859	213031	1	51	8.157	0.481541	0.211538	2.18349	0.523571	0.756647	0.038388	0.35734	0.671668	0.00922066	--U	--U
ybcM	BSU01900	213155	213469	1	7	7.33054	0.398373	0.0515247	1.44285	0.525704	0.933894	0.0596407	0.359729	0.900111	0.020061	--U	--U
skfA	BSU01910	213941	214108	1	5	11.4999	-0.901424	-0.901843	-1.8459	0.358438	0.297181	0.083213	0.199245	0.199077	0.0346406	--D	--D
skfB	BSU01920	214175	215407	1	53	9.02955	-0.203225	-0.63773	-0.889855	0.663663	0.157102	0.0823463	0.510191	0.0861087	0.0341238	---	--D
skfC	BSU01935	215404	216894	1	65	9.12977	0.0689188	-0.621189	-0.550895	0.853308	0.0958465	0.124263	0.763682	0.0440748	0.0618022	---	-D-
skfE	BSU01950	216913	217632	1	30	9.11094	0.367806	-0.691683	-0.404336	0.39301	0.113377	0.287495	0.227842	0.0554646	0.192807	---	---
skfF	BSU01960	217697	219040	1	58	8.69382	0.500981	-0.47893	-0.288666	0.190973	0.143846	0.324016	0.0681066	0.0766364	0.225995	---	---
skfG	BSU01970	219087	219602	1	21	9.05395	0.166995	-0.60988	-0.342825	0.649946	0.106611	0.292165	0.493099	0.0512863	0.196824	---	---
skfH	BSU01980	219607	220032	1	16	8.77736	0.562184	-0.739863	-0.0243553	0.199789	0.0795144	0.943194	0.0746049	0.0343659	0.922294	---	-D-
ybdG	BSU01990	220279	221256	1	42	9.45945	-0.285709	-0.264197	-0.409539	0.433581	0.405468	0.224458	0.26644	0.298699	0.138033	---	---
ybdJ	BSU02000	221258	221929	1	27	9.38923	0.0171777	0.047812	-0.0753757	0.96778	0.890098	0.812318	0.942852	0.842221	0.754625	---	---
ybdK	BSU02010	221950	222912	1	41	9.71256	0.0290645	0.201144	-0.00619601	0.942654	0.550988	0.984963	0.908733	0.445802	0.980486	---	---
ybzI	BSU02019	222971	223234	1	10	12.1275	-1.30606	-1.37626	-2.04713	0.192597	0.120243	0.0559356	0.0693489	0.0602355	0.0181008	--D	--D
ybdO	BSU02050	225064	226248	1	51	8.25795	0.847367	1.45487	0.5717	0.14936	0.0297037	0.209032	0.0456001	0.00791429	0.125181	-U-	-U-
ybxG	BSU02060	226566	227954	1	61	10.766	0.758137	0.744193	-0.087462	0.0260488	0.0109722	0.497979	0.0011791	0.00126554	0.395271	---	UU-
csgA	BSU02070	228066	228314	1	9	7.79716	0.670757	-0.0571807	0.362143	0.224424	0.903556	0.400411	0.0910873	0.859405	0.29773	---	---
ybxH	BSU02080	228331	228522	1	6	7.50207	0.677803	-0.268141	0.614216	0.210654	0.519794	0.182663	0.0822669	0.41298	0.10472	---	---
cypC	BSU02100	229525	230778	1	55	8.14817	0.951604	-0.242238	0.79729	0.333546	0.779082	0.341539	0.177259	0.698518	0.242441	---	---
ybeC	BSU02120	231348	232967	1	72	12.7184	0.41526	-2.65829	-1.27039	0.268383	0.00581147	0.0256503	0.123212	0.000237742	0.00397871	-DD	-DD
ybeF	BSU02150	235625	235873	1	8	8.46717	0.483561	-0.536017	-0.0814398	0.339634	0.239013	0.847733	0.182746	0.14893	0.799727	---	---
ybfA	BSU02160	235965	236882	1	40	9.75284	-0.488024	0.122392	-0.826736	0.135534	0.592033	0.0330984	0.0383756	0.488203	0.00673931	---	--D
ybfB	BSU02170	236879	238129	1	54	8.93534	-0.00126108	0.55439	0.260109	0.998478	0.282007	0.594348	0.997278	0.185842	0.495741	---	---
purT	BSU02230	243892	245046	1	50	11.6055	0.613476	-2.16511	-1.50432	0.128415	0.00639646	0.0162499	0.0345602	0.000373127	0.00151507	-DD	-DD
mpr	BSU02240	245190	246131	1	41	9.73841	1.76451	-1.30154	0.579937	0.0218947	0.0147693	0.0878839	0.000738117	0.00234687	0.0375589	UD-	UD-
ybfJ	BSU02250	246094	246492	1	15	9.37604	1.57818	-0.882003	0.540145	0.0317395	0.0488503	0.139738	0.00211725	0.0168385	0.0729115	U--	UD-
ybfK	BSU02260	246658	247548	1	37	11.189	-0.258454	1.06819	-0.00530911	0.322255	0.0145478	0.980194	0.167536	0.00224147	0.974068	-U-	-U-
pssA	BSU02270	247744	248277	1	21	11.7689	-0.193578	0.920492	1.03204	0.390485	0.0151054	0.0164752	0.225934	0.00244318	0.00158916	--U	-UU
ybfM	BSU02280	248268	248756	1	20	12.0542	-0.233752	1.12892	0.894125	0.451668	0.0197402	0.0382594	0.284602	0.00397451	0.00915907	-U-	-UU
psd	BSU02290	248749	249540	1	34	12.0212	-0.399053	1.54657	0.862236	0.29127	0.013998	0.0532077	0.140289	0.00206258	0.0165871	-U-	-UU
ybfN	BSU02300	249595	249873	1	9	8.76526	-0.0791241	-0.347087	1.35187	0.932861	0.661223	0.136268	0.892932	0.563542	0.0704827	---	---
ybfO	BSU02310	249979	251319	1	59	8.95266	1.46043	1.88274	-0.111506	0.0566497	0.0162926	0.781761	0.00705975	0.00280184	0.717651	UU-	UU-
ybfP	BSU02320	251427	252314	1	38	9.37909	0.585297	1.29319	-0.396416	0.232552	0.0315594	0.313319	0.0963683	0.00875577	0.216475	-U-	-U-
ybfQ	BSU02330	252514	253482	1	42	13.5051	-0.0903973	0.62302	0.53237	0.682707	0.0328305	0.0519201	0.532822	0.00931747	0.01593	---	-U-
ybgA	BSU02370	257791	258498	1	30	10.8953	0.890164	1.68585	0.412826	0.0275668	0.00476198	0.063198	0.00143618	0.000120383	0.0221313	-U-	UU-
ybgB	BSU02380	258532	258807	1	10	9.62099	0.568614	1.95875	1.01262	0.245568	0.0138056	0.0606276	0.105529	0.00199353	0.0206263	-UU	-UU
ilvE	BSU02390	259016	260086	1	46	9.32268	0.296656	-0.238293	0.152033	0.429912	0.462283	0.634765	0.262186	0.353979	0.540512	---	---
glnJ	BSU02440	265476	266708	1	54	9.52719	0.605184	0.0482696	0.814357	0.0914131	0.838726	0.0325618	0.017818	0.772329	0.00641369	---	U-U
glnL	BSU02450	266719	267663	1	40	9.78053	0.46311	-0.386644	0.73906	0.222049	0.22214	0.0657898	0.0892824	0.135682	0.0235004	---	--U
ycbC	BSU02460	267890	268816	1	40	8.00292	0.763368	-1.00138	0.88319	0.113913	0.0371359	0.0541287	0.0274231	0.0112252	0.0171464	-D-	-DU
ycbD	BSU02470	268846	270312	1	64	7.92584	0.762828	-0.913457	1.13913	0.140374	0.060846	0.0422717	0.040969	0.0235518	0.0113204	--U	-DU
gudP	BSU02480	270396	271763	1	60	7.52718	0.380133	-0.652587	1.41725	0.552782	0.263614	0.0632952	0.385691	0.170197	0.0222133	--U	--U
gudD	BSU02490	271800	273167	1	60	7.84627	0.179702	-0.58885	0.895319	0.655523	0.137707	0.0611551	0.499712	0.0720698	0.0209641	---	--U
ycbG	BSU02500	273237	273938	1	29	10.9784	-0.333932	0.544233	-0.369428	0.294081	0.0917228	0.195552	0.142945	0.0413274	0.114405	---	---
garD	BSU02510	274029	275561	1	67	9.26115	-0.0580074	1.28513	0.946067	0.856443	0.0145478	0.0334389	0.769476	0.00225381	0.00690945	-U-	-UU
ycbJ	BSU02520	275838	276758	1	39	10.7951	0.481348	3.0518	0.275606	0.164329	0.00393015	0.290476	0.053352	6.69911e-05	0.195246	-U-	-U-
rtpA	BSU02530	277160	277321	1	4	10.5829	-0.657713	0.819331	-0.330806	0.0832273	0.0274826	0.186971	0.0148099	0.00692495	0.107969	---	DU-
ycbK	BSU02540	277342	278280	1	40	9.52222	-0.414665	1.42284	0.584871	0.340974	0.0235867	0.158097	0.18392	0.00531148	0.0864144	-U-	-U-
ycbL	BSU02550	278377	279057	1	28	9.94129	-0.3176	0.302438	-0.433622	0.226198	0.181428	0.090904	0.0920645	0.103605	0.0394927	---	---
ycbM	BSU02560	279059	279994	1	40	10.1984	-0.668604	0.285841	-0.698752	0.109558	0.311571	0.0631817	0.0254391	0.211432	0.0221016	---	--D
ycbN	BSU02570	280086	281009	1	39	10.3919	-0.74118	0.36691	-0.899338	0.0750806	0.17534	0.03234	0.0124139	0.0990605	0.00631447	---	D-D
ycbO	BSU02580	281028	281714	1	30	9.8785	-0.234345	1.03908	-0.0476702	0.573105	0.0449221	0.895925	0.408503	0.014974	0.860292	-U-	-U-
cwlJ	BSU02600	282469	282897	1	17	8.28695	-0.163225	0.265279	0.65452	0.727717	0.501549	0.14692	0.588668	0.39402	0.0781498	---	---
ycbR	BSU02610	283003	283734	1	31	9.65989	-0.135205	1.26787	-0.223437	0.697962	0.018786	0.446484	0.551146	0.0036647	0.343235	-U-	-U-
yczK	BSU02619	283816	283992	1	5	7.5177	0.333863	0.46844	0.77611	0.313419	0.138068	0.0519162	0.159084	0.0724243	0.0159092	---	--U
phoD	BSU02620	284011	285762	1	77	7.66777	0.0496565	0.636125	0.956858	0.912529	0.133742	0.0606276	0.856639	0.0691252	0.0206225	---	--U
tatAD	BSU02630	285775	285987	1	8	7.66286	0.35327	0.5446	1.14805	0.355638	0.142072	0.0344885	0.196611	0.0755028	0.00733534	--U	--U
tatCD	BSU02640	286048	286776	1	31	7.51219	0.201098	0.259943	0.989194	0.83272	0.746548	0.233655	0.732257	0.660016	0.145403	---	---
ycbU	BSU02660	287499	288611	1	48	9.14221	0.569944	2.74459	0.893446	0.264305	0.00811225	0.0862826	0.119981	0.000687123	0.0365627	-U-	-UU
ansZ	BSU02690	290915	292042	1	48	8.66952	0.039499	1.07764	1.67255	0.55498	0.00294668	0.00413915	0.38775	1.22043e-05	2.11502e-06	-UU	-UU
estA	BSU02700	292205	292843	1	27	11.3174	-1.14443	0.951769	-2.75994	0.334366	0.351078	0.0540731	0.178328	0.246594	0.0170719	--D	--D
yccF	BSU02720	293499	294575	1	45	13.2885	-0.811744	-0.39692	0.086895	0.0421912	0.0923861	0.645279	0.00378418	0.041785	0.553009	---	D--
natA	BSU02750	296429	297169	1	31	10.2254	-1.31506	-0.578474	-1.38642	0.231848	0.501551	0.154761	0.0960006	0.394211	0.0842393	---	---
natB	BSU02760	297170	298330	1	50	10.0008	-1.31228	-0.29245	-1.29637	0.244277	0.750338	0.186092	0.10428	0.66493	0.10732	---	---
yccK	BSU02770	298466	299398	1	40	10.104	0.320275	-1.0973	-0.517873	0.601723	0.0940618	0.337761	0.440808	0.0428623	0.239056	-D-	-D-
ycdB	BSU02790	300830	302248	1	62	9.00594	0.0546814	-0.858657	0.165124	0.247258	0.00294668	0.023477	0.106677	5.29419e-06	0.00331257	---	-D-
ycdC	BSU02800	302435	303796	1	59	9.63658	-0.0772922	-0.964002	-0.0106757	0.494009	0.00510669	0.914264	0.326439	0.000153787	0.884827	---	-D-
rapJ	BSU02820	304430	305551	1	49	11.0027	0.74949	1.63549	-0.00241614	0.19498	0.0253513	0.99579	0.0709389	0.00595687	0.994092	-U-	-U-
ycdF	BSU02830	305658	306434	1	33	9.04971	0.577199	-0.281986	-0.0872	0.50465	0.714365	0.9098	0.33825	0.623581	0.877551	---	---
ycdG	BSU02840	306459	308144	1	72	8.83788	0.457364	-0.0346281	0.229253	0.52383	0.960792	0.712744	0.357814	0.941123	0.630265	---	---
adcA	BSU02850	308332	309291	1	40	11.4436	-0.356115	0.431239	-1.20592	0.709314	0.594526	0.178149	0.565321	0.490689	0.101399	---	---
adcC	BSU02860	309347	310042	1	29	11.1709	-0.129051	-0.310121	1.04644	0.801172	0.467767	0.068349	0.68919	0.359596	0.0251531	--U	--U
adcB	BSU02870	310000	310842	1	36	11.1227	-0.213676	2.43644	0.771669	0.569006	0.00686641	0.0728937	0.403477	0.000441399	0.0280254	-U-	-UU
yceC	BSU02890	312159	312758	1	25	14.8206	1.03917	-1.33498	0.338075	0.110241	0.0371606	0.425904	0.0257097	0.0112397	0.322721	-D-	-D-
yceD	BSU02900	312780	313361	1	22	14.4654	1.07615	-0.0524884	0.415485	0.0815631	0.895145	0.276969	0.0142272	0.849371	0.184121	U--	U--
yceE	BSU02910	313396	313974	1	22	14.7197	1.05062	0.131915	0.434571	0.118975	0.780299	0.343704	0.0299917	0.700052	0.244238	---	---
yceF	BSU02920	314025	314798	1	33	14.0047	0.864716	0.311292	0.413814	0.0186314	0.0514472	0.033527	0.000435722	0.0183963	0.006934	---	U--
yceG	BSU02930	314883	316496	1	71	12.2972	1.68886	-0.0511794	0.779779	0.0275729	0.877549	0.0649524	0.00148309	0.825537	0.0230655	U--	U-U
yceH	BSU02940	316512	317603	1	47	12.5251	1.58297	0.106423	0.600769	0.0184532	0.612019	0.0498436	0.000421841	0.509204	0.0150192	U--	U-U
yceI	BSU02950	317725	318927	1	52	10.287	0.0157403	-1.55349	0.345922	0.975753	0.0246389	0.397285	0.958936	0.0056652	0.294954	-D-	-D-
opuAA	BSU02980	321013	322269	1	53	12.619	2.04016	0.387679	-0.214072	0.0249579	0.277877	0.526906	0.00105976	0.182357	0.42382	U--	U--
opuAB	BSU02990	322271	323119	1	36	12.6983	1.7029	0.742953	-0.138984	0.0581911	0.167748	0.769529	0.0073773	0.0936052	0.702924	U--	U--
opuAC	BSU03000	323119	324000	1	37	12.8632	1.31773	0.254608	-0.542279	0.0230531	0.253403	0.0623218	0.000885903	0.161103	0.0216356	U--	U--
ycgA	BSU03020	325339	326772	1	63	7.73144	0.634387	-0.105162	0.969848	0.309505	0.849423	0.115858	0.15569	0.786598	0.0558227	---	---
ycgB	BSU03030	326888	327469	1	24	9.79096	0.820587	2.63374	1.50156	0.290721	0.0201621	0.073098	0.139863	0.00412789	0.0282009	-UU	-UU
amyE	BSU03040	327618	329597	1	87	11.185	-3.04629	2.29489	-2.51735	0.00960866	0.00565587	0.00887999	6.99357e-05	0.00021343	0.000148401	DUD	DUD
ldh	BSU03050	329774	330739	1	41	15.6616	-3.96368	-6.51387	-6.01714	0.0994666	0.0187646	0.0284607	0.0206316	0.00365617	0.0048841	DDD	DDD
lctP	BSU03060	330771	332396	1	72	14.5436	-5.19227	-5.35278	-5.11231	0.0404564	0.0171991	0.0245872	0.00344816	0.0030815	0.00365082	DDD	DDD
ycgE	BSU03080	334092	334556	1	19	10.5742	1.12619	0.753888	0.879194	0.0895466	0.116601	0.0870888	0.0169426	0.0576824	0.0370457	U--	U-U
ycgF	BSU03090	334630	335259	1	26	9.51949	0.97867	0.921729	1.29238	0.0995451	0.0639159	0.0359849	0.0207197	0.0251064	0.00807615	--U	UUU
ycgG	BSU03100	335329	336090	1	30	9.60792	0.622973	0.707514	1.16915	0.243081	0.142037	0.0537336	0.103401	0.0753778	0.0168865	--U	--U
ycgI	BSU03120	337562	338158	1	25	7.16113	0.729575	0.340019	1.31379	0.254682	0.50493	0.0623974	0.112243	0.397728	0.0216736	--U	--U
nadE	BSU03130	338288	339106	1	35	14.2146	-0.62592	-0.037921	-0.893645	0.0730639	0.862908	0.0234021	0.0117183	0.803106	0.00328713	---	D-D
aroK	BSU03150	340025	340585	1	23	10.4067	0.964285	0.938727	0.629836	0.106552	0.0654532	0.151567	0.0238572	0.0259775	0.0814096	---	-U-
ycgK	BSU03170	341492	342466	1	41	9.19497	1.71088	0.277509	0.301774	0.0277433	0.386207	0.345897	0.00153293	0.279946	0.246124	U--	U--
cah	BSU03180	342538	343494	1	41	10.3723	0.533118	-0.96564	-0.776724	0.309347	0.0789925	0.126768	0.15545	0.0340057	0.0635632	---	-D-
ycgL	BSU03190	343578	344360	1	33	9.87907	-0.098856	-1.01852	-1.00688	0.604629	0.00943182	0.0137415	0.443714	0.000941395	0.000983764	-DD	-DD
ycgM	BSU03200	344551	345462	1	39	7.67988	2.68833	-0.228264	0.687098	0.0163244	0.493517	0.0953737	0.000327069	0.384345	0.0424846	U--	U-U
ycgN	BSU03210	345479	347026	1	67	7.99502	2.6194	0.213237	1.158	0.0197802	0.553311	0.0401968	0.000496342	0.447888	0.0103004	U-U	U-U
ycgO	BSU03220	347150	348571	1	60	11.7082	1.0697	-2.73086	-0.891355	0.0481752	0.0049894	0.0390048	0.00501825	0.000139854	0.00959225	UD-	UDD
ycgP	BSU03230	348724	349959	1	53	10.6978	0.760324	-1.04345	-0.74584	0.160312	0.0535223	0.113152	0.0511601	0.0194424	0.0540043	-D-	-D-
ycgT	BSU03270	352858	353868	1	44	13.0064	-0.944063	-0.705985	-0.38899	0.109695	0.1203	0.324016	0.025554	0.0603096	0.225863	---	---
nasA	BSU03330	362937	364142	1	52	9.30155	-0.740988	2.40826	1.71785	0.046506	0.00356981	0.00932388	0.00468247	4.99766e-05	0.000189507	-UU	DUU
folEB	BSU03340	364259	365173	1	39	7.43117	0.281442	0.421681	0.757141	0.699745	0.496843	0.247478	0.553114	0.3875	0.156924	---	---
yciB	BSU03350	365170	365754	1	24	7.60889	0.0729869	0.0518439	0.106592	0.931401	0.949601	0.880275	0.890299	0.921905	0.840596	---	---
yczL	BSU03359	365850	366035	1	6	7.69487	0.334998	1.63197	0.378212	0.887398	0.400111	0.842986	0.816315	0.293457	0.793333	---	---
yciC	BSU03360	366063	367256	1	52	7.59918	0.414806	2.2123	0.952679	0.855585	0.261347	0.605156	0.768069	0.167598	0.508652	---	---
yckC	BSU03390	369236	369691	1	18	9.72321	0.968439	2.20772	1.55398	0.145728	0.0158488	0.038755	0.0435794	0.00267148	0.00949657	-UU	-UU
yckD	BSU03400	369773	370105	1	13	7.40614	0.364673	0.0216132	0.410374	0.285854	0.946914	0.18161	0.135659	0.917323	0.103841	---	---
bglC	BSU03410	370259	371692	1	63	8.70399	0.773626	0.398908	0.511641	0.0275668	0.0461956	0.0329142	0.00142889	0.0155648	0.0065808	---	U--
hxlR	BSU03470	376032	376394	1	13	9.22077	0.374526	-0.849159	0.536626	0.506074	0.134675	0.290734	0.339492	0.0699289	0.195474	---	---
srfAA	BSU03480	376968	387731	1	394	14.0999	0.469987	-0.273417	-1.15632	0.441714	0.606888	0.0854416	0.275402	0.503441	0.0360171	--D	--D
srfAB	BSU03490	387744	398495	1	393	14.5166	0.680785	-0.638309	-0.854783	0.210654	0.171627	0.0981459	0.0822588	0.0965078	0.04424	---	--D
comS	BSU03500	390880	391020	1	4	14.5694	0.669172	-1.23843	-0.862257	0.177311	0.0313597	0.0740189	0.0606303	0.00868093	0.0288786	-D-	-DD
srfAC	BSU03510	398532	402359	1	169	13.9321	0.696137	-0.136814	-0.379759	0.317522	0.823806	0.50642	0.162287	0.753596	0.403506	---	---
srfAD	BSU03520	402388	403116	1	31	13.2088	0.796418	0.171684	-0.156809	0.407851	0.845824	0.848029	0.241466	0.781856	0.800167	---	---
ycxA	BSU03530	403217	404443	1	53	8.9445	0.6494	0.119138	0.627806	0.403529	0.86828	0.350845	0.237073	0.811381	0.250376	---	---
ycxD	BSU03560	406131	407465	1	58	8.29186	0.131907	-0.00168323	0.739208	0.795425	0.997469	0.133456	0.681234	0.995768	0.0683711	---	---
ubiX	BSU03630	412540	413154	1	26	8.56384	0.364771	-0.526906	0.68785	0.471114	0.256617	0.162642	0.303637	0.16369	0.090232	---	---
ubiD	BSU03640	413157	414578	1	62	8.50425	0.251019	-0.0883333	0.700863	0.61466	0.848479	0.152135	0.454359	0.785325	0.0819407	---	---
bsdD	BSU03651	414595	414822	1	8	8.49377	-0.0999931	0.0752961	0.425968	0.682541	0.724421	0.0973272	0.531947	0.634005	0.0436424	---	---
yclD	BSU03652	414819	415283	1	19	8.01027	0.238263	0.367004	1.05319	0.48116	0.241056	0.0336162	0.313301	0.150516	0.00700974	--U	--U
yclE	BSU03660	415350	416195	1	36	9.36174	0.175466	0.455829	0.15465	0.468033	0.0838868	0.457515	0.301119	0.0368586	0.354748	---	---
yclG	BSU03680	417993	419747	1	77	7.97572	0.181569	-0.137007	0.939655	0.631023	0.678944	0.0495417	0.472789	0.582374	0.0148813	---	--U
gerKA	BSU03700	420110	421744	1	72	8.00464	-0.110831	-0.193124	0.599798	0.845172	0.680805	0.226069	0.751051	0.585554	0.139709	---	---
gerKC	BSU03710	421734	422957	1	53	8.3326	-0.0284955	0.250193	0.0199349	0.822541	0.0669348	0.847263	0.717283	0.0269514	0.799123	---	---
gerKB	BSU03720	422982	424103	1	48	8.25634	0.192227	0.589904	0.621671	0.347201	0.0306562	0.0334389	0.188791	0.00830852	0.0069025	---	-UU
yclJ	BSU03750	426577	427260	1	29	10.3076	0.516918	0.787037	0.000378179	0.0495468	0.0102237	0.997908	0.00521037	0.00108627	0.996963	---	-U-
yclK	BSU03760	427247	428668	1	62	11.015	0.269301	0.520032	-0.346686	0.271999	0.0549682	0.132667	0.125645	0.0203112	0.0677657	---	---
rapC	BSU03770	428831	429979	1	47	11.955	0.380074	-0.726131	0.0318482	0.437303	0.136434	0.941462	0.270715	0.0712404	0.919941	---	---
phrC	BSU03780	429963	430085	1	3	12.3616	-0.0507159	-0.214331	-0.493436	0.953028	0.774419	0.485505	0.924509	0.691844	0.381967	---	---
yclN	BSU03800	432372	433322	1	41	13.7641	-0.597043	-0.526233	-0.366228	0.23887	0.219941	0.361765	0.100473	0.134006	0.261868	---	---
yclO	BSU03810	433315	434262	1	40	14.0153	-0.57579	-0.623738	-0.521575	0.287398	0.196392	0.259353	0.137017	0.114711	0.16799	---	---
yclP	BSU03820	434256	435014	1	32	14.3784	-0.48679	-1.01222	-1.15045	0.294081	0.0534429	0.0451355	0.142948	0.0193756	0.0126431	-DD	-DD
yclQ	BSU03830	435036	435989	1	40	14.8737	-0.367635	-0.738521	-1.66591	0.123584	0.0166683	0.00887999	0.0322068	0.00293445	0.000127949	--D	-DD
yczG	BSU03880	439709	440023	1	12	9.64433	0.333991	1.41388	1.43653	0.801172	0.231101	0.224164	0.689092	0.142556	0.13781	---	---
gabT	BSU03900	441571	442881	1	57	7.6069	0.795406	0.403014	1.17087	0.160162	0.338832	0.0507641	0.0510469	0.235066	0.015383	--U	--U
gabD	BSU03910	442950	444338	1	60	10.3589	1.55322	1.35334	2.18139	0.0662413	0.045433	0.0215153	0.00950965	0.0152218	0.00279246	UUU	UUU
glcU	BSU03920	444461	445324	1	37	7.00261	0.666022	0.143319	1.69375	0.487762	0.873333	0.0989326	0.319816	0.819081	0.0447372	--U	--U
gdh	BSU03930	445344	446129	1	34	7.13364	0.770135	0.697966	1.31233	0.123974	0.0949566	0.0300523	0.0324492	0.0435349	0.00540714	--U	-UU
ycnL	BSU03970	449198	449551	1	13	10.7785	0.592674	0.796079	1.13544	0.222186	0.0896099	0.0456434	0.0895054	0.0400699	0.0129064	--U	-UU
mtlA	BSU03981	449724	451160	1	63	12.2102	-1.55985	1.0826	-2.52577	0.343402	0.43884	0.123431	0.185944	0.330386	0.0611547	---	---
mtlF	BSU03982	451185	451616	1	17	12.0797	-1.11375	1.98069	-2.40954	0.564574	0.262407	0.190631	0.399051	0.168825	0.110912	---	---
mtlD	BSU03990	451618	452739	1	48	11.998	-0.872611	2.24814	-1.81199	0.684801	0.247256	0.330585	0.53526	0.155846	0.232224	---	---
ycsA	BSU04000	452830	453894	1	46	11.936	-1.15752	-0.177591	-0.887427	0.0442248	0.528128	0.0416337	0.00429684	0.421202	0.0110392	D--	D-D
sipU	BSU04010	454029	454592	1	22	11.8906	-1.15623	-0.463021	-1.41904	0.0521045	0.176782	0.0217981	0.00601019	0.10021	0.00284448	D-D	D-D
ycsD	BSU04030	455346	455738	1	15	10.4723	-0.400209	1.93223	-0.0525437	0.570809	0.0366769	0.933673	0.405995	0.0109916	0.908916	-U-	-U-
ycsE	BSU04040	456068	456817	1	31	12.0735	0.0851606	0.577504	-0.224643	0.758518	0.062823	0.342735	0.631667	0.0245819	0.243433	---	---
ycsF	BSU04050	457023	457796	1	33	10.7269	1.38076	-1.75484	-0.602888	0.0202922	0.00587126	0.0470919	0.000641819	0.000252561	0.0134889	UD-	UDD
ycsG	BSU04060	457811	459025	1	53	10.4259	0.946059	-1.05894	-0.345137	0.081641	0.0335872	0.300446	0.0142717	0.00970461	0.204679	-D-	UD-
ycsI	BSU04070	459049	459822	1	33	10.5459	1.20881	-0.784389	0.0220956	0.118813	0.174938	0.967675	0.0298158	0.0986347	0.954737	---	---
kipI	BSU04080	459867	460589	1	30	10.4035	1.16806	-0.672165	0.30394	0.175223	0.306426	0.628461	0.0592704	0.207185	0.533954	---	---
kipA	BSU04090	460592	461599	1	43	10.3145	0.935927	-0.781863	0.0516241	0.228086	0.228923	0.934066	0.0932215	0.140692	0.909492	---	---
kipR	BSU04100	461615	462367	1	31	10.1939	0.825976	-0.850159	0.0801841	0.222186	0.153283	0.879382	0.0894339	0.0832023	0.839077	---	---
lipC	BSU04110	462431	463072	1	26	9.80675	0.849263	-0.0602593	0.211847	0.184749	0.90748	0.65393	0.0646273	0.866231	0.562157	---	---
yczI	BSU04120	463245	463490	1	9	8.97409	-0.148088	-0.806918	-0.46815	0.923224	0.517866	0.705788	0.874615	0.411351	0.623145	---	---
pbpC	BSU04140	463934	465940	1	89	13.6355	-0.56204	-0.54204	-2.673	0.159194	0.113901	0.00932388	0.0505562	0.0559671	0.000192967	--D	--D
ycsN	BSU04150	466042	466944	1	39	12.6725	-0.141184	0.407687	-1.53398	0.655364	0.175174	0.015267	0.499467	0.0989005	0.00128777	--D	--D
mtlR	BSU04160	467130	469214	1	91	11.1636	-0.962961	0.650457	-1.10971	0.0706472	0.0868398	0.0329295	0.0108615	0.0385352	0.00660461	--D	DUD
ydaB	BSU04170	469426	470937	1	67	9.19543	0.690655	2.42251	1.32408	0.103234	0.00565587	0.0196036	0.0223333	0.000221301	0.00226109	-UU	-UU
ydaD	BSU04190	471709	472569	1	37	8.05817	0.803137	-0.235927	0.591528	0.52383	0.840738	0.585891	0.357851	0.775613	0.487133	---	---
ydaE	BSU04200	472585	473088	1	20	7.90249	0.855518	-0.131249	0.910086	0.374854	0.881844	0.285033	0.213482	0.831739	0.190993	---	---
ydaF	BSU04210	473174	473725	1	23	9.1614	2.58698	1.9708	0.578556	0.0197802	0.0123471	0.16144	0.000563216	0.00159718	0.0890978	UU-	UU-
ydaG	BSU04220	473803	474225	1	17	10.7018	1.61968	0.470019	-0.680407	0.293679	0.715484	0.585121	0.142296	0.624693	0.486362	---	---
ydaH	BSU04230	474731	475540	1	34	9.00548	1.31642	3.74162	4.68953	0.102296	0.00701656	0.00932388	0.0217124	0.000485808	0.000201219	-UU	-UU
lrpC	BSU04250	476059	476493	1	18	10.7297	-0.0418158	1.37758	0.210063	0.928306	0.0273271	0.578198	0.883908	0.00686208	0.478176	-U-	-U-
topB	BSU04260	476558	478741	1	97	12.5696	-0.211848	0.962789	0.323269	0.257775	0.00875388	0.0879019	0.115413	0.000804097	0.037658	---	-U-
ydaJ	BSU04270	478944	480032	1	46	8.72437	0.256336	0.091341	0.617597	0.398654	0.732428	0.0723262	0.232607	0.642817	0.0276292	---	--U
ydaK	BSU04280	480013	480864	1	36	8.24845	0.0605575	0.148417	0.614194	0.785901	0.431892	0.0390048	0.670099	0.323592	0.0096264	---	--U
ydaL	BSU04290	480875	482584	1	75	8.42943	0.0237845	0.350147	0.494705	0.897064	0.0707833	0.038388	0.831913	0.0289836	0.00923174	---	---
ydaM	BSU04300	482577	483839	1	55	8.57049	-0.088908	0.307303	0.570964	0.793443	0.295805	0.10062	0.678634	0.197988	0.0457172	---	---
ydaN	BSU04310	483845	485956	1	94	9.07309	-0.287651	0.534919	0.260729	0.25543	0.0537978	0.226951	0.113008	0.0197157	0.140512	---	---
ydaO	BSU04320	486432	488255	1	80	9.83949	2.04747	2.57267	0.869187	0.0197802	0.00569103	0.0457972	0.000551126	0.000226348	0.0129846	UU-	UUU
mutT	BSU04330	488314	488763	1	18	7.89054	0.474097	0.908725	0.748379	0.0772336	0.0108732	0.0208467	0.0130332	0.00122254	0.00254266	---	-UU
ydaP	BSU04340	488830	490554	1	76	8.84165	1.04789	0.195916	0.963579	0.324869	0.837086	0.294332	0.169572	0.770024	0.198702	---	---
ydbA	BSU04390	493559	494377	1	35	10.8911	-0.752732	-0.16567	-0.886052	0.130402	0.632342	0.0619884	0.0356383	0.530425	0.0214142	---	--D
gsiB	BSU04400	494506	494877	1	2	9.85212	0.182946	-1.84132	-1.31265	0.937184	0.350506	0.490844	0.899172	0.245952	0.387748	---	---
ydbB	BSU04410	495009	495350	1	13	9.07654	0.173667	-1.08237	-0.538383	0.586748	0.0231942	0.108511	0.423947	0.00517559	0.0509617	-D-	-D-
ydbC	BSU04420	495344	495703	1	14	9.09514	0.0937697	-1.0637	-0.580478	0.751854	0.0189762	0.0754376	0.621276	0.00373414	0.029675	-D-	-D-
dctS	BSU04450	497768	499375	1	71	9.72502	1.09315	0.998295	0.319663	0.0974778	0.066387	0.436982	0.019889	0.0265925	0.334026	U--	UU-
dctR	BSU04460	499365	500045	1	29	10.3132	0.787024	0.894167	0.191311	0.148949	0.0737973	0.619171	0.0453292	0.0309585	0.523409	---	-U-
dctP	BSU04470	500166	501431	1	54	13.4808	0.243448	1.52451	-0.681696	0.784076	0.0956973	0.3638	0.666886	0.0439156	0.263824	-U-	-U-
ydbI	BSU04480	501579	502631	1	46	11.2519	-0.149588	1.48011	0.691117	0.754277	0.0263688	0.137719	0.625709	0.00642723	0.0714063	-U-	-U-
ydbJ	BSU04490	502908	503834	1	39	11.6179	0.142323	0.193659	0.737045	0.531692	0.340649	0.0319144	0.365136	0.237229	0.00614714	---	--U
ydbK	BSU04500	503854	504594	1	32	11.17	-0.160485	0.85891	0.924923	0.499271	0.0201234	0.0228145	0.331713	0.00411321	0.00313267	---	-UU
ydbL	BSU04510	504689	505024	1	13	11.3925	-0.517068	0.810629	0.245182	0.4337	0.194575	0.663217	0.266833	0.113355	0.574034	---	---
ydbM	BSU04520	505152	506297	1	50	10.0768	0.24325	1.68312	1.31092	0.770051	0.0667174	0.11658	0.647251	0.0268386	0.0562808	-U-	-U-
ydbO	BSU04540	506866	507738	1	37	10.1249	1.40337	1.21041	4.00634	0.172767	0.15648	0.0167404	0.0580797	0.0857382	0.00167976	--U	--U
ddl	BSU04560	508248	509312	1	45	13.3066	-0.0984593	0.79775	1.31643	0.738139	0.0347651	0.0167292	0.602375	0.0102123	0.00164757	--U	-UU
murF	BSU04570	509384	510757	1	60	12.5495	-0.405455	0.229468	0.576639	0.308995	0.486459	0.132601	0.155139	0.378204	0.0676375	---	---
cshA	BSU04580	511106	512641	1	67	14.5628	-0.289849	0.954169	0.225833	0.0616029	0.00442897	0.0582642	0.0082983	8.94716e-05	0.0193662	---	-U-
ydbS	BSU04590	512814	513293	1	20	12.8973	1.26544	-0.391269	-0.121564	0.123956	0.48469	0.827457	0.0323929	0.376278	0.772764	---	---
ydbT	BSU04600	513283	514764	1	65	12.8793	1.16863	0.640067	-0.0636179	0.103494	0.20208	0.891959	0.0226394	0.119488	0.853947	---	---
acpS	BSU04620	515710	516075	1	14	10.7538	0.614647	0.667896	0.189268	0.212358	0.130432	0.614678	0.083237	0.0670731	0.518448	---	---
ydcC	BSU04630	516241	517257	1	44	11.1158	0.817575	0.623492	-0.0780883	0.104238	0.107621	0.807564	0.0229273	0.0519557	0.748832	---	---
alrA	BSU04640	517372	518541	1	51	12.7894	-0.0486354	-0.9475	0.174638	0.889284	0.0319564	0.532862	0.819051	0.00891512	0.429974	---	-D-
endB	BSU04650	518657	518938	1	10	14.6449	0.224293	-0.61974	0.0698801	0.629655	0.16649	0.861312	0.47047	0.0926417	0.816289	---	---
ndoA	BSU04660	518943	519293	1	13	14.7217	-0.237875	-0.670898	-0.0561489	0.676521	0.203496	0.9098	0.524175	0.12074	0.877295	---	---
rsbRA	BSU04670	519408	520232	1	35	12.733	0.830402	-0.338481	0.625157	0.0521045	0.171052	0.0523314	0.0060192	0.0961196	0.0160959	---	U-U
rsbS	BSU04680	520237	520602	1	14	12.9128	0.804531	-0.422425	0.377673	0.130402	0.27128	0.313762	0.0355155	0.176692	0.216841	---	---
rsbT	BSU04690	520606	521007	1	16	13.6727	0.524352	-0.699794	-0.0246209	0.231615	0.0960455	0.944098	0.0957132	0.0442391	0.923714	---	-D-
rsbU	BSU04700	521019	522026	1	43	12.6694	0.716779	-0.481956	0.423842	0.199475	0.27692	0.326457	0.0741232	0.181466	0.228396	---	---
rsbV	BSU04710	522088	522417	1	12	13.6293	0.470129	-0.904682	-0.111456	0.61466	0.282435	0.891959	0.45422	0.18631	0.853949	---	---
rsbW	BSU04720	522414	522896	1	19	13.6785	0.343572	-1.04339	-0.161581	0.735475	0.249445	0.848838	0.59827	0.157676	0.801412	---	---
sigB	BSU04730	522862	523650	1	33	13.0273	0.305423	-1.07903	-0.00836177	0.767817	0.243489	0.99295	0.643919	0.152642	0.989753	---	---
rsbX	BSU04740	523650	524249	1	24	13.0754	0.225236	-0.896677	-0.0457653	0.826752	0.304723	0.957659	0.723878	0.205745	0.9423	---	---
ydcF	BSU04750	524492	524785	1	11	15.2935	0.0577294	-0.728665	-0.825039	0.788784	0.0214393	0.022021	0.673305	0.00458833	0.00290694	---	-DD
ydcG	BSU04760	524782	525222	1	18	15.3321	0.0167381	-0.663018	-0.73442	0.923251	0.0157948	0.0173316	0.874815	0.00265442	0.00180935	---	-DD
ydcH	BSU04770	525206	525649	1	18	14.7847	-0.270288	-0.592367	-0.570831	0.386083	0.0790621	0.0885355	0.222363	0.0340656	0.0380803	---	-D-
ydcI	BSU04780	525743	527902	1	95	12.4029	-0.745205	-0.106655	-0.0525295	0.071392	0.656303	0.824785	0.0111732	0.558106	0.769018	---	D--
ydcK	BSU04790	528129	528581	1	18	9.48098	1.41367	-0.789014	1.4584	0.0345705	0.0536171	0.0194343	0.00250597	0.0196117	0.00223052	U-U	UDU
sacV	BSU04830	531787	531981	1	6	6.77054	-0.126238	-0.189295	-0.217087	0.650175	0.430794	0.365534	0.493868	0.322524	0.265566	---	---
ydzL	BSU04839	531978	532238	1	10	6.75686	-0.237391	-0.167357	-0.23434	0.290345	0.36919	0.230915	0.139477	0.264166	0.14336	---	---
ydcO	BSU04840	532292	532552	1	8	6.56804	-0.158527	-0.0795226	-0.219141	0.358664	0.588244	0.177736	0.199524	0.484188	0.101088	---	---
ydcP	BSU04850	532922	533302	1	15	6.65446	-0.244686	-0.288309	-0.315825	0.321729	0.200309	0.169364	0.166932	0.117795	0.0950502	---	---
ydcQ	BSU04860	533338	534780	1	64	6.70365	-0.138843	-0.224497	-0.175742	0.439022	0.189031	0.276029	0.272892	0.10923	0.183183	---	---
ydcR	BSU04870	534773	535831	1	46	6.66306	-0.271867	-0.13719	-0.2889	0.192717	0.388427	0.120249	0.0695678	0.282016	0.0590543	---	---
ydcS	BSU04880	536096	536365	1	10	6.62625	-0.170797	-0.31408	-0.244108	0.506296	0.199675	0.292165	0.339832	0.117309	0.196658	---	---
ydcT	BSU04890	536404	536670	1	10	6.65201	-0.145728	-0.375962	-0.243328	0.474527	0.0881546	0.206106	0.307184	0.0392856	0.1226	---	---
yddA	BSU04900	536687	536995	1	11	6.68901	-0.198646	-0.271497	-0.227659	0.383809	0.200927	0.262811	0.220472	0.118425	0.171723	---	---
yddB	BSU04910	536985	538049	1	45	6.82415	-0.123564	-0.210655	-0.224271	0.56184	0.276465	0.250828	0.396364	0.181001	0.160093	---	---
yddC	BSU04920	538061	538309	1	8	6.63986	-0.298568	-0.19271	-0.309989	0.243357	0.351078	0.168851	0.103565	0.246619	0.0946268	---	---
yddD	BSU04930	538322	538846	1	21	6.68082	-0.108401	-0.073391	-0.183199	0.630274	0.711098	0.351444	0.47187	0.619578	0.250967	---	---
yddE	BSU04940	538836	541229	1	106	6.70919	-0.298136	-0.273858	-0.261268	0.173948	0.139877	0.153599	0.0586744	0.0736738	0.0831415	---	---
yddF	BSU04950	541248	541574	1	12	6.61401	-0.188832	-0.188482	-0.311831	0.355213	0.294794	0.125787	0.196309	0.196976	0.0627746	---	---
yddG	BSU04960	541578	544025	1	108	6.57382	-0.170131	-0.20435	-0.193028	0.324877	0.196521	0.215747	0.169637	0.114861	0.130511	---	---
yddH	BSU04970	544022	545011	1	42	6.586	-0.215228	-0.194225	-0.227324	0.332382	0.31298	0.248765	0.176074	0.212684	0.158022	---	---
yddI	BSU04980	545026	545532	1	21	6.80788	-0.287466	-0.296456	-0.330209	0.120833	0.0688937	0.0591324	0.0307642	0.027962	0.0198228	---	---
yddJ	BSU04990	545595	545975	1	15	6.78286	-0.315749	-0.208832	-0.347307	0.189267	0.268923	0.109793	0.0671756	0.174352	0.0517148	---	---
rapI	BSU05010	547306	548481	1	50	6.83629	-0.129761	-0.350583	-0.264791	0.634261	0.177687	0.276725	0.475576	0.100793	0.183796	---	---
phrI	BSU05020	548438	548557	1	3	6.88785	-0.162655	-0.306893	-0.230649	0.430295	0.134675	0.224961	0.262904	0.0699815	0.138641	---	---
yddM	BSU05030	548710	549651	1	40	6.86694	-0.0300781	-0.223726	-0.162606	0.912569	0.328481	0.460383	0.856916	0.225955	0.357357	---	---
lrpA	BSU05050	551519	551929	1	16	10.837	-0.769011	-0.223381	0.20437	0.167785	0.584305	0.612774	0.0553803	0.48017	0.516052	---	---
yddQ	BSU05070	552616	553158	1	22	9.9338	-0.877527	-1.28805	-1.20612	0.126178	0.0332514	0.0437094	0.0335997	0.00955596	0.011987	-DD	-DD
yddR	BSU05080	553711	554475	1	32	10.0676	-0.513303	-1.5595	-0.999397	0.407837	0.0430233	0.115475	0.241351	0.0139744	0.0554849	-D-	-D-
yddS	BSU05090	554669	555979	1	55	8.32899	0.438923	-0.832867	-0.115282	0.269828	0.0565897	0.718042	0.124234	0.0211461	0.63703	---	-D-
ydzN	BSU05109	557873	558058	1	6	10.1282	0.593957	-0.312592	-0.240558	0.6848	0.813135	0.846272	0.53498	0.739261	0.797232	---	---
ydeA	BSU05110	558408	559001	1	24	9.10297	1.0401	-0.862768	0.381109	0.0827833	0.0668919	0.301714	0.0146595	0.0269215	0.205999	U--	UD-
cspC	BSU05120	559264	559464	1	6	13.9532	-0.892387	1.94363	-1.26674	0.303803	0.0510123	0.129657	0.150923	0.0181248	0.0655898	-U-	-U-
ydeD	BSU05160	562502	563461	1	40	8.32009	0.165039	0.806505	0.176684	0.737876	0.105585	0.666215	0.60176	0.0505929	0.577386	---	---
ydeF	BSU05180	564704	566101	1	61	8.94219	0.729754	2.00271	1.1455	0.218774	0.018246	0.0663793	0.0868883	0.00344934	0.0239242	-UU	-UU
ydeG	BSU05190	566211	567503	1	57	8.64215	0.0857438	0.591938	0.33008	0.842366	0.142037	0.35424	0.746961	0.0754304	0.254006	---	---
ydeH	BSU05200	567662	568108	1	18	9.84557	1.10239	2.9074	1.47838	0.187927	0.0160896	0.0732095	0.0664764	0.00272426	0.0283538	-UU	-UU
ydeI	BSU05210	568345	568938	1	24	9.34954	0.637344	1.69154	0.175022	0.404406	0.0567255	0.78572	0.238053	0.0212398	0.722871	-U-	-U-
ydeL	BSU05240	571389	572780	1	60	8.62047	0.536775	-0.185052	0.58748	0.141396	0.473446	0.0781544	0.0414546	0.364859	0.0316062	---	--U
ydeM	BSU05250	572974	573399	1	16	10.4298	0.11016	-0.715819	-0.314175	0.725354	0.0510686	0.25654	0.584679	0.0181835	0.165682	---	-D-
ydeO	BSU05280	574690	575562	1	36	11.4233	0.760024	-1.18417	-0.0584847	0.0816391	0.0166884	0.822004	0.0142559	0.00294575	0.765425	-D-	UD-
ydeQ	BSU05300	576209	576802	1	23	8.63997	0.00227931	-0.707169	-0.203699	0.996577	0.0673562	0.486084	0.991775	0.0272104	0.382515	---	-D-
ydeS	BSU05320	578337	578933	1	25	11.324	-0.645391	-0.940851	-0.247355	0.158877	0.0462858	0.450915	0.0502655	0.0156045	0.348049	---	-D-
ydzO	BSU05329	579047	579232	1	6	9.94535	-0.443123	-0.467955	-0.108946	0.353825	0.270186	0.784724	0.194561	0.175564	0.721411	---	---
aseR	BSU05330	579541	579876	1	13	10.3631	-0.319272	0.333148	-0.215421	0.347718	0.269023	0.449715	0.189203	0.174508	0.3464	---	---
ydfA	BSU05340	579889	581196	1	57	10.4055	-0.468743	0.456514	-0.115669	0.19692	0.145227	0.669957	0.0723906	0.077537	0.581845	---	---
ydzS	BSU05343	581228	581329	1	3	10.1183	-0.655552	0.477275	-0.262425	0.0530642	0.0526122	0.182236	0.00638177	0.0189723	0.104381	---	D--
ydzS	BSU05344	581341	581454	1	2	10.1716	-0.659664	0.620503	-0.389951	0.0917855	0.058056	0.154549	0.017992	0.0219579	0.0840651	---	DU-
ydfB	BSU05350	581694	582479	1	33	8.80786	0.290495	0.477307	-0.269873	0.263881	0.0746681	0.226608	0.119246	0.031437	0.140182	---	---
ydfD	BSU05370	583589	585037	1	63	8.61353	0.475497	0.532542	0.127816	0.191515	0.105159	0.636143	0.0686253	0.0502694	0.542363	---	---
ydfF	BSU05390	585868	586548	1	28	10.7917	0.298056	2.33497	0.433969	0.317917	0.00543923	0.132601	0.162812	0.00018039	0.0677071	-U-	-U-
ydfH	BSU05410	587744	588967	1	53	9.33651	0.551273	-0.223622	0.119329	0.0408805	0.130218	0.353739	0.00353059	0.0669333	0.253446	---	---
ydfI	BSU05420	588960	589601	1	27	9.98079	0.219679	-0.593197	-0.35931	0.457346	0.0728693	0.199082	0.289999	0.0302104	0.11706	---	-D-
ydfJ	BSU05430	589717	591891	1	96	7.63086	0.46534	0.366642	1.02734	0.14052	0.147391	0.0215153	0.0410383	0.0791948	0.00278885	--U	--U
ydfN	BSU05480	596478	597098	1	26	7.69793	0.579701	-0.312791	0.333261	0.103852	0.207626	0.18602	0.0227372	0.123946	0.107208	---	---
ydfO	BSU05490	597114	598052	1	40	7.75292	0.499022	-0.0980679	0.880626	0.258375	0.792757	0.0668509	0.115864	0.714082	0.0241702	---	--U
ydfP	BSU05500	598154	598543	1	15	8.66604	0.338075	1.20859	1.11357	0.566894	0.0697423	0.0862826	0.401013	0.028412	0.0365004	-UU	-UU
ydfQ	BSU05510	598729	599067	1	13	7.80981	1.2662	0.503544	2.31427	0.0895466	0.289183	0.018167	0.0169324	0.192037	0.00196721	U-U	U-U
ydfS	BSU05540	601019	601726	1	30	7.80336	0.444255	0.104009	0.659803	0.157754	0.650212	0.0486445	0.0495073	0.5498	0.0144008	---	--U
ydgC	BSU05580	603012	603599	1	24	11.9025	1.05289	0.750412	1.26371	0.0303511	0.0267458	0.0135515	0.00189021	0.00656225	0.000944498	U-U	UUU
ydgD	BSU05590	603596	603940	1	13	11.0828	1.37938	0.986869	2.08255	0.0225138	0.0166683	0.00897318	0.000827878	0.00293825	0.000166548	U-U	UUU
ydgE	BSU05600	604103	604576	1	19	10.4185	1.50218	0.966713	2.01547	0.0285397	0.0308263	0.0116118	0.00166595	0.0083663	0.000540271	U-U	UUU
ydgG	BSU05640	608933	609391	1	18	9.0594	1.1303	0.750402	0.744637	0.145478	0.208884	0.211176	0.043368	0.124856	0.127011	---	---
ydgH	BSU05650	609388	612045	1	118	9.98214	0.788253	1.85216	0.655072	0.294081	0.0407326	0.300883	0.143086	0.0129141	0.205204	-U-	-U-
ydgK	BSU05680	613641	614849	1	53	10.5121	-0.142742	0.381731	0.714528	0.763351	0.350159	0.126777	0.638006	0.245642	0.063688	---	---
ydhC	BSU05700	615871	616545	1	28	11.895	0.527895	0.575605	0.138031	0.307619	0.213214	0.745458	0.154217	0.128303	0.670241	---	---
ydhD	BSU05710	616672	617934	1	55	8.60643	-0.162867	1.78533	0.944175	0.750623	0.020238	0.0852381	0.619726	0.00416258	0.035758	-U-	-UU
ydhE	BSU05720	618095	619282	1	51	10.7383	-0.724739	-0.0892437	-0.329259	0.1552	0.818438	0.370614	0.0482648	0.74667	0.270661	---	---
ydhG	BSU05750	621847	622218	1	15	11.5362	-0.82262	-0.597724	-0.29686	0.167748	0.207054	0.491414	0.0553125	0.123488	0.388478	---	---
ydhJ	BSU05780	623373	624350	1	41	9.33589	0.0813773	-1.01424	0.148312	0.829406	0.0334805	0.628326	0.72793	0.00965101	0.53372	-D-	-D-
ydhK	BSU05790	624492	625109	1	26	10.4665	-0.159602	-0.476571	-1.37142	0.908807	0.676495	0.248998	0.850113	0.579762	0.158359	---	---
gmuB	BSU05810	626622	626933	1	12	12.3661	-0.545407	1.15627	-1.47777	0.298905	0.0524539	0.0363744	0.146452	0.0188854	0.00819802	-UD	-UD
gmuA	BSU05820	626933	627265	1	13	11.6436	-0.722037	1.09648	-1.17401	0.34218	0.137707	0.121572	0.18501	0.0720877	0.0600261	---	---
gmuC	BSU05830	627284	628612	1	58	11.3198	-0.686059	1.23394	-0.805759	0.367158	0.111055	0.242098	0.207629	0.0540607	0.152595	---	---
gmuD	BSU05840	628630	630027	1	61	11.8262	-0.838425	1.17774	-1.05937	0.294217	0.124084	0.153609	0.143208	0.0630527	0.083205	---	---
gmuR	BSU05850	630170	630883	1	30	11.8152	-0.457708	1.16296	-1.05622	0.524098	0.116955	0.142473	0.358332	0.0579014	0.0749333	---	---
gmuE	BSU05860	630912	631811	1	39	11.3722	-0.781251	1.16098	-1.20142	0.382144	0.171542	0.160985	0.219004	0.0964277	0.0886558	---	---
gmuF	BSU05870	631808	632755	1	40	11.6434	-1.01444	0.917401	-1.55975	0.334691	0.315324	0.13098	0.178641	0.214695	0.0664325	---	---
gmuG	BSU05880	632774	633862	1	47	11.3297	-0.713397	1.13768	-1.36537	0.464125	0.213451	0.154005	0.296935	0.128596	0.0835363	---	---
thiL	BSU05900	640662	641639	1	42	11.9909	-0.00455814	1.42121	1.71588	0.989914	0.0106222	0.0117388	0.980165	0.00117891	0.000571379	-UU	-UU
ydiB	BSU05910	641654	642130	1	18	12.0763	-0.318491	0.5698	0.857152	0.357322	0.10621	0.0484591	0.198111	0.0509866	0.0142842	---	--U
ydiC	BSU05920	642111	642800	1	30	12.2444	-0.581957	0.941121	0.791029	0.147646	0.0330341	0.0540731	0.0444336	0.00945975	0.0170716	---	-UU
rimI	BSU05930	642810	643265	1	18	12.6067	-0.564659	0.816397	0.49254	0.0351195	0.00793731	0.0264367	0.00256745	0.000631838	0.0042509	---	-U-
gcp	BSU05940	643258	644298	1	46	12.1374	-0.763504	0.886449	0.499511	0.0509275	0.0176	0.0659768	0.00555572	0.00322181	0.0236542	---	DU-
moaC	BSU05960	646582	647094	1	20	12.2777	0.839692	-0.0104875	2.40533	0.030816	0.956658	0.00722619	0.00194351	0.932408	3.21457e-05	--U	U-U
rex	BSU05970	647091	647738	1	26	12.8279	0.522769	0.207113	2.14448	0.166693	0.455661	0.0106225	0.0547435	0.346837	0.00038426	--U	--U
tatAY	BSU05980	647760	647933	1	5	12.8453	0.271327	1.30538	1.99984	0.515941	0.0277246	0.0158924	0.350019	0.0070484	0.00146282	-UU	-UU
tatCY	BSU05990	647940	648704	1	33	12.1976	0.517415	1.76156	2.25572	0.276249	0.0165792	0.014604	0.128898	0.00289133	0.00113888	-UU	-UU
groES	BSU06020	649903	650187	1	11	16.0978	0.0940006	-0.632061	-0.131955	0.676403	0.0328809	0.486301	0.523828	0.00937127	0.38287	---	-D-
groEL	BSU06030	650234	651868	1	71	15.6884	0.265692	0.514952	0.299388	0.355789	0.0895467	0.246787	0.196821	0.0400247	0.156298	---	---
ydiM	BSU06040	653432	653812	1	14	11.1619	-0.332283	0.0089715	0.861991	0.435747	0.982884	0.0745901	0.268876	0.974032	0.0291721	---	--U
ydzU	BSU06048	654071	654343	1	9	10.2878	0.0534388	0.300818	1.24487	0.936672	0.588254	0.0808811	0.897821	0.484306	0.0333413	--U	--U
ydzV	BSU06049	654333	654692	1	13	10.8483	-0.167832	5.52056e-05	0.946118	0.719565	0.999851	0.0715974	0.578242	0.999851	0.0271111	---	--U
ydiO	BSU06060	655223	656506	1	56	12.5453	0.693883	0.817082	1.58086	0.041423	0.0137405	0.00887999	0.00361396	0.00196738	0.000153618	--U	UUU
ydiP	BSU06070	656528	657697	1	50	12.719	0.38298	1.03029	1.39044	0.114313	0.00877822	0.0102395	0.0278531	0.000813617	0.000254048	-UU	-UU
ydiR	BSU06090	659623	660564	1	40	12.1185	0.206124	-0.374645	-0.716775	0.393573	0.121294	0.0353872	0.228317	0.0611295	0.00780595	---	--D
ydiS	BSU06100	660596	661627	1	44	12.9181	-0.0411919	-0.108474	-0.88415	0.899802	0.687878	0.038388	0.836955	0.594111	0.00921982	---	--D
ydjA	BSU06110	661630	663027	1	60	12.784	0.039836	0.508235	-0.561635	0.890394	0.0834407	0.0714042	0.820579	0.0366001	0.0269316	---	---
ydjB	BSU06120	663601	663936	1	13	9.70463	-0.161114	0.195284	0.383144	0.462214	0.3202	0.100972	0.29539	0.218621	0.0459154	---	---
ydjC	BSU06130	664319	664669	1	13	9.07135	-0.0703513	1.05642	0.468962	0.874453	0.0433948	0.225055	0.795659	0.0141877	0.138784	-U-	-U-
gutB	BSU06150	667466	668527	1	45	8.96188	-0.29351	0.206465	0.149406	0.48067	0.567891	0.675778	0.312618	0.462334	0.588362	---	---
gutP	BSU06160	668601	669992	1	61	8.20426	0.555851	0.396259	0.711657	0.193115	0.245748	0.0831603	0.0698212	0.15457	0.0346029	---	--U
ydjE	BSU06170	670087	671049	1	41	11.7789	0.800664	-0.636989	-1.55402	0.0323759	0.0233152	0.00931428	0.00225037	0.00522385	0.000174643	--D	UDD
pspA	BSU06180	671245	671928	1	28	12.4439	1.41128	-0.266403	-1.51561	0.19683	0.755732	0.121039	0.072171	0.670569	0.0596067	---	---
ydjG	BSU06190	671994	673019	1	44	12.2781	1.35	0.358611	-1.00999	0.194897	0.651179	0.228297	0.0708715	0.551529	0.141432	---	---
ydjH	BSU06200	673019	673783	1	33	11.913	1.49915	0.694156	-0.778376	0.159352	0.375866	0.323024	0.0506426	0.269798	0.224588	---	---
ydjI	BSU06210	673814	674785	1	42	11.7746	1.91078	1.56052	-0.576004	0.0421912	0.0296773	0.23023	0.00378944	0.00785774	0.14276	UU-	UU-
iolT	BSU06230	676442	677863	1	60	7.51297	0.970329	1.47265	1.51481	0.120953	0.0293293	0.033597	0.0308568	0.00771004	0.0069765	-UU	-UU
ydjM	BSU06250	679390	679761	1	14	10.9699	1.40796	2.36241	0.392386	0.30297	0.0903171	0.7249	0.149906	0.0405571	0.646094	-U-	-U-
ydjN	BSU06260	679827	680873	1	45	10.5725	0.958218	1.02375	0.0808448	0.247073	0.163899	0.903687	0.10655	0.0908581	0.869493	---	---
yeaB	BSU06320	686962	687834	1	37	9.17935	0.557928	0.772811	0.433189	0.155444	0.0505365	0.169094	0.0484586	0.0177165	0.0947949	---	-U-
yeaC	BSU06330	688184	689146	1	41	10.5097	0.503898	1.06597	0.490878	0.355789	0.073516	0.301978	0.196829	0.0307291	0.206341	-U-	-U-
yeaD	BSU06340	689146	690342	1	53	10.8972	0.0758303	0.998796	0.34795	0.870715	0.0547943	0.362863	0.790771	0.020195	0.263007	---	-U-
yebA	BSU06350	690364	692577	1	97	11.3387	-0.126609	1.11555	-0.051942	0.782316	0.0441563	0.893446	0.66408	0.0145599	0.857065	-U-	-U-
guaA	BSU06360	692740	694281	1	67	14.7185	-0.617404	0.594278	-0.938847	0.109556	0.0701985	0.0319032	0.0254177	0.0286511	0.00613895	---	-UD
pbuG	BSU06370	694662	695984	1	57	12.968	-1.65824	-1.79051	-1.16576	0.106745	0.0520076	0.13254	0.0239571	0.0186952	0.0674497	-D-	-D-
yebC	BSU06380	696195	696998	1	34	10.7591	2.67307	2.52866	4.17568	0.0225138	0.00974015	0.00887999	0.000815393	0.00100906	0.000143407	UUU	UUU
yebD	BSU06390	697157	697324	1	5	7.75895	0.337326	0.180289	1.05904	0.590869	0.748801	0.108511	0.429275	0.663143	0.0509501	---	---
yebE	BSU06400	697538	698092	1	22	10.2196	-0.243998	0.0811092	0.380795	0.502918	0.809609	0.253628	0.335088	0.734322	0.162697	---	---
yebG	BSU06410	698092	698289	1	6	11.1723	-0.389499	0.567698	-0.207208	0.400458	0.191192	0.595308	0.234207	0.110949	0.497894	---	---
purE	BSU06420	698612	699100	1	19	11.8819	-1.13398	-1.13143	0.268246	0.107295	0.0622912	0.552014	0.0241413	0.0243148	0.450184	-D-	-D-
purK	BSU06430	699093	700235	1	50	12.4493	-1.42499	-1.49479	-0.176698	0.0387637	0.0157948	0.576228	0.00317209	0.00265639	0.475825	DD-	DD-
purB	BSU06440	700232	701527	1	56	12.1995	-1.54468	-1.34785	-0.389967	0.0418297	0.0254945	0.295019	0.00368775	0.00604847	0.199306	DD-	DD-
purC	BSU06450	701601	702326	1	31	11.571	-1.05899	-4.30932	-2.61783	0.178063	0.00690002	0.0226881	0.0610742	0.000462615	0.00308323	-DD	-DD
purS	BSU06460	702319	702573	1	9	11.1459	-0.827129	-3.9877	-2.61476	0.166518	0.00565587	0.0140109	0.0545599	0.000203437	0.00104623	-DD	-DD
purQ	BSU06470	702570	703253	1	29	11.0542	-0.67476	-3.83611	-2.13289	0.343507	0.00884091	0.0343462	0.186196	0.000822137	0.00729206	-DD	-DD
purL	BSU06480	703237	705465	1	99	10.8959	-0.408304	-2.42399	-2.07365	0.607034	0.0287546	0.045512	0.44661	0.00746094	0.0128261	-DD	-DD
purF	BSU06490	705441	706871	1	62	10.8104	-0.23885	-2.20514	-1.74764	0.785349	0.0412387	0.072985	0.669183	0.0131577	0.0280882	-DD	-DD
purM	BSU06500	706973	708013	1	45	10.2776	-0.199051	-2.1707	-1.32962	0.817834	0.0394604	0.117222	0.711578	0.0123463	0.0568347	-D-	-D-
purN	BSU06510	708010	708597	1	24	10.422	-0.2118	-2.13637	-1.26148	0.782159	0.0324576	0.105942	0.663656	0.00911679	0.0492191	-D-	-D-
purH	BSU06520	708594	710132	1	68	10.4327	-0.251106	-1.57988	-1.33219	0.783408	0.0941267	0.134266	0.665897	0.0429096	0.06904	-D-	-D-
purD	BSU06530	710148	711416	1	55	10.0034	-0.146413	-0.843891	-0.629925	0.854244	0.228146	0.341287	0.765891	0.140085	0.242198	---	---
yecA	BSU06550	712019	713293	1	55	8.0621	-0.0602532	-0.167188	0.865198	0.887398	0.631529	0.0659402	0.816474	0.529473	0.0236161	---	--U
yerA	BSU06560	713664	715406	1	76	12.1826	-1.08798	1.68711	-0.0313172	0.0776666	0.0161626	0.93366	0.0132533	0.00276723	0.908727	DU-	DU-
yerB	BSU06570	715433	716428	1	43	14.0577	-0.170835	0.715264	0.39184	0.620249	0.0666514	0.220211	0.459783	0.0267616	0.134212	---	-U-
yerC	BSU06580	716431	716745	1	13	12.6176	-0.23532	1.50537	0.844994	0.581277	0.0209816	0.0778071	0.416692	0.00442575	0.0313949	-U-	-UU
pcrB	BSU06600	718622	719308	1	29	11.8198	-0.196267	0.976059	0.0363773	0.678285	0.0658484	0.929642	0.526616	0.0261772	0.904038	---	-U-
pcrA	BSU06610	719370	721589	1	99	12.706	-0.519204	0.817191	-0.166456	0.159615	0.0391636	0.529176	0.0507562	0.012187	0.425947	---	-U-
ligA	BSU06620	721613	723619	1	88	13.4611	-0.470794	0.658311	1.0672	0.199678	0.0696959	0.0303356	0.0742806	0.0283777	0.00553395	--U	-UU
yerH	BSU06630	723635	724825	1	52	13.2906	-0.437173	0.962446	1.02597	0.332734	0.0590181	0.056331	0.1765	0.0225789	0.0183483	--U	-UU
yerI	BSU06640	724987	725997	1	44	11.2734	-0.0753513	2.36617	-0.0611263	0.900896	0.0150532	0.903283	0.838712	0.00241764	0.868725	-U-	-U-
gatC	BSU06670	728732	729022	1	11	15.0756	-0.515244	-1.16971	-0.813419	0.269317	0.0379784	0.0876445	0.123896	0.0115839	0.0373651	-D-	-DD
gatA	BSU06680	729038	730495	1	63	14.7072	-0.629085	0.0391797	-0.40034	0.0867561	0.870979	0.126768	0.0161353	0.815553	0.0636224	---	D--
gatB	BSU06690	730509	731939	1	63	14.8438	-0.470053	0.440742	-0.251461	0.130402	0.0943145	0.261679	0.0355912	0.0430846	0.170625	---	---
swrC	BSU06710	732916	736113	1	143	13.0116	1.00918	0.770848	0.0611605	0.103867	0.106813	0.878474	0.0227878	0.0514444	0.838037	---	---
dagK	BSU06720	736436	737347	1	39	13.1727	-0.3018	0.586463	0.646421	0.548175	0.213555	0.180574	0.381231	0.128699	0.102998	---	---
yefA	BSU06730	737603	738982	1	60	12.3776	-0.694835	0.0981182	0.181758	0.0275668	0.43884	0.189396	0.00143097	0.33046	0.109656	---	D--
yefC	BSU06750	739878	740213	1	13	10.6445	-0.626497	-1.33779	-0.014364	0.0907558	0.0104697	0.950636	0.0174925	0.00113235	0.932992	-D-	DD-
yeeA	BSU06760	740288	742927	1	117	10.9552	-0.592297	-1.17883	-0.100635	0.030939	0.00494321	0.388735	0.00195712	0.000136687	0.287502	-D-	DD-
yeeB	BSU06770	742939	744738	1	79	11.2479	-0.318345	-1.49297	-0.423923	0.422213	0.0181088	0.240928	0.254891	0.00338512	0.151721	-D-	-D-
yeeC	BSU06780	744851	745999	1	50	11.7227	0.0407933	-1.07925	-0.588479	0.928441	0.0451135	0.162616	0.884832	0.0150648	0.0899931	-D-	-D-
yeeG	BSU06820	749775	750797	1	44	7.32502	0.628137	0.115339	0.687114	0.0750696	0.57617	0.0381036	0.0123836	0.471412	0.0090857	---	U-U
rapH	BSU06830	750959	752089	1	46	9.07858	0.381237	1.84529	0.326705	0.359597	0.0129678	0.359676	0.200335	0.00176587	0.259539	-U-	-U-
phrH	BSU06839	752079	752252	1	5	9.18222	0.46322	2.35165	0.515356	0.353825	0.0115112	0.248998	0.194519	0.00138658	0.158319	-U-	-U-
yeeI	BSU06840	752412	753131	1	30	14.0736	-0.7481	0.0817993	-0.518376	0.0419583	0.644263	0.0474496	0.00373146	0.543475	0.0136654	---	D--
yeeK	BSU06850	753265	753702	1	17	9.5259	0.117467	-0.324528	0.740247	0.731879	0.281862	0.0629148	0.594375	0.185666	0.0219442	---	--U
yezE	BSU06860	753817	754401	1	24	12.0742	0.012497	-0.945616	-0.451027	0.975753	0.0435194	0.201641	0.958898	0.0142674	0.118922	---	-D-
yesE	BSU06870	754480	754923	1	18	8.95908	0.539077	-1.18298	0.383351	0.104594	0.0116573	0.126768	0.023177	0.00141909	0.0636079	-D-	-D-
yesF	BSU06880	754920	755780	1	37	8.54798	0.219266	-1.12456	0.542208	0.598966	0.0379576	0.176984	0.437994	0.011567	0.100425	-D-	-D-
cotJA	BSU06890	755907	756155	1	9	8.1212	-0.211651	-1.28675	0.273543	0.5085	0.016382	0.335236	0.342563	0.00282387	0.236761	-D-	-D-
cotJB	BSU06900	756139	756402	1	10	7.82604	-0.163251	-1.11533	0.454446	0.778029	0.0733487	0.352874	0.656392	0.0305481	0.252559	-D-	-D-
cotJC	BSU06910	756417	756986	1	23	7.98275	-0.314085	-1.22949	0.741592	0.599311	0.0693179	0.192384	0.438473	0.0281754	0.11226	-D-	-D-
yesJ	BSU06920	757111	757653	1	22	11.4298	-0.528494	-0.722221	-1.21151	0.24045	0.0962643	0.0365186	0.10169	0.0444311	0.00832226	--D	-DD
yesK	BSU06930	757676	757978	1	12	9.23603	-1.04327	-0.0981359	-0.0909775	0.109176	0.828495	0.829744	0.0251644	0.75928	0.776156	---	---
yesL	BSU06940	758093	758722	1	27	8.57756	-0.690395	0.297021	0.33026	0.191506	0.455651	0.404164	0.0684418	0.346657	0.301668	---	---
yesM	BSU06950	758719	760452	1	76	8.96019	-0.958764	0.439208	-0.223616	0.0914003	0.239833	0.518638	0.0177276	0.149532	0.415844	---	D--
yesN	BSU06960	760452	761558	1	49	8.95245	-1.05731	0.873781	-0.301324	0.0904668	0.0751339	0.430199	0.0173223	0.0318141	0.327049	D--	DU-
yesO	BSU06970	761662	762945	1	56	7.79834	-0.110953	0.100415	0.292917	0.73796	0.725975	0.305118	0.601968	0.635778	0.209769	---	---
yesP	BSU06980	762942	763871	1	39	7.75424	-0.0565952	-0.0344815	0.989706	0.930384	0.956028	0.11901	0.887741	0.931403	0.0581977	---	---
yesQ	BSU06990	763875	764765	1	38	7.83966	-0.0618584	-0.0341106	0.938872	0.917427	0.952015	0.107947	0.864258	0.924789	0.0505387	---	---
yesR	BSU07000	764781	765815	1	45	8.17816	-0.0692685	-0.0204101	0.71483	0.882847	0.962443	0.117388	0.809956	0.943304	0.0569378	---	---
yesS	BSU07010	765838	768123	1	102	7.83542	0.187698	0.111586	0.653263	0.648189	0.76015	0.118209	0.490316	0.675353	0.0575597	---	---
rhgT	BSU07020	768137	768835	1	29	7.64215	0.0796627	0.154728	0.925341	0.884526	0.736279	0.094832	0.812156	0.64787	0.0420458	---	--U
yesU	BSU07030	768828	769490	1	28	7.38682	0.12416	0.129215	0.99251	0.838115	0.807318	0.103492	0.741447	0.731479	0.047485	---	---
yesV	BSU07040	769487	770113	1	27	7.19453	0.0940166	0.368277	0.915307	0.884526	0.484463	0.133923	0.811991	0.37601	0.0687102	---	---
yesW	BSU07050	770234	772096	1	75	7.60009	0.0581731	0.321057	0.918677	0.911171	0.447408	0.0854416	0.853646	0.338691	0.0359956	---	--U
yesX	BSU07060	772142	773980	1	75	7.61493	0.435108	0.228931	1.2336	0.457611	0.655692	0.0697502	0.290538	0.556842	0.0260537	--U	--U
yesY	BSU07070	774138	774791	1	27	7.7605	0.357094	0.179226	0.970338	0.330847	0.560412	0.0416189	0.174823	0.454804	0.0110196	---	--U
yesZ	BSU07080	774799	776790	1	88	7.65746	0.167511	0.195406	1.31509	0.700123	0.597268	0.0339631	0.553733	0.493312	0.00713996	--U	--U
yetA	BSU07090	776834	779407	1	115	8.04444	-0.316945	-0.262343	0.472678	0.348174	0.366475	0.14692	0.189639	0.261473	0.0781904	---	---
lplA	BSU07100	779529	781037	1	66	8.27403	-0.516839	0.179188	-0.0205741	0.276249	0.644469	0.957916	0.12872	0.544015	0.943039	---	---
lplB	BSU07110	781092	782048	1	39	8.20127	-0.388188	-0.00101732	0.374347	0.535723	0.998769	0.487929	0.369121	0.998012	0.384706	---	---
lplC	BSU07120	782062	782949	1	37	8.06874	-0.220458	0.127384	0.677074	0.767461	0.849545	0.29506	0.643389	0.787044	0.199501	---	---
lplD	BSU07130	782958	784298	1	59	8.49424	-0.350021	-0.222968	0.347602	0.461647	0.589535	0.400143	0.294562	0.485473	0.297455	---	---
yetF	BSU07140	784381	785076	1	29	8.86565	0.221322	-0.0558175	0.396491	0.387142	0.809793	0.123614	0.223193	0.734795	0.0613045	---	---
yetI	BSU07170	786689	787264	1	24	11.6117	0.173242	0.54223	0.576546	0.573165	0.0970166	0.0877201	0.409031	0.0448518	0.0374365	---	---
yetI	BSU07180	787264	787560	1	11	11.4165	0.0469984	0.67961	0.622792	0.861572	0.0383624	0.0516066	0.776394	0.0117485	0.0157806	---	-UU
yezD	BSU07190	787715	787882	1	5	8.02528	0.249754	-0.303519	0.483668	0.784573	0.697357	0.524132	0.667929	0.604266	0.421291	---	---
yetJ	BSU07200	787992	788636	1	27	12.91	-0.159624	-0.163545	-1.64061	0.71044	0.656003	0.0226537	0.566737	0.557678	0.00304594	--D	--D
yetK	BSU07210	788636	789628	1	42	10.4519	-0.708573	-0.436354	-1.17391	0.131888	0.214588	0.0333761	0.0364191	0.129403	0.00685488	--D	--D
yetM	BSU07230	790318	791427	1	48	8.56091	-0.109328	-0.745224	0.436561	0.56121	0.0166683	0.0579642	0.395611	0.00292309	0.0191677	---	-D-
yetO	BSU07250	792682	795867	1	137	7.2138	0.464006	0.0685339	1.59804	0.399679	0.892447	0.0367402	0.2336	0.846085	0.00847451	--U	--U
ltaSA	BSU07260	796314	798233	1	84	13.9903	0.518566	-0.0685464	1.86327	0.361063	0.895884	0.0300603	0.202346	0.850242	0.00542167	--U	--U
yfnH	BSU07270	798469	799233	1	32	7.4988	0.249636	1.14681	1.81426	0.74237	0.124907	0.051588	0.608941	0.0635656	0.0157597	--U	--U
yfnG	BSU07280	799303	800208	1	39	7.47091	0.141271	1.22513	1.59518	0.844642	0.0921542	0.0562336	0.750185	0.0416294	0.0182759	-UU	-UU
yfnF	BSU07290	800232	801143	1	38	7.62758	-0.0167142	1.22294	1.32251	0.974564	0.0404986	0.0392564	0.956106	0.0127948	0.00977732	-UU	-UU
yfnE	BSU07300	801172	802350	1	52	7.75104	0.394322	1.71335	1.4073	0.425748	0.0215699	0.0384519	0.258674	0.00463446	0.00934352	-UU	-UU
yfnD	BSU07310	802351	803286	1	40	8.2528	0.508778	2.46231	1.78115	0.135159	0.00476198	0.0111103	0.0380135	0.000122546	0.000435575	-UU	-UU
yfmT	BSU07350	807091	808548	1	64	8.50147	0.953423	-0.564781	-0.021621	0.139534	0.242623	0.963162	0.0405824	0.151869	0.949299	---	---
yfmS	BSU07360	808562	809422	1	37	8.42839	0.851392	-0.10341	-0.120788	0.107875	0.773068	0.723243	0.0243127	0.69049	0.643156	---	---
yfmR	BSU07370	809557	811446	1	82	11.5396	0.0722253	2.27814	0.78984	0.759686	0.00437492	0.0284607	0.633359	8.36869e-05	0.00487176	-U-	-UU
yfmQ	BSU07380	811569	812015	1	18	13.0007	-0.720754	-1.86746	-1.15911	0.267122	0.028055	0.0834439	0.122438	0.00717062	0.0347841	-DD	-DD
yfmP	BSU07390	812140	812562	1	17	11.2437	-0.223914	-0.306542	-0.422508	0.655861	0.476549	0.333409	0.500218	0.368152	0.234965	---	---
yfmO	BSU07400	812628	813818	1	52	9.07521	-0.57224	0.36131	0.768165	0.313951	0.446205	0.151678	0.159651	0.337358	0.0815529	---	---
yfmN	BSU07410	814109	814264	1	5	7.45037	0.369524	0.0527659	1.25078	0.585404	0.937113	0.0901489	0.42209	0.904633	0.0389962	--U	--U
yfmL	BSU07430	816113	817243	1	50	11.9091	-0.363065	0.97646	0.0560718	0.196314	0.0163627	0.787901	0.0717073	0.00281699	0.726123	---	-U-
yfmK	BSU07440	817311	817757	1	18	8.65178	0.669148	2.55729	0.539458	0.357322	0.020235	0.382859	0.198113	0.00415413	0.281909	-U-	-U-
yfmG	BSU07480	820867	822330	1	63	8.80712	0.364739	-0.60491	-0.0272473	0.179203	0.0407895	0.893363	0.0616351	0.0129399	0.856816	---	-D-
yfmA	BSU07540	827252	827419	1	5	7.41584	1.54112	0.455419	1.38069	0.0519407	0.285506	0.0370823	0.00587284	0.188824	0.00867362	U-U	U-U
yflT	BSU07550	827455	827802	1	13	9.3141	0.825182	-0.626486	-0.183331	0.637993	0.680809	0.904709	0.479341	0.585908	0.870954	---	---
pel	BSU07560	827993	829255	1	55	12.2492	0.377147	1.63079	-0.611134	0.405931	0.0196907	0.161251	0.239576	0.00395679	0.0889287	-U-	-U-
yflS	BSU07570	829382	830818	1	62	8.61784	0.772974	1.59616	0.93097	0.325525	0.0656053	0.195606	0.170099	0.0260557	0.114511	-U-	-U-
citS	BSU07580	830945	832573	1	72	9.24149	0.931803	-0.993761	-0.28144	0.0274362	0.0102961	0.144052	0.00140299	0.00109787	0.0760146	---	UD-
citT	BSU07590	832545	833225	1	29	9.19528	0.973818	-0.857724	-0.256976	0.0176277	0.00793936	0.0985249	0.000393953	0.000644528	0.0444855	---	UD-
yflP	BSU07600	833228	834187	1	41	8.92065	0.910972	-0.80019	-0.219359	0.0605319	0.0395669	0.404043	0.00791042	0.0124021	0.301426	---	UD-
citM	BSU07610	834383	835684	1	57	9.04435	-0.31682	3.13816	0.902203	0.881382	0.120352	0.594941	0.806264	0.0603582	0.497079	---	---
yflN	BSU07620	835740	836534	1	33	9.0282	-0.434121	3.10231	1.05784	0.855239	0.157538	0.582402	0.767375	0.0864368	0.48346	---	---
nosA	BSU07630	836653	837744	1	47	10.3102	-0.277066	2.08074	-0.148515	0.340637	0.00592043	0.539985	0.183515	0.000270912	0.437818	-U-	-U-
yflK	BSU07650	838077	838742	1	28	10.4987	-0.314368	2.34873	0.0274829	0.307411	0.00561583	0.914304	0.153822	0.000194639	0.885386	-U-	-U-
nagP	BSU07700	840656	842014	1	60	12.2277	0.913815	2.43792	0.406397	0.0268878	0.00320158	0.0644199	0.0012699	2.72862e-05	0.0228201	-U-	UU-
yflD	BSU07720	844097	844234	1	4	7.8868	2.89266	1.92351	2.89345	0.0323455	0.0336481	0.0193339	0.00221763	0.00973119	0.00221534	UUU	UUU
yflB	BSU07735	844253	844645	1	15	9.24052	1.02376	0.576617	0.547007	0.133699	0.250922	0.268114	0.0373187	0.158917	0.176356	---	---
yflA	BSU07750	844770	846185	1	62	8.19323	0.733081	-0.0344545	0.682747	0.457611	0.971128	0.423976	0.290449	0.957126	0.32031	---	---
treP	BSU07800	850367	851779	1	63	15.3426	-0.107687	0.30668	-0.235424	0.793217	0.378633	0.487511	0.67829	0.272358	0.384197	---	---
treA	BSU07810	851850	853535	1	74	14.9067	0.107053	0.110608	-0.384609	0.839705	0.810334	0.377671	0.743966	0.7359	0.276959	---	---
treR	BSU07820	853556	854272	1	31	14.9165	0.0552705	0.156798	-0.198674	0.928306	0.766351	0.691094	0.884352	0.682912	0.607195	---	---
yfkO	BSU07830	854412	855077	1	28	13.5705	-0.784103	1.04624	-0.187277	0.14936	0.0519951	0.625742	0.0455858	0.0186808	0.531051	-U-	-U-
yfkM	BSU07850	859745	860263	1	21	8.68468	0.766003	-0.0176204	0.482687	0.505041	0.987441	0.626029	0.338607	0.981269	0.531413	---	---
yfkJ	BSU07880	862004	862474	1	20	10.5338	0.461677	-0.275995	-0.0139806	0.455369	0.608121	0.979071	0.288142	0.504925	0.972211	---	---
yfkI	BSU07890	862492	862812	1	12	10.5849	0.321254	-0.228497	-0.122588	0.623892	0.689742	0.827592	0.464485	0.59634	0.773268	---	---
yfkH	BSU07900	862836	863663	1	35	9.79416	0.153206	0.20992	0.42412	0.816798	0.704538	0.432704	0.709129	0.612201	0.329527	---	---
yfkE	BSU07920	865205	866260	1	46	8.10609	0.362693	-0.246415	0.859832	0.70183	0.767809	0.297923	0.55535	0.684855	0.202217	---	---
yfkD	BSU07930	866331	867125	1	34	9.22651	0.0969912	-0.219685	0.733916	0.911171	0.763676	0.308098	0.85418	0.680076	0.212236	---	---
yfjT	BSU07970	869273	869458	1	6	9.68266	0.962013	1.38943	1.01848	0.455806	0.242949	0.365282	0.288626	0.152211	0.265245	---	---
pdaA	BSU07980	869559	870350	1	33	8.71906	0.972417	1.25562	1.51883	0.095539	0.0300389	0.0260061	0.0191919	0.00804536	0.00406073	-UU	UUU
yfjP	BSU08010	872425	873288	1	37	10.1297	0.663926	0.554708	0.658665	0.135934	0.126029	0.0909569	0.0386434	0.0643511	0.0395671	---	--U
yfjO	BSU08020	873402	874802	1	61	11.9561	0.056712	1.29413	1.07626	0.654229	0.00403927	0.00887999	0.497945	7.03972e-05	0.000145679	-UU	-UU
yfzA	BSU08029	875428	875694	1	9	8.35813	0.992399	1.91565	0.594484	0.0860026	0.0119763	0.14056	0.015816	0.00148116	0.0735278	-U-	UU-
dusC	BSU08030	876426	877403	1	42	11.8267	-0.390017	0.589571	1.31242	0.0320429	0.00687777	0.00722619	0.0021726	0.000447192	1.90755e-05	--U	-UU
yfjM	BSU08040	877599	878051	1	19	10.4018	-0.1335	-0.0731442	0.710831	0.639719	0.774822	0.0487849	0.481364	0.692791	0.0145061	---	--U
yfjL	BSU08050	878081	878770	1	29	10.4995	-0.363988	0.036381	0.203497	0.100152	0.806934	0.187091	0.0210251	0.730978	0.108109	---	---
acoA	BSU08060	879002	880003	1	43	7.33545	0.937105	0.689487	0.971662	0.0509275	0.0473947	0.0284607	0.00554253	0.0160946	0.0048627	---	UUU
acoB	BSU08070	880007	881035	1	44	7.53859	0.657841	0.695089	1.15019	0.18112	0.110681	0.0416337	0.0626769	0.0538521	0.0110325	--U	--U
acoC	BSU08080	881049	882245	1	52	8.15534	0.15497	0.486123	0.488282	0.264305	0.0182573	0.0237541	0.119769	0.00346475	0.00340863	---	---
acoL	BSU08090	882266	883642	1	61	8.22159	-0.0072634	0.641853	0.805576	0.972087	0.0211332	0.0180066	0.951099	0.00448747	0.00193366	---	-UU
acoR	BSU08100	883758	885575	1	80	10.1604	-0.552149	3.37637	0.907329	0.2571	0.00587126	0.0755424	0.11458	0.00025087	0.0297734	-U-	-UU
sspH	BSU08110	885629	885808	1	6	10.5506	-1.02001	3.14172	0.222758	0.216085	0.0143895	0.724244	0.0851652	0.00218023	0.645237	-U-	-U-
malA	BSU08180	890022	891371	1	59	10.1894	-0.209456	0.162839	-0.423642	0.631066	0.668611	0.277459	0.472941	0.571612	0.184657	---	---
malR	BSU08190	891436	892200	1	32	9.52938	0.564295	0.287662	0.214224	0.0550497	0.118005	0.206106	0.00677695	0.0586894	0.12261	---	---
malP	BSU08200	892215	893798	1	70	8.73278	-0.400168	1.2825	0.772932	0.11842	0.00687777	0.0226881	0.0296275	0.000446457	0.00306947	-U-	-UU
malQ	BSU08210	893904	895625	1	77	9.24074	0.85678	1.27691	2.32359	0.243438	0.080819	0.027877	0.103646	0.0351899	0.00469557	-UU	-UU
yfiC	BSU08220	895619	897433	1	80	9.86481	0.621695	1.15978	2.04427	0.437894	0.14342	0.0477368	0.271725	0.0763004	0.0138238	--U	--U
catD	BSU08230	897588	897992	1	16	9.99308	-1.22978	0.646068	-0.802732	0.0659569	0.134499	0.0881996	0.00944383	0.0697715	0.0378356	D--	D-D
catE	BSU08240	898010	898867	1	36	10.0251	-1.46891	0.621646	-0.861618	0.035985	0.102934	0.055482	0.00270475	0.048796	0.0178215	D--	D-D
yfiF	BSU08250	898961	899905	1	41	8.0934	0.313165	-0.268366	0.108467	0.439269	0.446647	0.753599	0.273212	0.337925	0.682949	---	---
yfiG	BSU08260	900080	901528	1	62	8.29167	-0.379586	0.88901	0.399866	0.361912	0.060846	0.277363	0.203096	0.0235778	0.184541	---	-U-
yfiH	BSU08270	901555	902496	1	40	8.82043	-0.611639	0.751536	-0.105275	0.0689999	0.0227306	0.577395	0.0104078	0.00501731	0.477203	---	DU-
yfiI	BSU08280	902506	903687	1	51	9.27912	-0.39334	0.576915	-0.135329	0.422213	0.206796	0.745954	0.254924	0.123294	0.671482	---	---
yfiJ	BSU08290	903811	905013	1	52	10.3982	-0.681097	1.56802	-0.322742	0.0914003	0.00900708	0.225886	0.0177761	0.000864884	0.139501	-U-	DU-
yfiK	BSU08300	905010	905672	1	28	10.7224	-0.871362	1.04476	-0.738496	0.0763014	0.0272956	0.063286	0.012836	0.0068239	0.0221923	-U-	DUD
yfiL	BSU08310	905816	906751	1	40	7.36061	0.126652	0.302973	0.936094	0.778793	0.425518	0.0669943	0.658139	0.317365	0.0243	---	--U
yfiM	BSU08320	906764	907954	1	52	7.3946	-0.0102301	0.344803	0.647831	0.96778	0.122288	0.0366953	0.942819	0.061794	0.00843714	---	--U
yfiN	BSU08330	907968	909125	1	50	7.65431	0.102612	0.522646	0.827986	0.798968	0.164404	0.0675931	0.686235	0.0912315	0.0247329	---	--U
estB	BSU08350	910019	910651	1	26	10.8611	-1.02684	-1.82091	-2.15583	0.0740892	0.0120066	0.0128208	0.0119834	0.00149613	0.000784829	DDD	DDD
yfiQ	BSU08360	910840	911928	1	48	8.09246	0.139264	0.517909	0.734578	0.852207	0.400688	0.253211	0.761897	0.294141	0.162237	---	---
yfiT	BSU08390	913924	914460	1	23	11.4542	0.115786	-1.83864	-1.29571	0.662232	0.00614634	0.0151004	0.508464	0.000324608	0.00125346	-DD	-DD
mprF	BSU08425	916778	919348	1	114	11.2702	0.649838	1.92583	0.94381	0.065852	0.00510669	0.020439	0.00940387	0.000155857	0.00243487	-U-	UUU
yfiZ	BSU08450	920474	921475	1	44	12.0305	-0.633702	1.24519	0.249132	0.104238	0.0142482	0.32931	0.0229813	0.00213184	0.231078	-U-	-U-
yfhA	BSU08460	921472	922503	1	44	11.9187	-0.90081	1.24526	0.0698065	0.0520609	0.0130289	0.766993	0.00592034	0.00179371	0.700172	-U-	DU-
yfhB	BSU08470	922618	923499	1	37	10.5095	0.677637	-1.93632	-1.44746	0.069599	0.00565587	0.0121326	0.0105849	0.000205639	0.000638799	-DD	UDD
yfhC	BSU08480	923587	924171	1	24	14.12	-0.494302	-0.537016	-1.31381	0.275744	0.185047	0.0337697	0.128263	0.106192	0.00705455	--D	--D
recX	BSU08520	925633	926427	1	33	11.7379	0.35824	0.0288842	0.537096	0.0974778	0.842214	0.0284882	0.0198991	0.777293	0.00490785	---	---
yfhH	BSU08530	926429	926743	1	12	10.7869	0.0827928	0.170821	0.645789	0.762323	0.460745	0.0530353	0.637002	0.352179	0.0164445	---	--U
yfhI	BSU08540	926886	928079	1	51	8.91048	0.0490067	3.46221	1.77373	0.908111	0.00493261	0.0172598	0.848258	0.000134526	0.00179136	-UU	-UU
yfhJ	BSU08560	928389	928658	1	9	10.0543	0.936629	0.783208	0.804774	0.252872	0.256536	0.244502	0.111111	0.163445	0.154712	---	---
yfhK	BSU08570	928803	929321	1	21	8.75448	0.558306	-0.955248	-0.466132	0.748799	0.514781	0.748229	0.617617	0.407514	0.675248	---	---
yfhL	BSU08580	929406	929738	1	13	10.6342	1.78804	-0.267956	-0.477041	0.0878623	0.679138	0.450915	0.016391	0.582926	0.348082	U--	U--
yfhM	BSU08590	929725	930585	1	36	10.2319	1.58817	-0.519929	-0.313265	0.102296	0.405468	0.608668	0.0218732	0.298726	0.51195	---	---
csbB	BSU08600	930818	931807	1	43	11.0616	-0.117458	-1.15433	-0.640987	0.923111	0.266412	0.511628	0.874066	0.17226	0.408818	---	---
yfhO	BSU08610	931879	934464	1	114	9.84861	-0.33262	0.484245	0.121104	0.267122	0.0997049	0.612774	0.122391	0.0466423	0.5161	---	---
yfhQ	BSU08630	935656	936765	1	49	11.9561	-0.0527919	-0.300097	0.682153	0.903333	0.400865	0.110066	0.842415	0.294423	0.0518855	---	---
fabL	BSU08650	937079	937831	1	32	13.697	-0.226979	-0.341281	0.153647	0.508063	0.27601	0.60271	0.34198	0.180586	0.506254	---	---
sspE	BSU08660	937900	938154	1	5	14.6649	-0.081739	-0.438627	-0.314259	0.727513	0.0792007	0.157855	0.587522	0.034163	0.0862522	---	---
ygaB	BSU08670	938243	938587	1	13	8.00527	0.629081	-0.850963	0.996292	0.415255	0.230467	0.175608	0.248524	0.14199	0.0994114	---	---
ygaC	BSU08680	938731	939261	1	22	11.15	1.43944	1.05067	2.36324	0.0225138	0.0161138	0.00867867	0.00082949	0.00273276	0.000119989	UUU	UUU
ygaD	BSU08690	939322	941091	1	77	10.9759	0.25504	1.19953	1.80511	0.48328	0.0246814	0.0151004	0.31523	0.00570784	0.00125097	-UU	-UU
ygaF	BSU08720	943891	944364	1	18	12.756	0.330629	-0.690111	-0.581707	0.233404	0.0361468	0.057746	0.0967653	0.0107328	0.0190658	---	-D-
perR	BSU08730	944487	944924	1	17	12.1867	0.604053	1.47576	0.672849	0.452325	0.0885516	0.340748	0.285273	0.0395128	0.24175	-U-	-U-
ygxA	BSU08750	945520	946404	1	37	11.6674	0.930791	-0.97374	0.047755	0.130402	0.0739469	0.912069	0.0356216	0.0310493	0.880686	---	-D-
ygzA	BSU08770	954291	954494	1	7	8.5009	1.38124	3.18289	1.07805	0.0500972	0.00565587	0.0453923	0.00534181	0.000223814	0.0127494	UUU	UUU
ygaJ	BSU08780	954893	955585	1	29	9.19124	1.39789	1.07496	0.0916207	0.01499	0.0085742	0.576458	0.000278224	0.000771354	0.476233	UU-	UU-
thiC	BSU08790	955895	957667	1	78	9.42622	0.080243	-0.596445	0.731118	0.752497	0.0485644	0.0365186	0.622521	0.016694	0.00832309	---	-DU
senS	BSU08810	959290	959508	1	7	7.25047	1.37879	-0.445868	0.772982	0.0582439	0.276762	0.105315	0.00749801	0.181311	0.0486967	U--	U--
ssuB	BSU08830	961394	962161	1	32	7.09128	0.434802	-0.53308	0.979182	0.398738	0.252368	0.0822469	0.232784	0.16012	0.034067	---	--U
ssuA	BSU08840	962179	963177	1	42	7.02184	0.422662	-0.335661	0.809089	0.240338	0.261383	0.0507837	0.101473	0.167721	0.0153986	---	--U
ssuC	BSU08850	963174	964004	1	35	6.98513	0.319247	-0.155011	1.41715	0.605475	0.78155	0.0590253	0.444629	0.701915	0.0197668	--U	--U
ssuD	BSU08860	964027	965157	1	48	7.4652	0.370566	-0.304983	1.02459	0.409208	0.431014	0.0582284	0.242735	0.32277	0.0193323	--U	--U
ygaN	BSU08870	965261	965797	1	21	8.7467	0.915807	1.05577	0.0894712	0.222186	0.122288	0.878474	0.0893951	0.0617616	0.838044	---	---
rpsNB	BSU08880	965909	966178	1	10	8.10614	0.0663549	0.847639	0.302432	0.920334	0.161436	0.570405	0.869634	0.0891567	0.469936	---	---
yhbA	BSU08910	967935	969095	1	51	9.56886	1.79329	3.05111	1.31205	0.039135	0.00681546	0.0396398	0.00327607	0.000433711	0.0100515	UUU	UUU
yhbB	BSU08920	969162	970097	1	40	8.27492	2.06051	2.00396	1.54501	0.0100946	0.00476198	0.0102831	0.000109953	0.000122701	0.000340264	UUU	UUU
cspR	BSU08930	970135	970617	1	20	13.0513	-0.912458	-0.719936	-0.591509	0.155673	0.164482	0.230721	0.0485651	0.0913063	0.143152	---	---
yhbD	BSU08940	970667	971383	1	29	10.7452	0.848907	0.802722	-0.0607815	0.0581911	0.03223	0.798211	0.00740054	0.00900974	0.737589	---	UU-
yhbE	BSU08950	971374	972087	1	30	10.8752	0.568914	0.98252	-0.386343	0.0937952	0.0160201	0.121518	0.0186052	0.00270643	0.0599562	---	-U-
yhbF	BSU08960	972099	972806	1	29	11.2311	0.452079	1.19485	-0.60431	0.196428	0.0169666	0.0778071	0.071912	0.00301735	0.0313919	-U-	-UD
prkA	BSU08970	973156	975051	1	84	7.73413	0.407715	0.447616	0.896168	0.312895	0.21556	0.057746	0.158747	0.1304	0.0190737	---	--U
yhbH	BSU08980	975231	976409	1	51	8.41676	0.559154	0.0489586	1.61738	0.220553	0.898866	0.0220043	0.0881377	0.853752	0.00290057	--U	--U
yhbI	BSU08990	976569	977033	1	18	12.2518	-0.775775	-1.15952	-2.56133	0.111358	0.0272453	0.0102831	0.0262999	0.00678552	0.000342771	-DD	-DD
yhbJ	BSU09000	977069	977734	1	27	12.1105	-0.859458	-0.9034	-2.74608	0.16837	0.102425	0.0140109	0.0558365	0.0485161	0.00103683	--D	--D
yhcA	BSU09010	977775	979373	1	70	12.1389	-0.505551	-0.498628	-1.69903	0.388294	0.332215	0.0367402	0.224254	0.229531	0.00847847	--D	--D
yhcB	BSU09020	979396	979926	1	22	11.9884	-0.705252	-0.0901524	-1.24632	0.25244	0.865239	0.0639467	0.110659	0.806934	0.0225751	--D	--D
yhcC	BSU09030	979939	980313	1	15	10.5465	-0.691355	0.107286	-0.630736	0.0688546	0.619981	0.0480847	0.0102499	0.517238	0.0140247	---	D-D
yhcD	BSU09040	980313	980468	1	4	7.48361	0.199406	-0.432327	0.602329	0.77871	0.467401	0.320691	0.65787	0.358953	0.222601	---	---
yhcE	BSU09050	980473	981234	1	32	10.5974	-0.170892	1.75985	0.429396	0.734506	0.0201234	0.321116	0.597064	0.00411615	0.223078	-U-	-U-
yhcF	BSU09060	981237	981602	1	14	11.2625	-0.521283	1.51629	-0.393225	0.435747	0.0548897	0.491046	0.268844	0.0202718	0.388001	-U-	-U-
yhcG	BSU09070	981604	982302	1	29	10.9683	-0.529795	1.58833	-0.213716	0.277888	0.0217492	0.585121	0.130365	0.00470058	0.486322	-U-	-U-
yhcH	BSU09080	982319	983236	1	38	11.7114	-1.06182	1.12426	-0.979177	0.0951205	0.046556	0.0675823	0.0190195	0.0157479	0.0246949	DU-	DUD
yhcI	BSU09090	983229	984170	1	40	11.131	-0.888803	2.06601	-0.795662	0.0649827	0.0065746	0.0470919	0.00923049	0.000394913	0.0135033	-U-	DUD
yhcJ	BSU09110	984901	985731	1	35	10.8843	1.22784	1.88716	1.894	0.0746321	0.0155812	0.020866	0.0121277	0.00259557	0.00256082	UUU	UUU
tcyP	BSU09130	986986	988377	1	61	10.7579	-0.601481	2.08678	1.51532	0.62318	0.101925	0.190439	0.462997	0.0481811	0.110628	---	---
yhcN	BSU09150	989022	989591	1	23	7.71015	0.40258	0.726752	0.346034	0.678164	0.384819	0.670439	0.525577	0.278192	0.582668	---	---
yhcO	BSU09165	989712	990680	1	42	6.87616	0.569882	-0.0345481	1.043	0.167123	0.91736	0.0356837	0.0549766	0.878616	0.00796918	--U	--U
yhcR	BSU09190	991348	995001	1	163	8.65456	0.47934	-0.293345	0.131753	0.131527	0.215841	0.544059	0.0362129	0.130649	0.442151	---	---
yhcS	BSU09200	994998	995594	1	24	9.19971	0.443903	-0.0112154	0.283948	0.0528492	0.934457	0.0732095	0.00628585	0.900831	0.0283068	---	---
yhcU	BSU09220	996643	997038	1	16	8.51658	-0.189898	-0.28919	0.38874	0.730038	0.532116	0.402769	0.592188	0.425995	0.299818	---	---
yhcV	BSU09230	997175	997597	1	17	8.86768	0.0308819	0.761887	1.12278	0.965816	0.202404	0.097625	0.940117	0.119833	0.0438203	--U	--U
yhcW	BSU09240	997724	998386	1	27	11.3462	0.457349	1.1865	0.762532	0.256889	0.0263427	0.0732095	0.114222	0.00640107	0.0283411	-U-	-UU
yhcX	BSU09250	998402	999943	1	68	11.675	0.509931	1.24337	0.729944	0.245265	0.0276737	0.0920338	0.104888	0.00700753	0.0402962	-U-	-UU
yhzG	BSU09259	1000027	1000218	1	7	8.3747	0.480271	1.00866	0.92549	0.541273	0.181598	0.210579	0.374175	0.103789	0.126427	---	---
yhxA	BSU09260	1000364	1001716	1	59	11.211	1.23343	2.49346	0.222342	0.0678096	0.00831937	0.55345	0.00990174	0.000733426	0.452036	UU-	UU-
glpP	BSU09270	1001744	1002322	1	24	11.0401	0.78561	2.65304	0.386637	0.109482	0.00592893	0.253061	0.02538	0.00030033	0.162045	-U-	-U-
glpF	BSU09280	1002501	1003325	1	34	12.2963	-0.172211	1.31395	0.909337	0.823892	0.0937352	0.192214	0.720126	0.042633	0.112125	-U-	-U-
glpK	BSU09290	1003344	1004834	1	65	12.9537	0.0643637	2.00907	1.10427	0.933973	0.0377842	0.138358	0.894173	0.0114855	0.0719042	-U-	-U-
glpD	BSU09300	1004975	1006642	1	74	10.9262	1.13797	3.35838	1.31858	0.353825	0.0345731	0.233914	0.194604	0.0100825	0.145661	-U-	-U-
pgcA	BSU09310	1006774	1008519	1	77	13.2643	0.421372	1.03903	0.732221	0.267122	0.031116	0.0719355	0.12246	0.00854125	0.0274118	-U-	-UU
yhcY	BSU09320	1008668	1009807	1	50	9.12642	0.830652	2.78696	1.10725	0.189267	0.0103507	0.0747413	0.0671751	0.00111497	0.0292454	-UU	-UU
yhcZ	BSU09330	1009804	1010448	1	26	10.2742	0.547442	2.05008	0.372569	0.130402	0.00593715	0.177818	0.0356192	0.000307856	0.101168	-U-	-U-
yhdA	BSU09340	1010445	1010969	1	22	9.56632	0.502696	2.29326	0.315222	0.176409	0.00592893	0.269824	0.0598722	0.000288101	0.177992	-U-	-U-
yhdC	BSU09360	1011427	1011750	1	12	8.09266	0.314482	0.324237	0.427302	0.0715037	0.0345731	0.0248717	0.0112172	0.010095	0.00376372	---	---
spoVR	BSU09400	1015647	1017053	1	62	7.78582	1.0128	0.758727	1.7387	0.0364517	0.0296479	0.0103236	0.00274768	0.00783873	0.000348155	U-U	UUU
lytE	BSU09420	1018998	1020002	1	43	13.3821	1.03228	1.7963	-1.08062	0.446041	0.169677	0.360623	0.279367	0.0952183	0.260743	---	---
citA	BSU09440	1021057	1022157	1	48	10.9478	0.219386	-1.09022	-1.80125	0.404657	0.0147398	0.0102831	0.238468	0.00233938	0.000341675	-DD	-DD
yhdF	BSU09450	1022231	1023100	1	37	10.5895	0.140209	-0.664462	-1.34968	0.645777	0.0585076	0.0173316	0.487166	0.022295	0.00181597	--D	-DD
ctrA	BSU09460	1023350	1024747	1	61	7.73089	1.72448	-0.663616	1.04216	0.091225	0.308009	0.146963	0.0176403	0.208431	0.0782688	U--	U--
yhdH	BSU09470	1024865	1026220	1	59	11.3101	-0.67984	0.917483	0.416892	0.0725491	0.0197402	0.112638	0.0115419	0.00397795	0.053631	---	DU-
yhdJ	BSU09490	1027774	1028202	1	17	8.97447	0.332003	0.399517	0.796485	0.58856	0.455673	0.177681	0.426218	0.346974	0.101022	---	---
yhdN	BSU09530	1030265	1031260	1	42	9.56032	1.62782	-1.65002	0.424335	0.497742	0.432591	0.838706	0.330037	0.324279	0.787081	---	---
plsC	BSU09540	1031395	1031994	1	24	12.6663	-0.560458	1.0865	-0.259181	0.381204	0.100647	0.631412	0.218182	0.047369	0.5367	---	---
yhdR	BSU09570	1034046	1035227	1	50	11.0776	0.763527	-1.84101	-0.716648	0.025557	0.00322418	0.0158007	0.00114037	3.6448e-05	0.00145139	-D-	UDD
yhdT	BSU09590	1035554	1036939	1	58	11.4207	2.22204	-1.04424	1.2526	0.00990737	0.0137113	0.0137415	0.000105078	0.00195802	0.000981166	UDU	UDU
yhdX	BSU09630	1038653	1038760	1	2	9.60688	1.14272	-1.05227	-0.0564126	0.48564	0.460745	0.969508	0.317138	0.352278	0.957742	---	---
yhdY	BSU09640	1038909	1040024	1	48	10.9129	0.975648	2.12934	2.18066	0.0313048	0.00444823	0.00818136	0.00199615	9.70272e-05	8.83215e-05	-UU	UUU
yhdZ	BSU09650	1040094	1040837	1	32	10.3951	0.562856	0.742721	0.421521	0.138619	0.0485648	0.16001	0.0399627	0.0167059	0.0880055	---	-U-
dat	BSU09670	1041994	1042842	1	36	10.3654	1.49459	0.47423	-0.333574	0.0134071	0.0442404	0.098123	0.000202848	0.0146043	0.0441847	U--	U--
yheJ	BSU09700	1045037	1045198	1	5	10.6535	0.355256	2.3542	-1.25112	0.859521	0.190949	0.442301	0.773406	0.110755	0.338964	---	---
yheI	BSU09710	1045318	1047075	1	78	9.95161	2.38231	1.87515	-0.985903	0.00969921	0.00565587	0.0209462	8.56669e-05	0.00021978	0.00259655	UU-	UUD
yheH	BSU09720	1047072	1049093	1	89	10.0794	2.19194	1.92314	-0.929173	0.00960866	0.00476198	0.0185865	7.42682e-05	0.000124461	0.00207338	UU-	UUD
yheB	BSU09790	1053520	1054653	1	49	11.9001	0.255637	0.840756	0.400274	0.192536	0.0109322	0.0559356	0.0692474	0.00125674	0.0181292	---	-U-
yheA	BSU09800	1054746	1055099	1	14	13.1314	-1.05946	-0.566142	-1.11562	0.130399	0.264124	0.0762687	0.0354573	0.17058	0.0302866	--D	--D
yhaX	BSU09830	1056702	1057568	1	37	8.88435	0.336365	3.01425	3.35255	0.583712	0.0110365	0.0131278	0.419654	0.00129115	0.000859635	-UU	-UU
hemZ	BSU09840	1057680	1059185	1	66	11.5416	-0.598262	1.36311	0.189743	0.11215	0.0118317	0.44149	0.0266145	0.00145207	0.338225	-U-	-U-
yhaR	BSU09880	1061491	1062258	1	33	9.08238	0.0832194	-1.69806	-0.0406802	0.882743	0.026011	0.931046	0.809349	0.00626135	0.90583	-D-	-D-
natA	BSU09890	1062591	1063487	1	38	12.0202	-0.461807	-0.885303	-2.32189	0.240338	0.0457039	0.0111301	0.101506	0.0153315	0.000439914	--D	-DD
natB	BSU09900	1063480	1064739	1	56	11.3348	-0.570556	0.905989	-1.44996	0.202646	0.0536171	0.0249756	0.0763474	0.0195646	0.00379517	--D	-UD
yhaO	BSU09910	1064846	1066072	1	52	10.8335	0.109155	0.356033	1.1224	0.826953	0.391609	0.0553133	0.724631	0.285104	0.0177374	--U	--U
yhaN	BSU09920	1066077	1068968	1	129	11.7314	0.289932	1.15277	0.797713	0.507045	0.0403135	0.0933385	0.340911	0.0127049	0.0410831	-U-	-UU
yhaM	BSU09930	1069042	1069986	1	41	12.7675	0.35548	0.882377	0.455169	0.240688	0.0260743	0.112616	0.101847	0.00629141	0.0535993	---	-U-
yhaL	BSU09940	1070111	1070323	1	7	9.87473	0.0325629	0.375778	0.442891	0.897717	0.120985	0.0885355	0.833612	0.0608823	0.0380684	---	---
yhzE	BSU09958	1071402	1071488	1	1	7.35705	2.44909	-0.0250034	2.27447	0.15102	0.986389	0.117522	0.0463204	0.978169	0.0570834	---	---
yhaI	BSU09980	1072768	1073109	1	12	11.3184	-0.641925	-0.413147	-0.130081	0.124447	0.187955	0.643861	0.0327851	0.108216	0.551599	---	---
yhzF	BSU10009	1074381	1074572	1	6	7.8241	1.49394	-0.178382	2.21519	0.334821	0.90029	0.14037	0.1791	0.855446	0.0733755	---	---
ecsA	BSU10040	1077440	1078183	1	31	11.1642	0.848608	1.68239	1.36222	0.085615	0.011177	0.0220906	0.0157123	0.00132841	0.00293705	-UU	UUU
ecsB	BSU10050	1078176	1079402	1	54	10.911	0.553155	2.66214	1.57974	0.319962	0.0108732	0.0365888	0.165045	0.0012253	0.00837108	-UU	-UU
ecsC	BSU10060	1079422	1080132	1	30	10.4152	0.498891	3.05231	1.55136	0.381872	0.00906886	0.0407939	0.218709	0.000874252	0.0105586	-UU	-UU
pbpF	BSU10110	1083851	1085995	1	95	10.2409	0.279692	0.633971	0.439263	0.456407	0.105387	0.211829	0.289144	0.0504581	0.12763	---	---
hemE	BSU10120	1086117	1087178	1	46	12.8704	-0.224676	-0.0495496	-0.271417	0.723503	0.934879	0.607643	0.582913	0.901678	0.510972	---	---
hemH	BSU10130	1087250	1088182	1	39	12.85	-0.179362	0.248309	-0.0171091	0.802882	0.681692	0.977352	0.69244	0.587572	0.969577	---	---
hemY	BSU10140	1088197	1089609	1	62	12.0791	-0.0324998	0.211135	0.536315	0.941721	0.571313	0.190439	0.907477	0.466464	0.110659	---	---
yhgD	BSU10150	1089755	1090330	1	23	11.6334	0.175757	-0.447288	-0.187421	0.573105	0.146983	0.484805	0.408851	0.0788918	0.381325	---	---
yhgE	BSU10160	1090401	1092728	1	103	11.566	-0.204326	1.62899	-0.223914	0.340847	0.00565587	0.243002	0.183786	0.000215037	0.153441	-U-	-U-
yhfC	BSU10180	1093874	1094650	1	32	7.9919	0.617509	-0.89398	0.462025	0.215468	0.0724387	0.254206	0.0848754	0.0299496	0.163356	---	-D-
yhfE	BSU10200	1095063	1096103	1	44	11.649	0.472679	0.947047	0.265312	0.360734	0.085417	0.542347	0.201937	0.0378229	0.440246	---	-U-
yhfF	BSU10210	1096116	1096523	1	16	10.6644	0.399348	1.32251	0.586767	0.32054	0.0226011	0.132601	0.165612	0.0049654	0.0676091	-U-	-U-
yhfI	BSU10240	1098412	1099146	1	31	12.3764	0.720165	-0.749242	0.945934	0.129417	0.0739666	0.0490685	0.0350725	0.0310856	0.0146648	---	-DU
yhfJ	BSU10250	1099159	1100154	1	43	12.3095	0.743145	-0.343218	0.877059	0.204741	0.446798	0.10691	0.0782027	0.338145	0.0499319	---	---
yhfK	BSU10260	1100219	1100863	1	27	12.1365	1.00196	-0.0989323	1.31518	0.0427872	0.681497	0.0157653	0.00393026	0.586629	0.00142304	U-U	U-U
lcfB	BSU10270	1100980	1102521	1	68	9.29436	-0.393152	0.977974	0.695897	0.207354	0.020896	0.0487849	0.0800354	0.00438895	0.0145107	---	-UU
yhfN	BSU10290	1103104	1104384	1	56	8.47844	0.14125	0.894068	0.485711	0.620883	0.0270309	0.105211	0.460497	0.00668582	0.0485805	---	-U-
yhfO	BSU10310	1106003	1106452	1	19	11.3493	-0.412557	-2.74365	-1.55893	0.367158	0.00754441	0.0280221	0.207502	0.000564402	0.00475486	-DD	-DD
yhfP	BSU10320	1106524	1107516	1	42	11.4004	-0.0685512	-0.311981	0.177063	0.858784	0.335346	0.569802	0.772581	0.232075	0.469182	---	---
yhfQ	BSU10330	1107733	1108704	1	42	14.3246	-0.914933	-0.293447	-2.50558	0.0404564	0.200554	0.00756899	0.00345756	0.11798	7.09026e-05	--D	D-D
yhxC	BSU10400	1115698	1116555	1	36	7.1885	0.542048	-0.059923	0.632883	0.115228	0.805351	0.0541287	0.0282396	0.728954	0.0171613	---	--U
comK	BSU10420	1117109	1117687	1	24	8.11397	0.672235	1.3606	-0.0605016	0.127337	0.0171082	0.840638	0.0340771	0.00305663	0.790009	-U-	-U-
yhjA	BSU10440	1118850	1119119	1	10	14.447	-0.129803	0.705659	-2.46206	0.890947	0.366475	0.0403373	0.821932	0.26153	0.0103594	--D	--D
yhjE	BSU10480	1121550	1122173	1	26	10.2674	0.589341	0.703711	1.70234	0.219066	0.111606	0.0217996	0.0870453	0.054429	0.00286188	--U	--U
sipV	BSU10490	1122175	1122681	1	21	10.071	0.468926	1.12433	1.45928	0.202753	0.0217492	0.0172598	0.0764549	0.00470277	0.00178877	-UU	-UU
yhjG	BSU10500	1122862	1124361	1	65	8.43563	0.385431	1.12501	0.450075	0.398738	0.0447159	0.268114	0.232824	0.0148545	0.176304	-U-	-U-
yhjH	BSU10510	1124438	1124965	1	22	9.03998	0.386367	2.39329	0.591148	0.430094	0.0110059	0.199082	0.262682	0.00128194	0.117074	-U-	-U-
yhjM	BSU10560	1129715	1130704	1	42	8.73332	1.42124	1.27141	0.352166	0.120321	0.0937352	0.56326	0.0305131	0.04265	0.462022	-U-	-U-
yhjP	BSU10590	1133498	1135225	1	76	8.97412	0.153647	1.59157	0.620823	0.512894	0.00652723	0.0449996	0.346725	0.000383228	0.0125965	-U-	-UU
addB	BSU10620	1136320	1139820	1	157	10.8182	1.31536	2.19802	1.01064	0.100119	0.0182842	0.102634	0.0209251	0.00349408	0.0469107	-U-	-U-
addA	BSU10630	1139807	1143505	1	166	11.3733	0.9749	1.74691	0.941114	0.148949	0.0271992	0.107169	0.0452756	0.00674313	0.0500936	-U-	-U-
sbcD	BSU10640	1143577	1144752	1	51	11.0455	0.997066	1.47379	1.08571	0.0976225	0.0232226	0.0500348	0.0200101	0.00519869	0.0151052	-UU	UUU
sbcC	BSU10650	1144749	1148141	1	153	11.3765	0.987771	1.24397	0.79949	0.164893	0.0672576	0.167675	0.0538088	0.0271086	0.0937458	-U-	-U-
yisB	BSU10660	1148155	1148457	1	11	10.8423	0.65327	1.22878	0.751752	0.27177	0.0582645	0.162642	0.125488	0.022071	0.090254	-U-	-U-
yisK	BSU10750	1152244	1153149	1	39	10.6499	1.16599	-2.70496	-0.778724	0.0619962	0.00628741	0.0789359	0.0084775	0.000362002	0.0321574	UD-	UDD
yisL	BSU10760	1153265	1153621	1	14	12.1453	-0.448711	-1.82103	-1.39424	0.356388	0.0178669	0.0370588	0.197322	0.00330483	0.00865135	-DD	-DD
wprA	BSU10770	1153789	1156473	1	120	10.5929	-0.663334	0.0876293	-1.99824	0.071392	0.681692	0.00932388	0.0111717	0.587511	0.000177741	--D	D-D
asnO	BSU10790	1157237	1159081	1	81	7.08243	0.125214	0.0741495	1.08569	0.821126	0.87971	0.0721211	0.715686	0.828227	0.0275098	--U	--U
yisP	BSU10810	1159922	1160746	1	35	9.65771	-0.243041	0.52302	-0.229385	0.454193	0.116339	0.414367	0.28699	0.0575087	0.311162	---	---
yisR	BSU10830	1162267	1163130	1	36	10.6776	0.164201	0.366157	0.0254555	0.614096	0.225855	0.929642	0.453582	0.138122	0.903914	---	---
degA	BSU10840	1163148	1164161	1	44	10.2069	0.0948942	0.585725	0.100137	0.585257	0.0234226	0.501716	0.421762	0.00526122	0.398807	---	-U-
yisS	BSU10850	1164370	1165398	1	45	8.98399	0.16933	2.96233	0.759515	0.711621	0.00662946	0.106476	0.568623	0.000409082	0.0496898	-U-	-U-
yisV	BSU10880	1166737	1168191	1	64	8.64608	0.677814	0.485157	1.22191	0.310673	0.387047	0.0836488	0.156749	0.280829	0.0349276	--U	--U
yisY	BSU10900	1169043	1169849	1	34	8.28165	0.182747	0.51933	0.969954	0.702283	0.230605	0.0715974	0.555841	0.142163	0.027095	---	--U
yitC	BSU10940	1172650	1173336	1	28	7.34012	0.109359	-0.276164	0.663555	0.572509	0.148114	0.0286744	0.407587	0.0798637	0.00496295	---	--U
yitD	BSU10950	1173333	1174091	1	32	7.40469	0.121176	-0.296724	0.566051	0.717735	0.311571	0.102909	0.576635	0.211396	0.0470887	---	---
yitL	BSU11030	1181499	1182395	1	38	12.473	-0.206347	0.595168	0.317492	0.273529	0.0231764	0.094038	0.126802	0.0051664	0.0415908	---	-U-
yizB	BSU11079	1184657	1185004	1	14	9.47872	1.34508	2.39886	1.19714	0.120833	0.0207079	0.0973576	0.0308033	0.00431026	0.0436819	-UU	-UU
yitQ	BSU11080	1185001	1185588	1	24	9.27635	0.698662	1.99818	1.1181	0.264013	0.0221491	0.0823757	0.119456	0.00483673	0.0341516	-UU	-UU
yitR	BSU11090	1185608	1185901	1	10	9.8622	0.790934	1.93178	0.62822	0.221866	0.0240922	0.239408	0.0891247	0.00547549	0.150537	-U-	-U-
nprB	BSU11100	1186037	1187653	1	72	8.14257	-0.128785	1.14248	0.146168	0.506296	0.00793936	0.387575	0.339785	0.000656439	0.286423	-U-	-U-
yitT	BSU11120	1188689	1189531	1	35	11.7999	-0.336896	2.20401	0.0791518	0.251819	0.00543923	0.73259	0.10998	0.000179584	0.655585	-U-	-U-
ipi	BSU11130	1189646	1190005	1	14	10.2633	0.0454511	3.19417	0.512532	0.928306	0.0065746	0.243577	0.883765	0.000395603	0.15385	-U-	-U-
yitV	BSU11150	1191423	1192190	1	33	11.683	0.191921	-0.178343	0.752667	0.5903	0.564507	0.0696842	0.428329	0.459196	0.0259839	---	--U
yitW	BSU11160	1192254	1192562	1	11	12.8008	0.65708	0.59409	0.0546572	0.14109	0.112866	0.862051	0.0413384	0.0551717	0.817316	---	---
yitY	BSU11170	1192858	1194288	1	62	11.0782	-0.0196568	0.97816	0.443074	0.943289	0.019564	0.112552	0.9101	0.00392362	0.0535371	---	-U-
yitZ	BSU11180	1194333	1194827	1	20	9.60773	-0.192668	1.57139	1.13226	0.782512	0.0524539	0.10946	0.664394	0.0188769	0.0514751	-U-	-U-
argC	BSU11190	1195034	1196071	1	45	8.14822	0.848785	-1.2403	0.1084	0.272755	0.101566	0.8622	0.126098	0.0479554	0.81762	---	---
argJ	BSU11200	1196091	1197311	1	53	8.41575	0.844318	-1.52296	-0.302292	0.217813	0.0451135	0.564223	0.0863828	0.015072	0.46324	-D-	-D-
argB	BSU11210	1197326	1198102	1	33	8.39866	0.891516	-1.48913	-0.222598	0.191506	0.0437535	0.659853	0.0683832	0.0143939	0.569649	-D-	-D-
argD	BSU11220	1198099	1199256	1	51	7.9813	0.371432	-1.19748	0.176696	0.556262	0.0822549	0.745458	0.389677	0.0359554	0.670369	-D-	-D-
carA	BSU11230	1199327	1200388	1	46	7.64301	0.127987	-0.808742	0.229169	0.838541	0.162782	0.654061	0.742458	0.0900541	0.562509	---	---
carB	BSU11240	1200381	1203473	1	134	8.10024	0.0991095	-0.578693	0.135901	0.870715	0.267727	0.781617	0.7909	0.173262	0.717323	---	---
argF	BSU11250	1203461	1204420	1	41	8.62531	0.335195	-0.154005	0.908591	0.458107	0.69963	0.0761747	0.291522	0.606743	0.0301958	---	--U
yjzC	BSU11260	1204506	1204685	1	6	7.35897	0.839783	0.0989349	0.456031	0.342024	0.903605	0.536565	0.184745	0.859623	0.433825	---	---
yjaU	BSU11280	1205165	1205899	1	30	8.14752	0.555549	-0.0566456	0.557401	0.290071	0.903936	0.224588	0.139157	0.860109	0.13817	---	---
yjaV	BSU11290	1205981	1206538	1	22	8.10518	1.00665	0.235968	1.01082	0.0633091	0.433408	0.0370541	0.00876495	0.325091	0.00863895	U-U	U-U
med	BSU11300	1206629	1207582	1	41	11.3236	0.349229	2.00528	0.550115	0.384269	0.0104697	0.15511	0.220809	0.0011387	0.0844881	-U-	-U-
comZ	BSU11310	1207597	1207788	1	6	12.8695	0.420819	0.574503	1.04798	0.385737	0.202424	0.0644199	0.222091	0.119882	0.0228108	--U	--U
fabHA	BSU11330	1208222	1209160	1	40	14.3883	-0.158856	-0.577309	0.562528	0.47927	0.042153	0.0495417	0.311516	0.0136279	0.0148714	---	---
fabF	BSU11340	1209183	1210424	1	54	14.668	-0.0599114	-0.44843	0.428017	0.786032	0.0662969	0.0767202	0.670361	0.0264811	0.0306154	---	---
yjaZ	BSU11350	1210500	1211285	1	34	7.34107	0.508632	-0.772561	0.879556	0.415255	0.189721	0.149315	0.248522	0.109736	0.0799458	---	---
appD	BSU11360	1211477	1212463	1	42	7.79573	2.59108	-0.497586	0.444499	0.00969921	0.0813511	0.106121	8.38495e-05	0.0354833	0.0494	U--	U--
appF	BSU11370	1212460	1213449	1	42	7.91101	2.49529	-0.534347	0.201777	0.0172405	0.144446	0.524792	0.000380854	0.0770637	0.421921	U--	U--
appA	BSU11381	1213537	1214001	1	19	8.4593	3.30276	-0.654869	-0.681561	0.00335241	0.00731439	0.0111301	8.65536e-07	0.000526958	0.000451286	U--	UDD
appA	BSU11382	1214001	1215167	1	51	8.3416	3.32143	-0.429786	-0.425624	0.00397024	0.0684843	0.0734461	1.27162e-05	0.027705	0.028559	U--	U--
appB	BSU11390	1215243	1216193	1	41	7.71873	2.12374	-0.330917	0.247944	0.00397024	0.0379576	0.0754781	9.24166e-06	0.0115659	0.0297338	U--	U--
appC	BSU11400	1216210	1217121	1	38	7.73219	2.14923	-0.184381	0.418071	0.00554357	0.217306	0.0454401	2.51358e-05	0.131783	0.0127972	U--	U--
yjbA	BSU11410	1217326	1218078	1	32	7.55822	0.872611	-0.0719897	0.518282	0.0172405	0.520488	0.0215153	0.000382033	0.413729	0.00279278	---	U--
oppA	BSU11430	1219849	1221486	1	72	13.1081	2.40742	-4.82235	-3.72882	0.0230531	0.00356981	0.00887999	0.0008698	5.74202e-05	0.000158425	UDD	UDD
oppB	BSU11440	1221594	1222529	1	39	10.6337	1.70387	-2.74628	-2.04656	0.0197802	0.00413894	0.00999589	0.000491246	7.55577e-05	0.000240431	UDD	UDD
oppC	BSU11450	1222533	1223450	1	39	10.3772	1.80778	-2.06899	-1.79608	0.0268878	0.00869005	0.0153897	0.00131771	0.00078616	0.00135063	UDD	UDD
oppD	BSU11460	1223455	1224531	1	46	10.9566	2.15661	-1.45535	-1.7486	0.0197802	0.0159449	0.0153897	0.000603146	0.00269071	0.0013485	UDD	UDD
oppF	BSU11470	1224533	1225450	1	37	10.5481	2.21468	-1.1429	-1.36634	0.024404	0.036833	0.0313401	0.000979859	0.0110997	0.00592374	UDD	UDD
yjbB	BSU11480	1225557	1226774	1	53	7.49152	0.562805	1.74771	0.985224	0.265227	0.0187646	0.0702649	0.12101	0.00365696	0.026343	-U-	-UU
yjbC	BSU11490	1226938	1227516	1	24	12.8989	3.05425	0.711441	3.54082	0.0719223	0.467767	0.0331434	0.0113424	0.359547	0.00676207	U-U	U-U
spxA	BSU11500	1227697	1228092	1	15	13.7175	1.98812	0.851766	2.53159	0.0197802	0.0412708	0.00986183	0.000581179	0.0131863	0.000226698	U-U	UUU
mecA	BSU11520	1229068	1229724	1	27	12.1673	1.64442	0.793351	2.65896	0.0750696	0.183161	0.0193046	0.0123477	0.104936	0.00219005	U-U	U-U
coiA	BSU11530	1229915	1231036	1	48	7.29602	0.550903	1.49522	1.19482	0.148949	0.0118653	0.0237125	0.0453136	0.00145844	0.00337723	-UU	-UU
pepF	BSU11540	1231083	1233095	1	88	12.3778	0.932352	0.082127	1.02364	0.142951	0.866023	0.0787623	0.0422897	0.808288	0.031962	--U	--U
yjbL	BSU11590	1236609	1236977	1	14	13.2979	-0.101307	-0.528048	0.28775	0.818955	0.188945	0.42851	0.713483	0.109045	0.325441	---	---
yjbM	BSU11600	1237006	1237641	1	26	12.6699	0.0964903	1.04799	0.68852	0.807937	0.0361785	0.0939754	0.699405	0.0107576	0.041488	-U-	-UU
ppnKA	BSU11610	1237660	1238460	1	34	12.7242	0.063071	1.13275	0.844517	0.866975	0.02567	0.0537354	0.783063	0.00613546	0.0169218	-U-	-UU
yjbO	BSU11620	1238523	1239374	1	36	12.2825	0.0311041	1.40534	0.897534	0.90851	0.00869005	0.0264367	0.849147	0.000786713	0.00424955	-U-	-UU
yjbQ	BSU11640	1240356	1242200	1	82	9.47578	0.594715	0.536898	1.83945	0.233899	0.206554	0.0209526	0.0970207	0.123111	0.0026151	--U	--U
tenA	BSU11650	1242449	1243159	1	31	9.20892	0.122171	0.385105	1.52685	0.817953	0.386034	0.0351906	0.711999	0.279522	0.00773379	--U	--U
tenI	BSU11660	1243134	1243751	1	25	9.45926	0.0152061	0.49226	1.42459	0.983477	0.368446	0.0589781	0.96988	0.263285	0.0197112	--U	--U
thiO	BSU11670	1243735	1244844	1	48	9.48251	-0.146424	0.319828	1.28759	0.834383	0.57691	0.0806706	0.734984	0.472236	0.0331544	--U	--U
thiS	BSU11680	1244844	1245044	1	7	9.95385	-0.249067	0.147803	0.886506	0.729326	0.818436	0.184721	0.590758	0.746513	0.10632	---	---
thiG	BSU11690	1245041	1245811	1	33	9.52161	-0.026701	0.30441	1.48615	0.974564	0.641406	0.0771281	0.956031	0.540214	0.0309243	--U	--U
thiF	BSU11700	1245808	1246818	1	43	9.86771	-0.0513153	0.434907	1.34165	0.939879	0.441925	0.0721211	0.903067	0.333395	0.0275066	--U	--U
thiD	BSU11710	1246837	1247652	1	35	9.04768	-0.166354	0.709903	1.35592	0.704686	0.109212	0.03286	0.558544	0.0529926	0.00653842	--U	--U
fabI	BSU11720	1247788	1248564	1	33	14.0735	-0.295274	-0.121944	0.0246167	0.569966	0.798482	0.957659	0.404757	0.720307	0.941888	---	---
cotO	BSU11730	1248665	1249348	1	29	8.84161	-0.15716	1.04618	0.0756975	0.605504	0.0223106	0.770539	0.444839	0.00487623	0.704284	-U-	-U-
yjcA	BSU11790	1252177	1252533	1	14	7.48217	0.368869	0.387668	1.27566	0.534978	0.455789	0.0678087	0.368506	0.347194	0.0248503	--U	--U
yjzK	BSU11799	1252815	1253021	1	6	7.40886	0.323881	-0.306227	0.524358	0.277948	0.236981	0.0872361	0.130499	0.147126	0.0371745	---	---
yjcZ	BSU11809	1253103	1253252	1	4	7.48039	0.26979	0.256394	1.54252	0.624352	0.589673	0.0394305	0.464953	0.485922	0.00992875	--U	--U
spoVIF	BSU11810	1253385	1253639	1	9	7.53155	0.261969	-0.707843	0.714057	0.434878	0.0646546	0.0677353	0.26801	0.0255067	0.0248106	---	-DU
yjzE	BSU11839	1256109	1256363	1	9	11.8862	-0.596419	-1.4801	-1.5834	0.768038	0.390412	0.356602	0.644332	0.283759	0.256308	---	---
metI	BSU11870	1258492	1259613	1	48	8.80924	3.57997	-1.65795	-0.229185	0.0134071	0.019564	0.555217	0.000206445	0.0039123	0.454374	UD-	UD-
metC	BSU11880	1259606	1260778	1	51	8.53778	3.63728	-0.960874	-0.0516505	0.0146902	0.0760087	0.90476	0.00026153	0.0324246	0.871174	U--	UD-
yjcN	BSU11920	1265057	1265377	1	12	11.3211	0.473531	1.90752	-1.55131	0.69151	0.113618	0.169874	0.543308	0.0556499	0.0954253	---	---
yjzF	BSU11928	1265530	1265661	1	3	8.57629	1.40882	-0.200134	-0.337622	0.0642867	0.638294	0.422518	0.00898553	0.536989	0.318729	U--	U--
yjzG	BSU11929	1265677	1265850	1	5	8.62412	1.2434	0.155412	-0.369522	0.0317395	0.532282	0.180823	0.00210146	0.426229	0.103203	U--	U--
yjcO	BSU11930	1265887	1266348	1	18	8.60407	1.19197	0.248651	-0.120531	0.0203442	0.196396	0.488087	0.000648331	0.11475	0.384987	U--	U--
yjcP	BSU11940	1266614	1267117	1	20	9.02895	2.14717	-0.777803	2.37429	0.0128179	0.0300004	0.00861748	0.000172362	0.00802284	0.000116037	U-U	UDU
yjcQ	BSU11950	1267129	1267413	1	10	9.19425	1.44082	-0.335444	1.78798	0.0521045	0.389472	0.0214142	0.00599181	0.282957	0.00272139	U-U	U-U
yjcR	BSU11960	1267574	1268101	1	12	7.06815	0.421961	-0.457146	0.709228	0.205417	0.125267	0.0537336	0.0787812	0.0638043	0.0168935	---	--U
yjcS	BSU11970	1268275	1268592	1	12	12.3238	0.646512	-1.61612	-0.734942	0.128709	0.0116573	0.0652798	0.0346636	0.00141373	0.0232559	-D-	-DD
yjdA	BSU11980	1268829	1269584	1	32	11.7027	0.966321	-0.297136	0.242543	0.0521045	0.272999	0.354034	0.00606473	0.178144	0.253791	---	U--
manR	BSU12000	1270631	1272577	1	86	14.1088	0.368295	1.06039	1.00628	0.487035	0.0734434	0.0854416	0.318972	0.030671	0.0359764	-UU	-UU
manP	BSU12010	1272725	1274677	1	86	15.653	0.108025	-0.43513	-0.611115	0.897717	0.524047	0.373862	0.833552	0.417451	0.273379	---	---
manA	BSU12020	1274692	1275639	1	39	15.7326	0.213234	-0.281746	-0.498364	0.679929	0.520583	0.275337	0.528507	0.413903	0.182441	---	---
yjdF	BSU12030	1275809	1276291	1	19	15.6771	0.247072	0.281864	-0.163887	0.528144	0.412764	0.62716	0.361899	0.30582	0.532611	---	---
yjdI	BSU12060	1277686	1278165	1	20	11.5663	-0.239292	0.181121	0.448611	0.782687	0.814829	0.533463	0.664855	0.741618	0.430796	---	---
yjeA	BSU12100	1281128	1282531	1	61	12.5126	-0.811521	2.50734	-1.82961	0.219971	0.0145478	0.0339625	0.0877495	0.00225365	0.00712891	-UD	-UD
yjfC	BSU12130	1283463	1284362	1	38	7.03907	0.274911	0.523289	0.799778	0.408135	0.118846	0.0525792	0.241843	0.0592654	0.0162266	---	--U
yjgC	BSU12160	1285591	1288548	1	131	7.7771	1.13877	0.678557	0.945092	0.222049	0.358771	0.223786	0.0892639	0.254027	0.137411	---	---
yjgD	BSU12170	1288541	1289101	1	23	7.72268	1.3332	1.17758	0.905193	0.161715	0.13859	0.222824	0.0519732	0.0728385	0.13648	---	---
yjhA	BSU12180	1289298	1289939	1	26	14.1763	-1.23063	-1.96246	-5.14589	0.137535	0.0312137	0.00986183	0.0393463	0.00859559	0.000227785	-DD	-DD
yjhB	BSU12190	1290018	1290644	1	26	10.8115	-0.889309	0.0476478	-2.07898	0.153204	0.923561	0.0213866	0.0473541	0.886829	0.00270711	--D	--D
yjiB	BSU12210	1291344	1292534	1	51	8.08327	2.22608	2.42451	1.5414	0.0223096	0.00758596	0.0229301	0.000791041	0.000568947	0.00317422	UUU	UUU
yjiC	BSU12220	1292557	1293735	1	51	8.27522	1.51252	2.20664	1.20931	0.0519407	0.0118317	0.0455193	0.0058681	0.00144925	0.0128368	UUU	UUU
yjjA	BSU12230	1294138	1294950	1	34	11.8771	0.600266	1.5801	-0.0484627	0.112358	0.00897689	0.845421	0.0268341	0.000844984	0.796265	-U-	-U-
yjlB	BSU12270	1297726	1298223	1	20	9.25557	0.133573	-0.0650167	0.25773	0.826953	0.905342	0.60271	0.72464	0.862974	0.506208	---	---
rex	BSU12280	1298612	1299034	1	17	15.7813	-0.688592	-1.28018	-1.18622	0.0541835	0.00793936	0.0131278	0.00659002	0.000648395	0.000869667	-DD	DDD
ndh	BSU12290	1299074	1300252	1	51	15.4095	-0.574906	-0.751956	-1.02962	0.08601	0.0260578	0.018167	0.0158989	0.00627756	0.00197741	--D	-DD
uxaC	BSU12300	1300450	1301871	1	62	9.56192	-0.301234	1.03267	0.832416	0.644595	0.117506	0.178149	0.485888	0.0582404	0.101424	---	---
exuM	BSU12310	1301939	1303318	1	61	7.84284	-0.149302	0.685175	1.29523	0.664084	0.0720588	0.0235788	0.511075	0.0297516	0.0033404	--U	-UU
yjmC	BSU12320	1303423	1304436	1	43	7.61265	0.152735	0.877024	1.27611	0.738139	0.0748044	0.0383493	0.602479	0.0316074	0.00918786	--U	-UU
yjmD	BSU12330	1304442	1305461	1	44	7.65932	0.243034	0.754774	1.39535	0.658976	0.155694	0.0473506	0.504216	0.0851304	0.0136051	--U	--U
uxuA	BSU12340	1305486	1306565	1	47	7.65952	0.219281	0.719548	1.30153	0.574535	0.0885516	0.0303356	0.410721	0.0395033	0.00551843	--U	-UU
uxuB	BSU12350	1306562	1307398	1	35	7.67896	-0.0210316	0.565275	1.1924	0.960823	0.145368	0.0349089	0.934254	0.0776733	0.00760831	--U	--U
exuT	BSU12360	1307446	1308714	1	55	7.36177	0.131672	0.570149	1.21493	0.765176	0.169144	0.0391193	0.641125	0.0947594	0.00969705	--U	--U
exuR	BSU12370	1308802	1309803	1	44	9.31932	0.393279	1.41958	0.561204	0.472604	0.0414124	0.26028	0.30514	0.0132472	0.168886	-U-	-U-
uxaB	BSU12380	1309880	1311322	1	64	8.20998	0.106091	2.04482	0.944629	0.5703	0.00356981	0.014661	0.405259	5.70602e-05	0.00116344	-U-	-UU
uxaA	BSU12390	1311319	1312812	1	65	8.07504	0.374386	2.41476	1.59913	0.234752	0.00510669	0.0128208	0.0979466	0.000156683	0.000780402	-UU	-UU
yjoB	BSU12420	1314453	1315724	1	56	11.3187	1.79492	0.699541	0.335024	0.0759486	0.263327	0.568732	0.0127156	0.169616	0.467857	U--	U--
rapA	BSU12430	1315869	1317005	1	48	11.7693	1.46092	-0.632582	-1.47832	0.0492975	0.140589	0.0286603	0.00516717	0.0742088	0.00495042	U-D	U-D
phrA	BSU12440	1316995	1317129	1	4	12.0012	0.917343	0.988293	-1.62269	0.27841	0.190881	0.0733235	0.130889	0.110654	0.0284823	--D	--D
xlyB	BSU12460	1317535	1318488	1	38	10.5107	0.769554	-1.4745	0.498107	0.135784	0.0207855	0.203867	0.0385235	0.00434359	0.120775	-D-	-D-
yjqB	BSU12480	1319011	1319613	1	25	10.3257	-0.393816	0.589102	0.0919721	0.204162	0.0619178	0.693882	0.0774886	0.0241573	0.610564	---	-U-
yjqC	BSU12490	1319690	1320526	1	36	10.2866	-0.549947	1.77907	0.377761	0.102296	0.00592893	0.131041	0.0218736	0.000296121	0.0665131	-U-	-U-
yjzJ	BSU12519	1321848	1322027	1	6	8.26658	1.1709	-1.25135	1.92544	0.0324153	0.0129678	0.0102831	0.00226538	0.00176469	0.000336545	UDU	UDU
xkdB	BSU12520	1322014	1322850	1	36	8.3197	0.80444	-0.528467	1.71535	0.0197802	0.0162691	0.00722619	0.000565467	0.00279471	2.87813e-05	--U	U-U
xkdC	BSU12530	1322750	1323550	1	34	8.51968	0.829586	-0.339915	1.61851	0.0541835	0.178157	0.0116118	0.006619	0.101192	0.000540622	--U	U-U
ykzK	BSU12539	1323550	1323717	1	5	8.56215	0.845007	-0.472987	1.53665	0.0750696	0.138068	0.0157254	0.0123466	0.0724594	0.00140575	--U	U-U
xkdD	BSU12540	1323802	1324152	1	14	8.88283	0.883653	-0.561568	1.5552	0.103867	0.154627	0.0229301	0.0227963	0.084169	0.00318328	--U	--U
xtrA	BSU12550	1324149	1324355	1	7	8.72982	0.511969	-0.531004	1.14739	0.109249	0.058754	0.0158007	0.0252018	0.0224333	0.00144782	--U	--U
xpf	BSU12560	1324471	1324980	1	20	8.43627	0.52891	-1.18375	0.687064	0.110669	0.0120119	0.0415187	0.0260295	0.00151286	0.0109647	-D-	-DU
xtmA	BSU12570	1325096	1325893	1	34	11.0725	0.742978	-1.67162	2.49375	0.0325733	0.00444823	0.00722619	0.0022829	9.9106e-05	2.03109e-05	-DU	UDU
xtmB	BSU12580	1325890	1327191	1	54	10.725	0.966472	-1.3383	2.73996	0.0616835	0.0154909	0.00887999	0.00835297	0.00256371	0.000162403	-DU	UDU
xkdE	BSU12590	1327195	1328682	1	64	11.3645	0.660618	-1.51525	2.33828	0.171284	0.0188913	0.0127415	0.0570331	0.0037067	0.000720635	-DU	-DU
xkdF	BSU12600	1328702	1329529	1	35	12.6834	0.788347	-2.60734	1.39517	0.152705	0.00824307	0.0345612	0.047055	0.000719708	0.00739009	-DU	-DU
xkdG	BSU12610	1329555	1330490	1	36	12.1908	0.809344	-2.56376	1.64216	0.210175	0.0132957	0.0385262	0.0818881	0.00185083	0.00937616	-DU	-DU
ykzL	BSU12619	1330512	1330895	1	16	11.7992	0.861043	-2.56691	1.80017	0.212411	0.0149314	0.0370786	0.0834359	0.00238959	0.00866571	-DU	-DU
xkdH	BSU12620	1330892	1331248	1	14	11.9051	0.840209	-2.5688	1.60616	0.217635	0.0146119	0.0445177	0.0862625	0.00228493	0.0123631	-DU	-DU
xkdI	BSU12630	1331245	1331730	1	20	12.2646	0.713663	-2.6489	1.60539	0.276249	0.0141338	0.0452957	0.12891	0.00209484	0.0127051	-DU	-DU
xkdJ	BSU12640	1331743	1332183	1	18	12.3645	0.858068	-2.79673	1.39368	0.12841	0.00720879	0.0334389	0.0345346	0.000507862	0.00690888	-DU	-DU
ykzM	BSU12649	1332187	1332405	1	8	12.4314	0.644619	-2.71409	1.23717	0.210175	0.00790224	0.0424193	0.0819909	0.000625286	0.0113841	-DU	-DU
xkdK	BSU12650	1332402	1333802	1	61	12.3609	0.776641	-2.66372	1.45958	0.234753	0.0130751	0.0512829	0.0979918	0.00180278	0.0155985	-DU	-DU
xkdM	BSU12660	1333804	1334247	1	15	12.2948	0.93459	-2.6894	1.35603	0.0872404	0.00614634	0.0270379	0.0162419	0.000327909	0.00441766	-DU	UDU
xkdN	BSU12671	1334339	1334785	1	14	11.8822	1.03266	-2.9728	1.10985	0.0452939	0.00413894	0.0237541	0.00442645	7.59786e-05	0.00339866	UDU	UDU
xkzB	BSU12672	1334815	1334964	1	4	11.1631	1.28997	-2.54906	1.17396	0.0268878	0.00442897	0.0173316	0.00126571	8.92959e-05	0.00180896	UDU	UDU
xkdO	BSU12680	1334966	1338964	1	169	11.4169	0.96018	-1.5643	1.44346	0.0984615	0.0189264	0.0286931	0.0203636	0.0037193	0.00498653	-DU	UDU
xkdP	BSU12690	1338957	1339616	1	22	11.439	0.659258	-2.35298	1.35522	0.175043	0.00831937	0.0309443	0.0591432	0.000734247	0.00579004	-DU	-DU
xkdQ	BSU12700	1339632	1340609	1	40	11.1727	0.828047	-2.32936	1.67911	0.123145	0.00877822	0.0216059	0.0320036	0.00081435	0.00281229	-DU	-DU
xkdR	BSU12710	1340609	1340875	1	10	11.5108	0.836299	-2.33464	1.48753	0.199678	0.0155708	0.0457972	0.0744256	0.00258558	0.0129774	-DU	-DU
xkdS	BSU12720	1340932	1341357	1	13	11.1513	0.804869	-1.93903	1.57537	0.215004	0.0236683	0.0417137	0.0845765	0.00533434	0.0111	-DU	-DU
xkdT	BSU12730	1341350	1342396	1	40	10.8387	0.841096	-2.09275	1.71204	0.132467	0.0120613	0.0233929	0.0366643	0.00154424	0.00327411	-DU	-DU
xkdU	BSU12740	1342380	1342958	1	21	10.844	0.915717	-2.11872	1.71822	0.129229	0.0135249	0.0262271	0.0349506	0.00191347	0.00416472	-DU	-DU
xkzA	BSU12749	1342955	1343227	1	10	11.1026	0.728234	-2.34836	1.31491	0.0951205	0.00587126	0.0199724	0.0190377	0.000253634	0.0023533	-DU	UDU
xkdV	BSU12750	1343230	1345293	1	87	10.9236	0.862844	-2.21603	1.41403	0.066859	0.00592893	0.0164752	0.009667	0.000281845	0.00159301	-DU	UDU
xkdW	BSU12760	1345305	1345634	1	11	11.1145	0.782615	-2.20794	1.57819	0.172594	0.0129212	0.031638	0.0578582	0.0017473	0.00602816	-DU	-DU
xkdX	BSU12770	1345631	1345795	1	5	11.0464	0.879855	-2.13653	1.68714	0.148607	0.0144385	0.0293379	0.0448635	0.00219039	0.00522859	-DU	-DU
xepA	BSU12780	1345839	1346678	1	36	10.8972	1.01969	-1.96205	1.75062	0.147666	0.0229918	0.0351502	0.0445235	0.00511493	0.00768912	-DU	-DU
xhlA	BSU12790	1346731	1347000	1	10	11.8441	1.01724	-2.70175	1.21791	0.095539	0.00740379	0.0406912	0.0191983	0.000545469	0.0104751	UDU	UDU
xhlB	BSU12800	1347013	1347276	1	9	11.2166	1.16142	-2.56682	1.6552	0.0706472	0.0076612	0.0226537	0.0108851	0.000577782	0.00305657	UDU	UDU
xlyA	BSU12810	1347289	1348182	1	33	10.7697	1.16742	-2.13327	1.89999	0.108922	0.0171642	0.027877	0.02492	0.00307199	0.00469794	-DU	-DU
mhqA	BSU12870	1353080	1354030	1	41	9.38904	0.258208	0.187465	1.12971	0.465795	0.541097	0.0326416	0.299061	0.435542	0.00644382	--U	--U
ykcB	BSU12880	1354285	1356435	1	95	8.02166	-0.354939	-0.616843	0.18555	0.455576	0.177531	0.64927	0.288359	0.100668	0.55729	---	---
ykcC	BSU12890	1356447	1357418	1	41	8.27538	-0.241182	-0.587819	-0.253773	0.265125	0.0313597	0.186029	0.120562	0.00868332	0.107248	---	-D-
proG	BSU12910	1359454	1360272	1	34	10.6458	0.102952	-0.99345	-0.284404	0.527878	0.0076612	0.102358	0.361616	0.000577535	0.0467395	---	-D-
dppA	BSU12920	1360401	1361225	1	35	7.68242	2.1454	-0.938622	0.517787	0.022462	0.0477799	0.165908	0.000804037	0.0163012	0.0926947	U--	UD-
dppB	BSU12930	1361242	1362168	1	40	7.24182	1.12183	-0.347879	0.94091	0.0759486	0.358657	0.0642551	0.0127014	0.253777	0.0227205	U--	U-U
dppC	BSU12940	1362174	1363136	1	42	7.14415	0.685203	-0.00622502	1.21586	0.216391	0.98976	0.051397	0.0854092	0.984511	0.0156819	--U	--U
dppD	BSU12950	1363141	1364148	1	44	7.41005	0.934978	-0.0669179	1.22356	0.0995451	0.863189	0.0365186	0.0206964	0.803844	0.00832712	--U	U-U
dppE	BSU12960	1364151	1365800	1	72	7.75644	0.830395	-0.24898	0.265162	0.0147199	0.0582645	0.0558091	0.000266232	0.0221061	0.0180111	---	U--
ykfA	BSU12970	1365888	1366847	1	42	7.71881	0.833793	-0.157106	0.620052	0.124322	0.67515	0.143571	0.0327074	0.578353	0.0756356	---	---
ykfB	BSU12980	1366844	1367944	1	48	8.05303	0.825412	-0.0864637	0.334443	0.0688546	0.743623	0.22359	0.0101988	0.656585	0.137203	---	U--
ykfC	BSU12990	1367941	1368831	1	37	8.3518	0.892326	-0.120959	0.366088	0.0317395	0.499738	0.0978007	0.00210442	0.391746	0.0439733	---	U--
ykfD	BSU13000	1368844	1369833	1	39	8.2582	0.98177	-0.0664227	0.548155	0.0377489	0.768301	0.0645215	0.0029956	0.68565	0.0228758	---	U--
ykhA	BSU13030	1372035	1372553	1	21	12.3963	0.145209	0.557871	0.463069	0.688348	0.122288	0.175804	0.539858	0.0618484	0.0996556	---	---
hmp	BSU13040	1372792	1373991	1	53	8.31009	-0.442936	-0.253756	-0.181665	0.0706472	0.122288	0.225757	0.0109048	0.061824	0.139345	---	---
ykjA	BSU13060	1374437	1375168	1	30	7.02461	0.204226	-0.245696	0.756687	0.503748	0.365254	0.0513906	0.337213	0.260174	0.0156508	---	--U
ykkA	BSU13070	1375260	1375787	1	22	8.20436	1.04078	-1.40555	-0.36696	0.0366691	0.00927267	0.152821	0.00283352	0.000909954	0.0825754	UD-	UD-
ykkB	BSU13080	1375777	1376295	1	20	8.45733	0.933081	-1.58735	-0.0630193	0.0551908	0.00944146	0.805584	0.00683262	0.0009488	0.746386	-D-	UD-
ykkC	BSU13090	1376517	1376855	1	13	9.5885	0.59645	1.29782	0.417018	0.303851	0.0510716	0.384119	0.151005	0.0181979	0.282997	-U-	-U-
ykkD	BSU13100	1376855	1377172	1	11	9.54012	0.415947	1.19254	0.328557	0.533322	0.094833	0.567526	0.366558	0.0433947	0.466704	-U-	-U-
purU	BSU13110	1377243	1378145	1	39	12.4858	0.727779	0.0491441	0.255532	0.101163	0.871643	0.366546	0.0213392	0.81634	0.266718	---	---
proB	BSU13120	1378496	1379593	1	47	12.6321	-0.52168	0.477236	-0.818595	0.234111	0.202286	0.0723465	0.0971915	0.119698	0.0276572	---	--D
proA	BSU13130	1379605	1380852	1	54	12.8589	-0.68983	0.247016	-0.952767	0.0984615	0.357649	0.0330984	0.0203207	0.252741	0.00674506	---	D-D
ohrA	BSU13140	1380978	1381403	1	17	11.3105	-0.859213	-1.77896	-2.3652	0.338139	0.0703785	0.0422445	0.181729	0.0287646	0.0112972	-DD	-DD
ohrB	BSU13160	1382020	1382430	1	15	9.49364	1.28524	-0.978878	-0.0207969	0.544949	0.596921	0.991558	0.378339	0.492912	0.987989	---	---
ykzN	BSU13169	1382457	1382627	1	6	7.70879	0.505169	-0.615319	0.888502	0.321729	0.189031	0.0937026	0.167011	0.10919	0.0413099	---	--U
rsbRB	BSU13200	1387206	1388039	1	35	12.8447	-0.0255671	-0.355552	0.327857	0.891913	0.071423	0.0878839	0.822993	0.029352	0.0375744	---	---
ykoG	BSU13250	1391953	1392639	1	29	8.91247	0.55217	1.17003	1.80471	0.204528	0.0288525	0.0162499	0.0778691	0.00751368	0.00152651	-UU	-UU
ykoH	BSU13260	1392643	1394007	1	60	9.44357	0.220537	1.60328	1.45688	0.594749	0.0175222	0.02749	0.433446	0.00319913	0.00454522	-UU	-UU
ykoI	BSU13270	1394004	1394684	1	28	9.95526	0.208359	1.61072	1.00907	0.405931	0.00685245	0.0209462	0.239715	0.000437363	0.00260652	-UU	-UU
ykoJ	BSU13280	1394776	1395288	1	21	9.98135	0.368086	2.04401	0.944339	0.48116	0.0171082	0.0941268	0.313217	0.00305874	0.0416618	-U-	-UU
ykzD	BSU13290	1395371	1395508	1	4	7.76047	0.292913	0.137909	0.761104	0.64581	0.811466	0.200536	0.487416	0.737235	0.118081	---	---
mgtE	BSU13300	1396013	1397368	1	58	11.4932	1.67501	0.100721	2.45697	0.0275668	0.748745	0.0102831	0.00144568	0.66281	0.000330208	U-U	U-U
ykzB	BSU13320	1397938	1398093	1	4	7.93916	0.899002	1.17211	1.41707	0.248005	0.111055	0.0771416	0.107093	0.0540764	0.0309443	--U	--U
ykoL	BSU13330	1398181	1398363	1	6	7.85303	0.900984	1.5786	1.32404	0.250881	0.0595498	0.0906815	0.109428	0.02285	0.0393296	-UU	-UU
ykoM	BSU13340	1398496	1398960	1	19	11.9953	0.196354	-3.20577	-1.14988	0.8599	0.0286067	0.234643	0.77391	0.00739549	0.146251	-D-	-D-
ykoP	BSU13360	1400188	1400739	1	23	7.20314	0.201495	-0.210761	0.494557	0.378159	0.297548	0.0642079	0.215937	0.19938	0.0226795	---	---
ykoS	BSU13380	1401772	1403466	1	75	7.23061	0.252128	0.265706	1.24865	0.407263	0.322238	0.0203877	0.240887	0.220684	0.0024249	--U	--U
ykoT	BSU13390	1403479	1404492	1	44	7.51365	0.109226	0.958082	0.894355	0.602426	0.0127091	0.0193339	0.441437	0.00170177	0.0022048	---	-UU
ykoX	BSU13430	1409912	1410577	1	28	11.0301	0.833686	0.119235	0.424047	0.265171	0.853931	0.477197	0.120771	0.792555	0.373985	---	---
ykoY	BSU13440	1410654	1411628	1	42	9.15907	0.585376	0.848342	0.393993	0.136782	0.0386036	0.191663	0.0390916	0.0118808	0.111717	---	-U-
sigI	BSU13450	1411892	1412647	1	32	10.8855	1.48762	0.10359	0.978156	0.0121507	0.497663	0.0128566	0.000156487	0.388705	0.000801102	U--	U-U
rsgI	BSU13460	1412644	1413789	1	50	10.6363	0.51457	0.638088	0.0394209	0.0678096	0.0214831	0.801511	0.00990091	0.00460586	0.741398	---	-U-
htpX	BSU13490	1414997	1415893	1	39	13.3346	1.52283	1.34621	1.06918	0.0467593	0.0285087	0.0525808	0.00472906	0.00735935	0.0162523	UUU	UUU
ktrD	BSU13500	1416067	1417416	1	59	10.6803	0.470226	2.82648	1.09604	0.350737	0.00819675	0.0623218	0.191697	0.000704498	0.0216283	-UU	-UU
ykzP	BSU13509	1417561	1417716	1	5	7.74973	0.647042	0.720386	0.381331	0.125519	0.0613054	0.219484	0.0333292	0.0238492	0.133603	---	-U-
ykzE	BSU13510	1417719	1417895	1	6	7.86452	0.561074	0.614238	0.233344	0.206451	0.123478	0.488847	0.0795306	0.0626508	0.385893	---	---
kinE	BSU13530	1419213	1421429	1	98	8.39303	0.821525	-1.00171	-0.417129	0.0298829	0.00900708	0.0599342	0.00182241	0.00085648	0.0202391	-D-	UD-
ogt	BSU13540	1421426	1421923	1	20	10.6751	0.277344	0.587237	0.847358	0.317522	0.0585432	0.0325419	0.162381	0.0223307	0.00640361	---	-UU
mtnE	BSU13580	1425641	1426837	1	52	9.04568	3.40478	0.0157781	-0.123323	0.00969921	0.962443	0.672656	8.14057e-05	0.943154	0.585006	U--	U--
mtnW	BSU13590	1427034	1428278	1	54	9.64208	3.08604	-1.60542	-0.959624	0.00374853	0.00356981	0.0109732	4.05373e-06	5.45402e-05	0.000412243	UD-	UDD
mtnX	BSU13600	1428275	1428982	1	30	9.93395	3.18509	-1.53651	-1.29736	0.00374853	0.00356981	0.00861748	3.16151e-06	5.74565e-05	0.000112112	UDD	UDD
mtnB	BSU13610	1428940	1429569	1	26	10.0033	3.30877	-1.31216	-1.6179	0.00659318	0.0118317	0.0122589	3.92137e-05	0.00145061	0.000650331	UDD	UDD
mtnD	BSU13620	1429584	1430120	1	21	9.50625	3.20292	-0.882505	-1.26558	0.0135036	0.0640174	0.0346457	0.000224376	0.0251826	0.00748421	U-D	UDD
spo0E	BSU13640	1430684	1430941	1	9	10.3628	0.668075	2.64966	0.447982	0.644144	0.0862155	0.71567	0.485426	0.0382091	0.633802	-U-	-U-
eag	BSU13650	1431027	1431458	1	18	8.61575	0.529144	1.20223	0.774489	0.494426	0.126029	0.26974	0.327089	0.0643432	0.177834	---	---
mhqR	BSU13670	1433199	1433636	1	17	11.9927	0.515101	2.41511	0.735564	0.503536	0.0273271	0.288396	0.335786	0.00686284	0.193575	-U-	-U-
ykvI	BSU13710	1438092	1439135	1	45	7.51193	0.29826	-0.0591025	1.18521	0.585521	0.908784	0.0663244	0.422396	0.868164	0.0238416	--U	--U
queC	BSU13720	1439448	1440107	1	27	11.447	-0.537667	0.00355564	0.586333	0.321521	0.994071	0.22574	0.166484	0.991623	0.139292	---	---
queD	BSU13730	1440100	1440549	1	18	12.1513	-0.510803	0.213458	0.394265	0.450768	0.722937	0.496488	0.283523	0.632296	0.393523	---	---
queE	BSU13740	1440542	1441273	1	30	12.0952	-0.5044	0.276634	0.42539	0.508857	0.681692	0.518638	0.3429	0.58717	0.415892	---	---
queF	BSU13750	1441291	1441788	1	20	12.7061	-0.591261	-0.0643508	-0.120102	0.437303	0.930962	0.854677	0.270884	0.896227	0.80822	---	---
ykvO	BSU13770	1442872	1443618	1	31	8.19586	0.240869	-0.0622094	0.103544	0.424069	0.821356	0.685656	0.25669	0.749954	0.600209	---	---
ykvP	BSU13780	1444099	1445298	1	52	7.58948	0.47291	0.0155615	0.599969	0.185072	0.959013	0.0800443	0.0649773	0.937763	0.0327757	---	--U
ykzQ	BSU13789	1445314	1445541	1	7	8.65586	0.493267	0.409304	0.429491	0.255087	0.261607	0.241984	0.112712	0.168013	0.152478	---	---
ykvQ	BSU13790	1445638	1446336	1	29	8.66039	0.327181	0.513152	0.689695	0.325585	0.118259	0.0671944	0.170316	0.0588829	0.0244598	---	--U
ykzR	BSU13799	1446317	1446568	1	9	8.49423	0.0713894	0.266158	0.546676	0.803747	0.28699	0.0784648	0.694306	0.190239	0.0317872	---	---
ykvR	BSU13800	1447251	1447541	1	10	8.14976	1.66147	-0.538108	1.69823	0.0914003	0.383283	0.0530353	0.0177527	0.276646	0.0165133	U-U	U-U
ykzS	BSU13819	1448013	1448207	1	7	9.9516	-0.0325967	-1.35268	0.591249	0.976813	0.165612	0.492293	0.960163	0.0920902	0.389638	---	---
ykvT	BSU13820	1448506	1449132	1	26	7.78767	1.24514	0.507875	2.27292	0.0474122	0.152784	0.0114771	0.00485796	0.0828119	0.00050126	U-U	U-U
ykvU	BSU13830	1449250	1450587	1	59	7.05405	0.398477	0.923971	1.50535	0.255087	0.0328305	0.0163841	0.112701	0.00932062	0.0015654	--U	-UU
stoA	BSU13840	1450638	1451135	1	20	9.52874	-0.624762	0.909455	-0.478971	0.276548	0.1048	0.314479	0.12916	0.0500079	0.217515	---	---
zosA	BSU13850	1451371	1453284	1	84	8.69228	1.33557	1.59808	0.564588	0.30274	0.176435	0.592067	0.149369	0.0999801	0.49322	---	---
ykvY	BSU13860	1453691	1454782	1	47	12.0975	0.0288189	0.210937	0.81715	0.837168	0.118595	0.0116118	0.738956	0.0591178	0.000534641	---	--U
ykvZ	BSU13870	1455064	1456029	1	41	11.0933	-0.486994	-0.213371	0.788448	0.372218	0.650406	0.141021	0.211346	0.550382	0.0738224	---	---
glcT	BSU13880	1456092	1456958	1	37	11.9625	0.870858	0.205144	0.647389	0.0473772	0.358771	0.0474847	0.00483643	0.254061	0.0137007	---	U-U
ptsG	BSU13890	1457187	1459286	1	93	14.9399	0.0530146	-0.911541	-0.991118	0.739196	0.00793936	0.0111873	0.604937	0.00064752	0.000468256	---	-DD
ptsH	BSU13900	1459384	1459650	1	10	16.2825	0.0668881	-0.911386	-0.911282	0.830342	0.028055	0.0340138	0.729065	0.00716699	0.00716989	---	-DD
ptsI	BSU13910	1459650	1461362	1	75	15.6095	-0.176734	-0.822784	-0.604777	0.446237	0.0207855	0.0456434	0.279659	0.00434999	0.0128969	---	-DD
splA	BSU13920	1461453	1461692	1	8	10.5653	0.0846154	-0.453471	-0.423229	0.892243	0.380186	0.404976	0.824665	0.273762	0.302352	---	---
splB	BSU13930	1461770	1462798	1	43	10.3555	0.00172286	-0.235902	-0.86868	0.998036	0.553923	0.0863877	0.995406	0.448842	0.036633	---	--D
mcpC	BSU13950	1463628	1465595	1	87	8.04173	1.2264	0.551566	1.45532	0.036826	0.0937352	0.0162023	0.00285262	0.0426598	0.00150055	U-U	U-U
ykwC	BSU13960	1465733	1466599	1	36	13.8967	-0.438957	-0.305386	-1.48134	0.0928326	0.113118	0.00932388	0.0183028	0.0553164	0.000202499	--D	--D
pbpH	BSU13980	1467805	1469862	1	91	11.2232	0.932317	1.60473	0.00524118	0.054005	0.00900708	0.983116	0.0065256	0.000863284	0.978088	-U-	UU-
kinA	BSU13990	1470026	1471846	1	80	9.33356	0.536561	-0.196354	-0.203041	0.163383	0.484156	0.464719	0.052883	0.375588	0.361214	---	---
cheV	BSU14010	1473605	1474516	1	39	8.26957	1.10778	0.572339	0.798275	0.0817471	0.175309	0.0923882	0.0143367	0.0990098	0.0405073	U--	U-U
fadH	BSU14060	1478072	1478836	1	32	9.65374	0.210521	-0.719009	0.42185	0.520716	0.0604103	0.181855	0.35454	0.0233127	0.104084	---	-D-
fadG	BSU14071	1479137	1480867	1	76	11.7444	0.92741	-0.243126	1.14068	0.0364546	0.252054	0.0151793	0.00276987	0.159873	0.00127069	--U	U-U
ykzU	BSU14072	1480933	1481451	1	20	11.0426	0.940133	0.246196	1.31714	0.0377489	0.260828	0.0130183	0.00299233	0.167019	0.000836117	--U	U-U
ykuH	BSU14080	1481547	1482095	1	23	10.8997	0.961334	-0.194197	0.678931	0.0218947	0.218189	0.0214253	0.000735164	0.132607	0.00274923	---	U-U
ykuI	BSU14090	1482248	1483471	1	53	10.9871	0.371527	0.517338	0.315646	0.142055	0.0444194	0.130442	0.0418364	0.0147055	0.0661273	---	---
ykuJ	BSU14100	1484117	1484356	1	8	15.0252	-0.442528	-1.4461	-0.357606	0.288253	0.0191186	0.304461	0.137915	0.00377302	0.209144	-D-	-D-
ykuK	BSU14110	1484466	1484984	1	21	14.4803	-0.478368	-1.26535	-0.139434	0.144129	0.0119953	0.543013	0.0427474	0.00149032	0.440993	-D-	-D-
ykzF	BSU14120	1485118	1485315	1	6	14.1264	0.301548	-1.0484	-0.558272	0.294081	0.0175172	0.0729244	0.142854	0.00319157	0.028051	-D-	-D-
ykuL	BSU14130	1485453	1485896	1	17	12.1167	-0.724719	-0.972609	-0.608897	0.319962	0.155488	0.324937	0.164833	0.084959	0.226952	---	---
ccpC	BSU14140	1486045	1486926	1	37	11.516	-0.327151	0.591999	-0.0390097	0.413541	0.134768	0.911272	0.246445	0.0700898	0.879343	---	---
ykuN	BSU14150	1487038	1487514	1	19	13.6409	-1.1167	-0.273632	-0.384564	0.273529	0.748023	0.637454	0.126818	0.662029	0.544009	---	---
ykuO	BSU14160	1487504	1488397	1	38	13.6134	-1.07118	-0.301999	-0.463042	0.286416	0.717942	0.567221	0.136102	0.627383	0.466023	---	---
ykuP	BSU14170	1488413	1488868	1	18	13.6779	-1.20623	-0.314637	-0.55257	0.256889	0.71774	0.51142	0.114238	0.627071	0.408361	---	---
dapH	BSU14180	1488973	1489683	1	30	14.693	-0.372997	-0.71438	-0.479689	0.285366	0.0603252	0.141497	0.135279	0.0232503	0.0742591	---	-D-
dapL	BSU14190	1489753	1490877	1	49	12.682	-0.352405	-0.277294	-0.610327	0.357322	0.398485	0.115902	0.198151	0.291996	0.0558658	---	---
ykuS	BSU14200	1490939	1491184	1	9	13.0833	-0.394594	-0.436931	-0.715746	0.162411	0.0876329	0.0351906	0.0523838	0.0390051	0.00773981	---	--D
ykuU	BSU14220	1492261	1492803	1	23	9.43547	1.53396	1.79026	1.215	0.0230531	0.00701656	0.0189887	0.000881314	0.000485342	0.00213623	UUU	UUU
ykuV	BSU14230	1492875	1493321	1	18	9.14017	1.47564	2.11342	1.22234	0.0519407	0.0121015	0.042403	0.00586636	0.00155394	0.0113717	UUU	UUU
rok	BSU14240	1493787	1494362	1	23	13.355	0.657476	0.471985	-0.216327	0.31102	0.386207	0.683649	0.156989	0.279931	0.597788	---	---
mobA	BSU14260	1495505	1496104	1	25	11.5772	-0.0987407	0.41169	0.757513	0.855585	0.363964	0.139611	0.768201	0.258773	0.0727667	---	---
moeB	BSU14270	1496155	1497174	1	44	11.8291	0.0668999	1.18738	0.919886	0.846286	0.019564	0.0392564	0.753002	0.00392383	0.00977128	-U-	-UU
moeA	BSU14280	1497192	1498484	1	56	11.9994	0.175782	1.35112	0.882865	0.723346	0.0345731	0.0914318	0.582376	0.0100892	0.039912	-U-	-UU
mobB	BSU14290	1498445	1498966	1	21	12.2384	0.169915	1.20741	0.687552	0.744632	0.0501473	0.162953	0.612206	0.0175231	0.0904577	-U-	-U-
moaE	BSU14300	1498966	1499439	1	19	12.4453	0.292394	1.23474	0.588073	0.570456	0.0495021	0.221494	0.405477	0.0172039	0.135077	-U-	-U-
moaD	BSU14310	1499432	1499665	1	9	11.5117	0.458274	1.7331	0.603089	0.189395	0.00819675	0.0765613	0.0672566	0.000705464	0.0304721	-U-	-UU
yknU	BSU14320	1499889	1501646	1	77	7.2301	0.487361	-0.291511	0.62337	0.252405	0.395156	0.120451	0.11049	0.28867	0.0591759	---	---
yknV	BSU14330	1501658	1503472	1	80	7.51535	0.663273	-0.0631846	0.434645	0.0662173	0.762858	0.0878839	0.00949366	0.679204	0.037565	---	U--
yknW	BSU14340	1503582	1504277	1	29	11.8572	1.70558	0.828288	-1.40752	0.0905244	0.215436	0.0787739	0.0173505	0.1302	0.0320019	U-D	U-D
yknX	BSU14350	1504282	1505415	1	49	12.421	1.33294	0.493417	-1.81232	0.126178	0.411502	0.0445809	0.0335967	0.304652	0.0124371	--D	--D
yknY	BSU14360	1505416	1506108	1	28	12.2814	1.50728	1.50973	-1.1622	0.124945	0.0769583	0.134706	0.0330541	0.0328906	0.0694196	-U-	-U-
yknZ	BSU14370	1506105	1507298	1	52	11.244	1.53204	2.09849	-0.793928	0.0604452	0.0153129	0.126066	0.0078762	0.00250864	0.0630039	UU-	UU-
fruR	BSU14380	1507578	1508333	1	31	11.2842	0.440365	-0.446284	0.290816	0.145728	0.0925137	0.21093	0.0435803	0.0419115	0.126797	---	---
fruK	BSU14390	1508330	1509241	1	39	11.9032	-0.0234211	-0.17934	-0.185273	0.936721	0.463849	0.445126	0.898183	0.355617	0.341685	---	---
fruA	BSU14400	1509256	1511163	1	84	11.5324	-0.324735	1.27979	-0.100116	0.252222	0.0110224	0.654061	0.110251	0.00128594	0.562518	-U-	-U-
sipT	BSU14410	1511308	1511889	1	23	10.7655	0.670889	1.78038	1.02243	0.187759	0.0157948	0.0573054	0.0663558	0.00265545	0.0187979	-UU	-UU
ykpA	BSU14430	1512373	1513995	1	71	13.9498	0.0491921	0.68531	0.323204	0.706813	0.00927267	0.0484552	0.561569	0.00091673	0.0142149	---	-U-
panE	BSU14440	1514052	1514963	1	39	11.3901	0.511949	1.06124	0.912209	0.117252	0.0146544	0.0258534	0.0289577	0.00229573	0.00402002	-U-	-UU
abh	BSU14480	1517865	1518143	1	10	13.0409	0.0566874	0.6391	0.805945	0.94506	0.360848	0.261314	0.912126	0.255874	0.170128	---	---
kinC	BSU14490	1518333	1519619	1	56	12.0363	-0.161099	0.788214	0.310076	0.625526	0.049259	0.292165	0.466539	0.0170595	0.196719	---	-U-
ykqA	BSU14500	1519635	1520468	1	35	12.0537	-0.428596	1.1443	0.170624	0.209702	0.0182682	0.511628	0.0815374	0.00347861	0.408798	-U-	-U-
ktrC	BSU14510	1520531	1521196	1	28	12.1952	0.240302	1.45624	0.442307	0.424382	0.0111711	0.138358	0.25704	0.00132102	0.0718842	-U-	-U-
adeC	BSU14520	1521351	1523084	1	76	11.9888	0.382047	0.216012	-0.530798	0.532052	0.68849	0.327709	0.365513	0.595126	0.229506	---	---
ykrA	BSU14550	1525386	1526159	1	33	12.5807	0.0823874	0.738634	0.0330084	0.651748	0.0154909	0.831993	0.495476	0.00255993	0.779048	---	-U-
ykyA	BSU14570	1527231	1527902	1	28	11.5066	0.929533	0.775261	-0.94651	0.280719	0.288233	0.211766	0.132703	0.19125	0.127541	---	---
pdhA	BSU14580	1528326	1529441	1	48	16.2176	-0.177468	-0.56594	-0.300858	0.486469	0.0582645	0.209342	0.318048	0.0220762	0.125526	---	---
pdhB	BSU14590	1529445	1530422	1	41	16.2345	-0.23774	-0.478466	-0.356702	0.230562	0.0385099	0.0770621	0.0949616	0.0118447	0.030854	---	---
pdhC	BSU14600	1530537	1531865	1	58	16.3084	-0.0946918	-0.0465034	-0.0180314	0.629655	0.793836	0.915249	0.470458	0.715694	0.88682	---	---
pdhD	BSU14610	1531870	1533282	1	62	16.1986	-0.392322	-0.0307637	-0.328541	0.167123	0.89097	0.159781	0.0549611	0.843553	0.0878188	---	---
ykzW	BSU14629	1534120	1534239	1	3	9.06721	0.0788647	3.29248	1.00778	0.971082	0.100104	0.536584	0.949053	0.0469308	0.433942	---	---
yktA	BSU14640	1535936	1536202	1	10	11.9631	-0.979822	-0.408667	-1.41253	0.189447	0.465984	0.0646339	0.0673828	0.357431	0.0229279	--D	--D
ykzI	BSU14660	1537113	1537301	1	6	9.22491	0.48164	-1.09932	-0.415733	0.643197	0.244945	0.636647	0.48459	0.153926	0.542959	---	---
suhB	BSU14670	1537441	1538238	1	33	11.0846	1.10883	0.30227	0.64591	0.025557	0.155847	0.0365075	0.00112663	0.0852435	0.0082695	U--	U-U
ykzC	BSU14680	1538264	1538692	1	16	11.5624	0.698306	0.488381	0.55134	0.0644907	0.0718268	0.0598625	0.00908129	0.0296422	0.0201701	---	U--
ylaA	BSU14710	1541886	1543826	1	86	8.54706	-0.329203	0.490149	-0.271199	0.350391	0.147796	0.365384	0.191388	0.0795241	0.265388	---	---
ylaB	BSU14720	1543816	1544085	1	9	9.04483	-0.129389	1.21465	-0.0740243	0.595199	0.0108812	0.724244	0.433999	0.00123031	0.645252	-U-	-U-
ylaC	BSU14730	1544085	1544606	1	21	9.0996	0.0137512	1.60566	0.46498	0.96795	0.00922223	0.125194	0.943201	0.000898751	0.0623837	-U-	-U-
ylaD	BSU14740	1544603	1544896	1	11	9.04705	0.00419242	1.6194	0.500132	0.972271	0.00294668	0.0163763	0.951875	1.56735e-05	0.00156009	-U-	-U-
bipA	BSU14770	1546121	1547959	1	80	14.4216	-0.42595	-0.149491	0.442867	0.104594	0.383843	0.0602967	0.0231615	0.277297	0.0204301	---	---
ylaH	BSU14780	1548016	1548333	1	11	13.7959	-0.54906	0.983794	0.571519	0.114594	0.0191601	0.067572	0.0279923	0.00378485	0.024674	---	-U-
ylaK	BSU14810	1549465	1550793	1	58	7.75382	0.491278	0.148902	0.756144	0.244644	0.658254	0.0791477	0.10453	0.560389	0.0322587	---	--U
glsB	BSU14830	1551385	1552314	1	39	8.72107	0.860007	0.607698	1.07396	0.198434	0.256602	0.090904	0.0734355	0.163584	0.0394951	--U	--U
ylaN	BSU14840	1552412	1552693	1	10	12.844	1.48738	1.39093	1.14817	0.189447	0.148759	0.21093	0.0673611	0.0802395	0.126766	---	---
ftsW	BSU14850	1552899	1554110	1	52	11.5816	1.27421	1.79592	1.16697	0.0304864	0.00729572	0.0212386	0.0019161	0.000515399	0.00266288	UUU	UUU
pycA	BSU14860	1554185	1557631	1	154	13.7265	0.774578	0.774388	0.0647076	0.039084	0.0177273	0.709447	0.00325041	0.00325336	0.626678	---	UU-
ctaB	BSU14880	1559309	1560226	1	39	13.2355	0.169984	0.234868	0.313499	0.638752	0.452248	0.323277	0.480274	0.343173	0.224886	---	---
ctaC	BSU14890	1560466	1561536	1	45	10.404	0.592757	0.45145	-1.01743	0.168332	0.192164	0.0398528	0.0557311	0.111642	0.0101443	--D	--D
ctaD	BSU14900	1561569	1563437	1	82	9.58911	0.676364	1.28305	0.0440262	0.0883775	0.0125678	0.854982	0.0165373	0.00166453	0.808832	-U-	UU-
ctaE	BSU14910	1563437	1564060	1	26	9.49063	0.572434	0.946499	-0.290778	0.257298	0.071423	0.468846	0.115004	0.0293547	0.365309	---	-U-
ctaF	BSU14920	1564063	1564395	1	13	9.51967	0.499922	0.841465	-0.380489	0.312824	0.0949566	0.358208	0.158545	0.0435398	0.25814	---	-U-
ctaG	BSU14930	1564422	1565315	1	38	8.94108	0.614973	0.938796	0.399657	0.233899	0.0726077	0.331831	0.0970593	0.0300744	0.23335	---	-U-
ylbB	BSU14950	1565849	1566295	1	18	9.94848	1.942	-0.539017	2.16128	0.0422645	0.263614	0.0209279	0.00383422	0.170033	0.00258151	U-U	U-U
ylbC	BSU14960	1566379	1567419	1	45	10.9446	1.43562	0.474043	1.32876	0.0604845	0.274058	0.0402941	0.00789278	0.179124	0.0103406	U-U	U-U
ylbD	BSU14970	1567651	1568049	1	16	7.83182	0.58819	0.0290101	0.895763	0.0912268	0.901513	0.0260061	0.0176579	0.85712	0.00405937	---	U-U
ylbE	BSU14980	1568065	1568304	1	9	7.01301	0.784897	0.293273	1.31907	0.211192	0.54347	0.0558076	0.0825969	0.437893	0.0179687	--U	--U
ylbF	BSU14990	1568420	1568869	1	19	12.709	0.954191	0.448169	2.07151	0.0223096	0.0395669	0.00722619	0.00077266	0.0123972	3.69459e-05	--U	U-U
ylbG	BSU15000	1568924	1569196	1	10	12.605	0.65102	0.625051	1.88493	0.0227848	0.00970878	0.00722619	0.000847812	0.000991105	1.29492e-05	--U	UUU
ylbH	BSU15010	1569519	1570073	1	23	13.1155	-0.0965018	0.50454	0.507786	0.55729	0.0285087	0.0340138	0.390842	0.00735454	0.00718929	---	---
coaD	BSU15020	1570078	1570563	1	20	13.1355	-0.0488377	0.711796	0.381264	0.899628	0.0763675	0.251558	0.836508	0.0326153	0.160749	---	-U-
ylbK	BSU15040	1571981	1572763	1	33	10.6397	0.645201	0.591971	1.857	0.113913	0.0818944	0.0120849	0.0274426	0.0357512	0.00061569	--U	-UU
ylbL	BSU15050	1572765	1573790	1	44	11.6512	0.156717	1.14254	1.03965	0.112986	0.00294668	0.00722619	0.0270695	1.55705e-05	2.26605e-05	-UU	-UU
ylbN	BSU15070	1575264	1575782	1	21	16.2012	0.17409	-0.39831	0.14242	0.248544	0.0324576	0.257294	0.107699	0.00912254	0.166239	---	---
rpmF	BSU15080	1575804	1575983	1	5	16.2703	-0.275479	-0.120616	-0.071968	0.463072	0.71774	0.824942	0.296173	0.626935	0.769477	---	---
ylbO	BSU15090	1576129	1576710	1	24	9.24534	0.649824	0.815629	0.951949	0.152859	0.0609344	0.0484591	0.0471316	0.0236352	0.0142338	---	-UU
ylbQ	BSU15110	1577409	1578305	1	38	10.41	1.28207	0.177766	2.08494	0.0599669	0.632645	0.0152756	0.00780251	0.530799	0.0013004	U-U	U-U
yllA	BSU15120	1578376	1579995	1	71	11.7518	0.299361	1.51036	1.28157	0.217635	0.00617511	0.0121095	0.086189	0.000334485	0.000632995	-UU	-UU
mraZ	BSU15130	1580121	1580552	1	17	14.0609	0.636374	-0.835424	0.67516	0.0721881	0.0207855	0.0384519	0.0114161	0.00434931	0.0093035	---	UDU
mraW	BSU15140	1580622	1581557	1	40	13.8696	0.553986	0.192299	0.662452	0.0100946	0.0267859	0.00756899	0.000117212	0.00659413	5.7836e-05	---	--U
ftsL	BSU15150	1581597	1581950	1	13	14.0047	0.183785	-0.0231352	0.265137	0.0704765	0.694003	0.0219024	0.0107518	0.60068	0.00288298	---	---
pbpB	BSU15160	1581947	1584097	1	95	13.2115	0.232949	-0.309612	0.275901	0.345328	0.179736	0.21884	0.187445	0.102395	0.133128	---	---
spoVD	BSU15170	1584214	1586154	1	86	7.98506	0.427819	0.523941	0.982291	0.0750696	0.0255345	0.0117411	0.0123285	0.00606445	0.000573713	---	--U
murE	BSU15180	1586330	1587814	1	65	13.3141	-0.687964	0.428185	-0.0574403	0.0197802	0.0183966	0.555971	0.00058635	0.00353298	0.455307	---	D--
mraY	BSU15190	1587926	1588900	1	42	13.194	-0.750417	0.973736	-0.0397274	0.063667	0.0182682	0.859105	0.00886274	0.00347264	0.813214	---	DU-
murD	BSU15200	1588901	1590256	1	59	13.6287	-0.799225	0.949752	-0.405548	0.0100946	0.00356981	0.0164752	0.000114967	5.81446e-05	0.00159759	---	DU-
spoVE	BSU15210	1590317	1591417	1	47	13.0479	-0.554012	1.61365	-0.0194502	0.15428	0.0107385	0.945605	0.0478419	0.00119791	0.925905	-U-	-U-
murG	BSU15220	1591540	1592631	1	47	13.0353	0.824084	1.31317	2.54723	0.166693	0.0404986	0.014604	0.0547361	0.0128038	0.00114509	-UU	-UU
murB	BSU15230	1592663	1593574	1	39	13.416	0.468654	1.31063	2.28385	0.161949	0.0121899	0.00932388	0.0521735	0.00156991	0.000183206	-UU	-UU
divIB	BSU15240	1593704	1594495	1	33	12.5044	0.552772	0.606161	2.00735	0.383809	0.283019	0.0321168	0.220419	0.186803	0.00621654	--U	--U
ylxW	BSU15250	1594492	1595187	1	29	12.5507	0.386626	0.725547	1.86857	0.472604	0.165868	0.0280221	0.305402	0.0922638	0.00475527	--U	--U
ylxX	BSU15260	1595210	1595917	1	29	12.1733	0.0957713	0.646392	1.72891	0.826431	0.122964	0.0199724	0.723255	0.0623203	0.00236416	--U	--U
sbp	BSU15270	1595935	1596300	1	14	11.9273	-0.130851	0.494417	1.47772	0.758244	0.204615	0.0264367	0.631296	0.121529	0.00423638	--U	--U
ftsA	BSU15280	1596474	1597796	1	58	13.5616	-0.0728031	0.631756	0.784912	0.752713	0.0342749	0.02765	0.623269	0.00994493	0.00459507	---	-UU
ftsZ	BSU15290	1597832	1598980	1	50	14.0042	-0.250146	1.40614	0.48467	0.0509275	0.00294668	0.0111301	0.00553199	6.7978e-06	0.000457285	-U-	-U-
bpr	BSU15300	1599283	1603584	1	193	8.20676	0.00241134	1.08558	0.103357	0.992526	0.0091792	0.54787	0.985215	0.000890104	0.445663	-U-	-U-
spoIIGA	BSU15310	1603779	1604708	1	40	7.45222	0.36499	0.532072	0.506483	0.0197802	0.0047632	0.00887999	0.000551298	0.000126297	0.000153336	---	---
sigE	BSU15320	1604771	1605490	1	29	7.64489	0.378749	0.751806	0.776334	0.177311	0.0272453	0.031638	0.0605992	0.00677385	0.00603999	---	-UU
sigG	BSU15330	1605630	1606412	1	32	7.80368	0.512287	0.356643	1.61165	0.0981292	0.119695	0.0102831	0.0201523	0.0598928	0.0002991	--U	--U
ylmA	BSU15340	1606560	1607354	1	34	8.66667	2.16398	-1.79991	-0.845116	0.00526419	0.00353831	0.0131958	2.19341e-05	4.55692e-05	0.000879723	UD-	UDD
thiQ	BSU15350	1607556	1608836	1	55	7.90045	0.606991	-0.0948346	0.995028	0.0974778	0.683347	0.0242845	0.0199422	0.589387	0.00355068	---	U-U
ylmC	BSU15360	1608919	1609164	1	8	8.41253	0.789455	-0.0848725	0.986242	0.141028	0.833993	0.0607422	0.0412935	0.765757	0.0207306	---	--U
ylmD	BSU15370	1609327	1610163	1	35	13.5252	0.108088	0.37185	0.355794	0.455806	0.042163	0.05168	0.288677	0.0136391	0.0158172	---	---
ylmE	BSU15380	1610170	1610862	1	29	13.5106	0.145541	0.388204	0.243781	0.584985	0.142037	0.303294	0.421455	0.0754296	0.208285	---	---
sepF	BSU15390	1610865	1611314	1	17	13.5403	0.668161	0.829838	0.755123	0.0803095	0.0267458	0.0382227	0.0139165	0.00655361	0.00914304	---	UUU
ylmG	BSU15400	1611321	1611593	1	10	13.6562	0.593117	1.0521	0.813994	0.0331021	0.00587126	0.0125376	0.00233521	0.000258381	0.000700493	-U-	UUU
ylmH	BSU15410	1611654	1612427	1	33	12.5494	0.129297	0.892277	0.443155	0.413609	0.00829003	0.0391193	0.246912	0.000728517	0.00970574	---	-U-
divIVA	BSU15420	1612521	1613015	1	19	12.8827	-0.0205186	1.07058	-0.201873	0.958788	0.0315594	0.520912	0.931368	0.00875655	0.418111	-U-	-U-
ileS	BSU15430	1613357	1616122	1	123	13.8288	-0.261365	0.663033	-0.21094	0.19385	0.0181503	0.201742	0.070344	0.00340405	0.11902	---	-U-
ylyA	BSU15440	1616267	1616641	1	14	8.54949	-0.141849	0.511528	0.491026	0.838115	0.378251	0.390345	0.741922	0.272011	0.288841	---	---
lspA	BSU15450	1616744	1617208	1	18	12.529	0.114781	-0.118319	0.94035	0.817706	0.781576	0.0770772	0.710424	0.702087	0.0308747	---	--U
rluD	BSU15460	1617210	1618121	1	39	12.7386	-0.351146	1.05017	0.744084	0.104238	0.00672762	0.0165042	0.0229747	0.000426847	0.00160353	-U-	-UU
pyrR	BSU15470	1618304	1618849	1	22	13.2381	0.129323	2.01858	-0.174334	0.739006	0.00934304	0.589933	0.604081	0.000930765	0.490828	-U-	-U-
pyrP	BSU15480	1619023	1620330	1	58	12.0835	-1.61235	2.32472	-1.78398	0.0776159	0.0187096	0.0384519	0.0132283	0.00361435	0.00934275	DUD	DUD
pyrB	BSU15490	1620476	1621390	1	39	12.3625	-2.56026	0.969046	-4.08881	0.0200381	0.0564845	0.008359	0.000622395	0.0210854	9.97381e-05	D-D	DUD
pyrC	BSU15500	1621374	1622660	1	57	12.8547	-2.83094	0.399069	-4.79152	0.00659318	0.105756	0.00649964	3.99587e-05	0.0506946	4.92397e-06	D-D	D-D
pyrAA	BSU15510	1622657	1623751	1	47	12.7954	-2.97515	0.204743	-4.88672	0.0172405	0.5896	0.00756899	0.000368479	0.48575	5.23285e-05	D-D	D-D
pyrAB	BSU15520	1623736	1626951	1	141	13.2065	-3.08393	-0.00963011	-4.72217	0.0630285	0.992556	0.0174416	0.00871416	0.988783	0.00183996	D-D	D-D
pyrK	BSU15530	1626948	1627718	1	32	12.9634	-3.07403	0.016297	-4.31276	0.0937524	0.989819	0.0309443	0.0185552	0.984757	0.00577281	D-D	D-D
pyrD	BSU15540	1627718	1628653	1	40	12.86	-3.05245	0.0321567	-4.32727	0.111055	0.982458	0.0361901	0.0261862	0.972792	0.00814277	--D	--D
pyrF	BSU15550	1628622	1629341	1	30	12.729	-3.09413	0.0632848	-4.49419	0.136363	0.96973	0.0431909	0.0389203	0.953613	0.0117302	--D	--D
pyrE	BSU15560	1629320	1629970	1	27	12.6259	-3.07734	0.0507188	-4.34904	0.178342	0.979037	0.0626047	0.0612037	0.968097	0.0217931	--D	--D
cysH	BSU15570	1630382	1631083	1	29	10.9903	1.64103	-2.54652	-1.43679	0.0820251	0.0169826	0.0634923	0.0144133	0.00302663	0.0223174	UDD	UDD
cysP	BSU15580	1631095	1632159	1	46	10.1679	1.48067	-1.85702	-0.811585	0.164893	0.0679117	0.308098	0.0538071	0.0274605	0.212284	-D-	-D-
sat	BSU15590	1632208	1633356	1	48	9.67691	1.16425	-1.03117	-0.757693	0.332199	0.321056	0.448562	0.175852	0.219449	0.345342	---	---
cysC	BSU15600	1633369	1633962	1	22	10.5366	1.42851	-0.8707	-0.672928	0.215468	0.340616	0.446566	0.0848812	0.237141	0.343467	---	---
sumT	BSU15610	1634061	1634834	1	32	10.5778	1.31608	-0.539739	-0.695744	0.191515	0.475799	0.360623	0.068571	0.367483	0.260837	---	---
sirB	BSU15620	1634837	1635622	1	34	11.562	0.826251	1.01954	-0.613093	0.039135	0.0119953	0.0389694	0.00327097	0.00148864	0.00955784	-U-	UUD
sirC	BSU15630	1635603	1636091	1	20	11.7622	0.608694	1.03442	-0.690012	0.195554	0.0435904	0.108047	0.0712958	0.0143227	0.050606	-U-	-U-
yloB	BSU15650	1637965	1640637	1	119	7.7526	0.214386	0.543892	0.697655	0.457681	0.0838675	0.053603	0.291082	0.0368191	0.0167509	---	--U
yloC	BSU15660	1640720	1641595	1	37	13.5322	0.67409	-0.198672	2.03023	0.0914131	0.42452	0.0102831	0.0178325	0.316541	0.000306446	--U	U-U
ylzA	BSU15670	1641672	1641941	1	9	14.1237	0.710701	0.00540882	1.40835	0.0616029	0.982153	0.0122589	0.00830706	0.972294	0.000652417	--U	U-U
gmk	BSU15680	1641949	1642563	1	26	14.4835	0.513715	0.238684	1.37879	0.0761526	0.199675	0.0102831	0.0127918	0.117298	0.00032619	--U	--U
rpoZ	BSU15690	1642567	1642770	1	7	14.591	0.533077	0.525179	1.20996	0.231838	0.175766	0.0355943	0.0959397	0.0994603	0.00791434	--U	--U
coaBC	BSU15700	1642851	1644071	1	54	11.4004	0.58212	-0.0449545	1.41768	0.196812	0.904048	0.0260488	0.072127	0.860386	0.00409479	--U	--U
priA	BSU15710	1644068	1646485	1	107	11.5147	0.797484	-0.159028	1.2943	0.106462	0.62054	0.0272934	0.0237511	0.517821	0.00449203	--U	--U
defA	BSU15720	1646512	1646994	1	19	12.2795	0.729645	0.395794	0.99003	0.0628254	0.119519	0.0217996	0.00863849	0.0597594	0.00286533	---	U-U
fmt	BSU15730	1646999	1647952	1	41	12.6551	0.400755	0.647547	0.627237	0.374239	0.141543	0.151568	0.212941	0.0750352	0.081439	---	---
rsmB	BSU15740	1647939	1649282	1	58	12.6016	0.447241	0.49579	0.532825	0.204821	0.119266	0.105315	0.0783442	0.059588	0.0487083	---	---
yloN	BSU15750	1649286	1650377	1	48	13.641	0.39182	-0.0471724	0.230658	0.426048	0.919939	0.581664	0.259098	0.881956	0.482343	---	---
prpC	BSU15760	1650384	1651148	1	32	13.1284	-0.369226	-1.33038	-0.400655	0.419932	0.0311872	0.318872	0.252769	0.00858237	0.220999	-D-	-D-
prkC	BSU15770	1651142	1653088	1	86	13.4295	-0.480701	0.0353574	-0.70913	0.382144	0.948781	0.173853	0.219009	0.919851	0.0981544	---	---
cpgA	BSU15780	1653103	1653999	1	38	13.1993	-0.124958	0.880769	-0.29527	0.754825	0.0558234	0.382859	0.626819	0.0207223	0.281923	---	-U-
rpe	BSU15790	1654004	1654657	1	27	12.6711	-0.160115	0.96665	0.0209141	0.585404	0.0246814	0.936111	0.422052	0.00571225	0.912709	---	-U-
thiN	BSU15800	1654730	1655374	1	27	11.6104	-0.410497	0.519237	-0.19902	0.129417	0.0484219	0.298832	0.035075	0.0166324	0.203363	---	---
spoVM	BSU15810	1655446	1655526	1	1	11.11	-0.142673	1.10554	-0.0259378	0.641239	0.019564	0.922158	0.482873	0.00391411	0.895087	-U-	-U-
yloU	BSU15830	1656064	1656426	1	14	14.0095	0.365371	-0.48032	-0.593277	0.0843461	0.0252337	0.0214194	0.0152877	0.00591071	0.00273016	---	--D
yloV	BSU15840	1656442	1658103	1	73	13.8447	0.250404	0.345525	-0.41277	0.112264	0.0325125	0.0284607	0.0267147	0.00915239	0.00485887	---	---
sdaAB	BSU15850	1658242	1658904	1	28	12.5605	0.744768	-0.790907	0.332891	0.0218947	0.0076612	0.047905	0.00073021	0.000578943	0.0139542	---	UD-
sdaAA	BSU15860	1658930	1659832	1	39	12.5774	0.637306	-0.362316	0.22074	0.0197802	0.0210515	0.0671944	0.000527884	0.00445652	0.024448	---	U--
recG	BSU15870	1659810	1661858	1	91	11.5672	0.586582	-0.476018	0.313163	0.206192	0.215436	0.380299	0.0792356	0.130198	0.27939	---	---
fapR	BSU15880	1661967	1662533	1	24	13.9498	0.419984	0.244191	0.564767	0.052035	0.0821743	0.018167	0.00589335	0.035889	0.00198071	---	---
plsX	BSU15890	1662547	1663548	1	43	14.112	-0.144864	-0.247702	0.311509	0.0320588	0.00592893	0.00861748	0.00217975	0.000277568	0.000112838	---	---
fabD	BSU15900	1663567	1664520	1	41	14.3305	-0.385812	-0.155414	-0.0641544	0.066859	0.220584	0.581861	0.0096725	0.13444	0.48268	---	---
fabG	BSU15910	1664513	1665253	1	32	14.0634	-0.236005	-0.0685996	-0.053502	0.230699	0.659071	0.725654	0.0951197	0.561334	0.647591	---	---
acpA	BSU15920	1665337	1665570	1	8	15.9692	-0.286428	-1.16499	-1.52901	0.606659	0.0662323	0.0411449	0.445917	0.0264139	0.0107535	-DD	-DD
rnc	BSU15930	1665710	1666459	1	31	13.9233	-5.4193	-0.259564	-0.263598	0.00397024	0.385943	0.373499	1.2783e-05	0.279239	0.27292	D--	D--
smc	BSU15940	1666560	1670120	1	159	13.0394	0.260986	0.688627	-0.792303	0.387184	0.0528056	0.0436488	0.223291	0.019112	0.0119539	---	-UD
ftsY	BSU15950	1670140	1671129	1	42	13.6211	-0.0997026	0.378505	-1.0132	0.796081	0.263614	0.0417014	0.6827	0.170201	0.0110674	--D	--D
ylxM	BSU15970	1671828	1672160	1	12	15.2614	0.33141	-0.0778965	0.764833	0.472155	0.857098	0.112206	0.304755	0.7959	0.053298	---	---
ffh	BSU15980	1672174	1673514	1	58	14.924	0.17086	0.123461	0.950294	0.786109	0.827061	0.126719	0.670723	0.757292	0.0634825	---	---
rpsP	BSU15990	1673620	1673892	1	10	15.6249	-0.433422	-0.0150803	-0.328696	0.310246	0.969885	0.356964	0.156416	0.954569	0.256906	---	---
ylqC	BSU16000	1673892	1674137	1	9	15.3339	-0.535982	0.337558	-0.252568	0.358369	0.497235	0.605469	0.199139	0.387903	0.509029	---	---
ylqD	BSU16010	1674259	1674645	1	15	13.8236	-0.711754	-1.76417	-1.14835	0.0641121	0.00592893	0.0163361	0.00893684	0.000296544	0.00155184	-DD	DDD
rimM	BSU16020	1674650	1675174	1	21	13.5809	-0.691882	-0.52097	-1.08802	0.0317395	0.025455	0.0104247	0.00211608	0.00600278	0.000373158	--D	D-D
trmD	BSU16030	1675171	1675902	1	30	12.9154	-0.600783	0.00484544	-0.519803	0.0275729	0.969692	0.0208605	0.00148051	0.953051	0.00255225	---	D--
rplS	BSU16040	1676033	1676389	1	13	16.3579	0.0390379	-0.350545	0.0522549	0.844642	0.0846372	0.745815	0.749742	0.0373389	0.671092	---	---
rbgA	BSU16050	1676532	1677380	1	37	11.8281	-0.218507	0.319938	0.0470498	0.483165	0.261681	0.861862	0.315064	0.16816	0.816973	---	---
rnhB	BSU16060	1677451	1678218	1	33	10.6896	-0.269107	-0.0720259	0.0678515	0.58204	0.874251	0.874	0.4179	0.821036	0.831181	---	---
ylqG	BSU16070	1678250	1679980	1	75	10.5313	-0.619001	0.201751	0.124691	0.192457	0.571313	0.724244	0.0691774	0.466443	0.645312	---	---
ylqH	BSU16080	1679977	1680258	1	10	9.92958	-0.475401	0.372114	0.289787	0.192597	0.210471	0.302493	0.0694152	0.126043	0.207563	---	---
sucC	BSU16090	1680431	1681588	1	50	15.1329	0.846782	-2.20225	-1.47597	0.0528622	0.00526855	0.0128208	0.00629741	0.000166638	0.00079159	-DD	UDD
sucD	BSU16100	1681617	1682519	1	38	14.7987	0.852485	-1.61169	-1.33174	0.02494	0.00442286	0.00932388	0.00104389	8.71169e-05	0.000184693	-DD	UDD
dprA	BSU16110	1682580	1683473	1	38	9.80111	1.11767	-1.00462	-0.395896	0.117765	0.0902157	0.407212	0.0293075	0.0404775	0.304483	-D-	-D-
topA	BSU16120	1683661	1685736	1	92	13.4457	0.609995	0.68717	0.971889	0.0644907	0.0253513	0.0167404	0.00909179	0.00596331	0.00165797	---	UUU
trmFO	BSU16130	1685812	1687119	1	57	12.7154	-0.435352	0.557515	0.642475	0.303571	0.156153	0.119984	0.150693	0.0855291	0.0589014	---	---
codV	BSU16140	1687187	1688101	1	38	13.8661	0.122025	0.209026	1.00086	0.714524	0.460745	0.0343675	0.572431	0.352263	0.00730309	--U	--U
clpQ	BSU16150	1688114	1688659	1	22	14.145	-0.0415661	0.232901	0.71155	0.930122	0.550659	0.123283	0.887316	0.445273	0.0610575	---	---
clpY	BSU16160	1688676	1690079	1	61	14.4194	-0.0590417	0.124292	0.513402	0.905319	0.766192	0.230786	0.844621	0.682607	0.143236	---	---
codY	BSU16170	1690119	1690898	1	33	13.7699	-0.0279888	0.761551	0.468472	0.906228	0.0221491	0.0687714	0.845641	0.00483338	0.0254506	---	-U-
flgB	BSU16180	1691278	1691667	1	15	11.7953	1.05964	-1.04763	-1.36266	0.054382	0.0274889	0.0212386	0.00666385	0.0069399	0.00266235	UDD	UDD
flgC	BSU16190	1691667	1692119	1	19	12.1813	0.795192	-1.71999	-1.60195	0.229361	0.0324576	0.0430342	0.0941335	0.00911865	0.0116604	-DD	-DD
fliE	BSU16200	1692130	1692450	1	12	12.6774	0.437518	-2.39469	-2.11456	0.521806	0.0215965	0.0342663	0.355678	0.00464969	0.0072681	-DD	-DD
fliF	BSU16210	1692496	1694106	1	71	12.7691	0.368008	-2.08184	-2.25383	0.65587	0.0427201	0.0407939	0.500474	0.0138598	0.0105693	-DD	-DD
fliG	BSU16220	1694119	1695135	1	43	12.7994	0.421487	-1.98727	-2.07538	0.569966	0.0385021	0.0398939	0.404913	0.0118204	0.0101807	-DD	-DD
fliH	BSU16230	1695254	1695880	1	27	13.0079	0.275695	-2.12718	-2.12924	0.746565	0.0423575	0.047462	0.615351	0.0137261	0.0136813	-DD	-DD
fliI	BSU16240	1695877	1697193	1	57	12.5504	0.620031	-1.95504	-1.84677	0.434808	0.0458402	0.0570242	0.267884	0.015419	0.0186193	-DD	-DD
fliJ	BSU16250	1697196	1697639	1	17	13.3638	0.498763	-2.02864	-2.55793	0.551259	0.0482661	0.0346457	0.384211	0.0165275	0.0074543	-DD	-DD
ylxF	BSU16260	1697651	1698265	1	26	12.5901	0.729205	-1.5919	-2.1429	0.361895	0.071423	0.041702	0.203018	0.0293951	0.011089	-DD	-DD
fliK	BSU16270	1698278	1699741	1	64	12.7855	0.769507	-1.56024	-2.04422	0.312532	0.062866	0.0396398	0.158222	0.0246106	0.0100128	-DD	-DD
flgD	BSU16280	1699738	1700160	1	17	12.9067	0.884935	-1.63213	-2.27412	0.387847	0.115386	0.0611029	0.223894	0.0568843	0.0209333	--D	--D
flgE	BSU16290	1700182	1700976	1	34	12.7177	0.936841	-1.41658	-2.10472	0.227698	0.071423	0.0354389	0.0929768	0.0293276	0.00784181	-DD	-DD
ylzI	BSU16299	1701016	1701231	1	7	13.0715	0.580572	-2.21785	-2.668	0.531071	0.05014	0.0384519	0.364508	0.017473	0.00932827	-DD	-DD
fliL	BSU16300	1701228	1701650	1	16	13.195	0.565309	-2.05922	-2.66245	0.504121	0.0484219	0.0333761	0.337704	0.0166256	0.00686282	-DD	-DD
fliM	BSU16310	1701684	1702682	1	43	12.7722	0.354842	-1.90441	-2.13172	0.623469	0.0391636	0.0364553	0.463387	0.0121852	0.00824388	-DD	-DD
fliY	BSU16320	1702672	1703808	1	48	12.8	0.207619	-2.02728	-2.27042	0.817953	0.0508222	0.0444685	0.712113	0.0179985	0.0123131	-DD	-DD
cheY	BSU16330	1703834	1704196	1	14	12.6586	0.41399	-1.72105	-2.19556	0.50279	0.035231	0.0268645	0.334812	0.0103825	0.00436678	-DD	-DD
fliZ	BSU16340	1704211	1704870	1	27	12.5393	0.187064	-2.76916	-2.25093	0.762055	0.0125045	0.0242845	0.636234	0.00163649	0.00354726	-DD	-DD
fliP	BSU16350	1704863	1705528	1	28	12.1275	0.291815	-2.59934	-2.17052	0.650175	0.0155708	0.0287444	0.493818	0.00258278	0.0050108	-DD	-DD
fliQ	BSU16360	1705543	1705812	1	10	11.5298	0.417634	-2.19999	-1.80561	0.412258	0.0138062	0.0262271	0.245091	0.00200295	0.00416752	-DD	-DD
fliR	BSU16370	1705820	1706599	1	32	11.3699	0.268055	-2.23356	-1.86495	0.596573	0.0137113	0.0250749	0.43534	0.00195576	0.00382359	-DD	-DD
flhB	BSU16380	1706599	1707681	1	46	11.608	0.212072	-2.27768	-1.78704	0.700123	0.0145578	0.0303356	0.553601	0.00226915	0.00553677	-DD	-DD
flhA	BSU16390	1707714	1709747	1	89	11.4938	0.243027	-2.02799	-1.64364	0.680189	0.0213291	0.0390048	0.529079	0.00455263	0.00962246	-DD	-DD
flhF	BSU16400	1709747	1710847	1	48	11.6963	0.271252	-2.12773	-1.90981	0.658479	0.0211332	0.0329967	0.503231	0.00449651	0.00663684	-DD	-DD
ylxH	BSU16410	1710838	1711734	1	38	11.6293	0.295368	-1.84701	-1.57409	0.581464	0.0221215	0.0368246	0.417017	0.00482063	0.00853064	-DD	-DD
cheB	BSU16420	1711736	1712809	1	46	11.8499	0.287897	-1.85093	-1.73314	0.659156	0.0326843	0.0429975	0.504479	0.00924464	0.0116044	-DD	-DD
cheA	BSU16430	1712815	1714833	1	89	11.9968	0.341869	-1.86402	-1.73068	0.60335	0.0335872	0.0448426	0.442342	0.00970392	0.012527	-DD	-DD
cheW	BSU16440	1714855	1715325	1	20	11.8611	0.456599	-1.58052	-1.55738	0.433581	0.0368326	0.0430342	0.266335	0.0110916	0.0116677	-DD	-DD
cheC	BSU16450	1715344	1715973	1	26	11.3712	0.642469	-1.28734	-1.09229	0.296387	0.0585342	0.0872361	0.144942	0.0223162	0.0371741	-DD	-DD
cheD	BSU16460	1715970	1716470	1	20	12.0803	0.378548	-1.51387	-1.40792	0.561253	0.052798	0.06681	0.395747	0.0190936	0.02413	-DD	-DD
sigD	BSU16470	1716493	1717257	1	32	12.1049	0.480137	-1.28268	-1.17018	0.316618	0.0346234	0.0478275	0.161367	0.0101575	0.013903	-DD	-DD
ylxL	BSU16480	1717286	1717789	1	20	12.1723	0.513109	-1.0971	-0.966257	0.31943	0.0580785	0.0800125	0.16395	0.0219774	0.0327348	-D-	-DD
rpsB	BSU16490	1717933	1718673	1	32	16.3758	0.00518212	-0.663678	-0.0700215	0.985037	0.0328809	0.725105	0.972537	0.00937141	0.646612	---	-D-
tsf	BSU16500	1718775	1719656	1	37	15.8557	-0.567085	-0.0702514	-0.313412	0.132467	0.799326	0.254011	0.0366539	0.721534	0.163104	---	---
pyrH	BSU16510	1719802	1720524	1	31	15.2844	-0.132359	-0.804363	-0.461772	0.221653	0.00528362	0.0158007	0.0887872	0.000169116	0.00145118	---	-D-
frr	BSU16520	1720526	1721083	1	23	15.3284	-0.261035	-0.552133	-0.794375	0.319962	0.0597257	0.0330702	0.164786	0.0229401	0.00666761	---	--D
uppS	BSU16530	1721214	1721996	1	34	13.5081	0.244544	-0.217531	0.121536	0.11743	0.0919777	0.264614	0.0291274	0.0414945	0.173352	---	---
cdsA	BSU16540	1722000	1722809	1	34	13.1679	0.0582702	-0.0154538	-0.00517517	0.781329	0.938947	0.976766	0.662058	0.906582	0.968626	---	---
dxr	BSU16550	1722871	1724022	1	49	13.8077	-0.0970539	0.621991	0.13547	0.752153	0.0667174	0.595313	0.622093	0.0268383	0.498011	---	-U-
rseP	BSU16560	1724029	1725297	1	56	14.3337	0.187904	0.950385	0.241269	0.413928	0.0149144	0.247793	0.247259	0.00238122	0.15717	---	-U-
proS	BSU16570	1725330	1727024	1	74	13.9761	0.176169	1.13245	0.232541	0.3935	0.00871746	0.219713	0.2282	0.000795798	0.133825	-U-	-U-
polC	BSU16580	1727133	1731446	1	194	12.551	0.27434	0.954381	0.466792	0.0839573	0.00504985	0.0196107	0.0151337	0.000143462	0.00226725	---	-U-
ylxS	BSU16590	1731776	1732246	1	18	15.164	0.0503945	-1.42074	-0.192291	0.79071	0.00565587	0.251383	0.675548	0.000220951	0.16059	-D-	-D-
nusA	BSU16600	1732281	1733396	1	49	15.0276	-0.0617085	-0.880043	-0.135278	0.869033	0.0447403	0.654346	0.788092	0.0148716	0.562887	---	-D-
ylxR	BSU16610	1733410	1733685	1	10	15.2226	-0.0259423	-1.00019	-0.200306	0.960108	0.0652105	0.622074	0.932832	0.0258501	0.526642	-D-	-D-
rplGA	BSU16620	1733687	1733989	1	12	15.2111	0.0266405	-0.743196	-0.149665	0.935729	0.0508222	0.57932	0.896386	0.018001	0.479366	---	-D-
infB	BSU16630	1734009	1736159	1	95	14.7455	-0.168679	-0.482626	-0.190774	0.647616	0.169677	0.540387	0.489392	0.0952177	0.4383	---	---
ylxP	BSU16640	1736156	1736434	1	10	14.9141	-0.184598	-0.46408	-0.301208	0.395382	0.060846	0.152135	0.229635	0.0235739	0.0819452	---	---
rbfA	BSU16650	1736451	1736804	1	13	13.3486	-0.645992	-0.458837	-0.112826	0.36075	0.448586	0.850409	0.202102	0.339838	0.803218	---	---
truB	BSU16660	1736886	1737815	1	39	12.4962	-0.738307	-2.21196	-1.18947	0.154961	0.0102237	0.0407939	0.0481611	0.00108518	0.0105593	-DD	-DD
ribC	BSU16670	1737834	1738784	1	41	12.847	0.195089	0.32221	1.46217	0.543729	0.270351	0.0170054	0.376388	0.175921	0.00173274	--U	--U
rpsO	BSU16680	1738941	1739210	1	10	16.2758	-0.149013	-0.797129	0.037843	0.764543	0.111163	0.929642	0.64045	0.0541708	0.904241	---	---
pnpA	BSU16690	1739383	1741500	1	94	14.9713	-0.568019	0.0866704	0.132874	0.0345705	0.469081	0.283027	0.0025059	0.360985	0.189275	---	---
ylxY	BSU16700	1741618	1742577	1	41	12.2932	-0.72778	-1.55189	-0.11218	0.0672782	0.00770469	0.611558	0.00978592	0.000589117	0.514612	-D-	DD-
mlpA	BSU16710	1742617	1743846	1	54	12.4206	-0.711047	-0.988734	-0.0900433	0.0245541	0.00592893	0.442301	0.00101981	0.000284523	0.339022	---	DD-
ymxH	BSU16720	1743924	1744181	1	9	8.24764	-0.58953	-0.265136	0.184718	0.157028	0.383843	0.533463	0.0491307	0.277341	0.430812	---	---
spoVFA	BSU16730	1744367	1745260	1	38	7.49071	0.0766633	0.407785	1.06436	0.837055	0.214402	0.0349089	0.738131	0.12925	0.0076165	--U	--U
spoVFB	BSU16740	1745263	1745865	1	24	7.97271	0.335078	0.340934	0.711811	0.399452	0.329147	0.0927234	0.233392	0.226725	0.0407597	---	--U
asd	BSU16750	1745991	1747031	1	44	14.1862	0.00105258	-0.774733	-0.648352	0.997192	0.0178472	0.0323296	0.993604	0.0032889	0.00628467	---	-DD
dapG	BSU16760	1747123	1748337	1	53	13.4597	-0.479817	0.2482	0.150546	0.121101	0.260298	0.467313	0.0309428	0.166532	0.363583	---	---
dapA	BSU16770	1748368	1749240	1	37	14.1107	-0.0582565	-0.0106524	-0.13031	0.744898	0.952032	0.388891	0.612985	0.925036	0.287691	---	---
rnjB	BSU16780	1749418	1751085	1	73	13.8197	0.228621	1.40299	0.0231811	0.333577	0.00746794	0.909066	0.177339	0.000554438	0.876353	-U-	-U-
tepA	BSU16790	1751201	1751938	1	32	8.76464	0.627304	1.64092	0.716214	0.0519407	0.00508403	0.0244436	0.00581129	0.000149145	0.00358883	-U-	UUU
ylzJ	BSU16799	1751935	1752147	1	7	8.51415	0.633254	1.41849	0.471725	0.0499829	0.00587126	0.049509	0.00531069	0.000248498	0.0148433	-U-	UU-
spoIIIE	BSU16800	1752272	1754641	1	105	11.6492	0.735481	1.25406	1.07604	0.0157333	0.00322418	0.00756899	0.000306097	3.73692e-05	6.85304e-05	-UU	UUU
ymfC	BSU16810	1754785	1755510	1	30	11.926	1.61645	-0.980761	0.734037	0.0345705	0.0447403	0.0877201	0.00250767	0.014888	0.0374227	U--	UDU
ymfD	BSU16825	1755649	1756857	1	52	8.69438	0.861903	0.0995598	0.991209	0.133699	0.814331	0.0669532	0.0373413	0.740887	0.0242514	---	--U
ymfF	BSU16845	1757037	1758317	1	55	12.2451	0.471689	1.15201	1.10128	0.188265	0.0187274	0.0265752	0.0666414	0.00363197	0.00428324	-UU	-UU
ymfH	BSU16860	1758314	1759600	1	55	12.2681	0.664695	1.13796	1.17379	0.158138	0.0318577	0.0356837	0.0496914	0.00888153	0.00796555	-UU	-UU
ymfI	BSU16870	1759655	1760383	1	31	11.0958	-0.609639	0.281883	0.595425	0.258469	0.514596	0.206028	0.115968	0.407194	0.122329	---	---
ymfJ	BSU16880	1760464	1760721	1	9	11.4308	-0.428736	0.139956	0.336144	0.203955	0.587563	0.223706	0.0772429	0.483181	0.137317	---	---
ymfK	BSU16890	1760851	1761303	1	19	12.7494	0.347411	0.458437	0.965127	0.266628	0.121294	0.0303356	0.121901	0.0611268	0.00555003	---	--U
ymfK	BSU16900	1761302	1761640	1	13	12.8699	0.0320235	0.126641	0.668409	0.894538	0.516997	0.0365505	0.827712	0.410272	0.00834846	---	--U
ymfM	BSU16910	1761707	1762573	1	37	13.5298	-0.0967872	0.155109	0.230752	0.551259	0.289775	0.149968	0.384085	0.192635	0.0804091	---	---
pgsA	BSU16920	1762623	1763204	1	23	11.9798	-0.159247	1.72761	0.483077	0.410899	0.00476198	0.0485909	0.243893	0.000120956	0.0143564	-U-	-U-
cinA	BSU16930	1763222	1764472	1	54	12.4428	-0.231557	1.70191	0.276748	0.406354	0.00732565	0.266419	0.240096	0.000534052	0.174768	-U-	-U-
recA	BSU16940	1764645	1765691	1	45	15.0475	0.0465899	0.553334	0.337608	0.90636	0.13423	0.302493	0.845936	0.0695812	0.207552	---	---
pbpX	BSU16950	1765859	1767034	1	50	11.1793	-0.254437	0.516123	1.2414	0.660289	0.313361	0.0659402	0.506154	0.213062	0.0236091	--U	--U
ymdA	BSU16960	1767310	1768872	1	68	15.2121	0.653507	0.622877	-5.64405	0.0479484	0.0252337	0.00413915	0.00497646	0.00591666	1.08966e-06	--D	UUD
ymdB	BSU16970	1768941	1769735	1	33	12.7709	0.272282	1.08032	-0.280664	0.148949	0.00620345	0.0939197	0.0452666	0.000337195	0.0414347	-U-	-U-
spoVS	BSU16980	1769935	1770195	1	9	13.5185	0.160366	0.590555	-0.620007	0.360734	0.0225219	0.0262188	0.201998	0.00494374	0.00414138	---	-UD
tdh	BSU16990	1770461	1771504	1	45	10.2865	-0.25077	1.7309	0.113154	0.58725	0.0186105	0.774384	0.424533	0.00358464	0.709014	-U-	-U-
kbl	BSU17000	1771517	1772695	1	51	9.62476	-0.297336	3.31947	0.428005	0.52085	0.00593715	0.302136	0.354829	0.000308102	0.206803	-U-	-U-
ymcB	BSU17010	1772843	1774372	1	68	12.9513	0.0876879	0.601445	0.377999	0.717272	0.0430431	0.119578	0.575771	0.0139968	0.0586339	---	-U-
ymcA	BSU17020	1774374	1774805	1	17	13.1075	0.0729558	0.539574	-0.0381875	0.849873	0.136875	0.904965	0.758493	0.0715922	0.871543	---	---
cotE	BSU17030	1775067	1775612	1	23	9.25308	-0.795964	-0.665013	-0.684974	0.20055	0.198775	0.188219	0.0751498	0.116517	0.108832	---	---
mutS	BSU17040	1775745	1778321	1	114	11.923	-0.127375	1.46836	0.383013	0.709006	0.013639	0.218185	0.564616	0.00194253	0.132416	-U-	-U-
mutL	BSU17050	1778337	1780220	1	83	11.9143	0.145012	1.57706	0.824352	0.727717	0.0172359	0.0741723	0.588927	0.00309578	0.0289661	-U-	-UU
pksA	BSU17080	1781906	1782523	1	26	9.62963	1.02388	2.29254	1.03466	0.159194	0.0182558	0.105768	0.0505622	0.00345771	0.0490779	-U-	-U-
pksB	BSU17090	1782713	1783390	1	28	8.58786	1.05856	-0.373865	0.38976	0.0521045	0.219486	0.205397	0.00601786	0.133612	0.121877	U--	U--
pksC	BSU17100	1783763	1784629	1	36	10.3574	0.83674	0.336094	-0.641669	0.148949	0.420413	0.165415	0.0453334	0.312762	0.0923251	---	---
pksD	BSU17110	1785133	1786107	1	41	8.42971	0.142075	0.0483497	-0.324208	0.759453	0.909426	0.40717	0.633021	0.869121	0.304221	---	---
pksE	BSU17120	1786104	1788407	1	101	7.95358	0.30456	-0.198075	-0.120867	0.264777	0.375722	0.578198	0.120303	0.269552	0.478218	---	---
acpK	BSU17130	1788469	1788717	1	9	7.36294	0.193178	-0.0577629	0.303016	0.419932	0.789571	0.182236	0.252834	0.710182	0.104378	---	---
pksF	BSU17140	1788695	1789942	1	54	7.20399	0.372042	-0.108995	0.81639	0.248996	0.675038	0.0408356	0.10804	0.57813	0.0105956	---	--U
pksG	BSU17150	1789943	1791205	1	55	7.10981	0.396663	-0.0186861	0.762983	0.207598	0.947121	0.0415187	0.0802476	0.917882	0.0109741	---	--U
pksH	BSU17160	1791193	1791972	1	33	7.0409	0.443014	-0.0980332	0.693095	0.130404	0.63093	0.0363696	0.0356636	0.528404	0.00819005	---	--U
pksI	BSU17170	1792012	1792761	1	31	7.06155	0.433372	-0.00657479	0.659861	0.138619	0.977751	0.0401968	0.0400106	0.965899	0.0102981	---	--U
pksJ	BSU17180	1792806	1807937	1	662	7.44038	0.218132	0.184167	0.539864	0.230173	0.227391	0.0307345	0.0945976	0.13932	0.00569672	---	---
pksL	BSU17190	1807921	1821537	1	602	8.15951	0.115962	-0.139873	0.304671	0.647617	0.517664	0.198364	0.489515	0.411092	0.116501	---	---
pksM	BSU17200	1821553	1834341	1	570	8.30393	-0.0415949	-0.0142669	0.147557	0.86765	0.952032	0.462743	0.785155	0.925166	0.359502	---	---
pksN	BSU17210	1834409	1850875	1	734	7.96281	0.65977	-0.310498	0.155516	0.0715037	0.181999	0.455947	0.0112266	0.104201	0.353186	---	U--
pksR	BSU17220	1850890	1858521	1	341	8.31426	0.648826	0.68405	0.735145	0.102296	0.0513743	0.0487565	0.0218053	0.0183605	0.0144515	---	-UU
ymzE	BSU17267	1862992	1863168	1	5	9.67621	0.420467	-0.597666	-0.0267885	0.621067	0.418702	0.971943	0.46086	0.311172	0.961083	---	---
ymaC	BSU17270	1863448	1864155	1	29	8.83846	0.464857	0.846858	0.791599	0.164245	0.0295011	0.0393293	0.0532864	0.00778756	0.00986212	---	-UU
ymaD	BSU17280	1864225	1864677	1	18	10.4918	-0.481273	0.064493	0.202596	0.0914003	0.720585	0.268773	0.0177132	0.62983	0.176993	---	---
ymaF	BSU17320	1865876	1866289	1	17	7.71506	0.0885502	-0.498232	0.248366	0.709314	0.0625146	0.243926	0.565436	0.0244375	0.154117	---	---
miaA	BSU17330	1866389	1867333	1	40	10.7531	-0.0241197	1.30422	0.412457	0.849119	0.00356981	0.028251	0.757292	5.73048e-05	0.00480481	-U-	-U-
ymaH	BSU17340	1867373	1867594	1	8	11.2331	0.254909	0.633802	-0.321856	0.544612	0.133804	0.379414	0.377412	0.0692332	0.278668	---	---
ymzC	BSU17350	1867790	1868062	1	10	8.97574	0.74641	0.71966	-0.161397	0.110669	0.0711258	0.594941	0.02603	0.0291777	0.497004	---	-U-
ymzA	BSU17360	1868144	1868374	1	8	11.4533	0.485279	0.78114	1.75499	0.503747	0.244824	0.0537223	0.336344	0.153727	0.0168493	--U	--U
nrdI	BSU17370	1868617	1869009	1	15	12.8297	0.399981	-0.0746712	0.845936	0.415535	0.869455	0.101722	0.24877	0.813632	0.0462952	---	---
nrdE	BSU17380	1868969	1871071	1	88	13.564	-0.291006	0.42106	0.0941697	0.322236	0.136724	0.698039	0.167465	0.0714691	0.614751	---	---
nrdF	BSU17390	1871089	1872078	1	31	13.5496	-0.282487	0.298091	-0.0361012	0.462214	0.37969	0.914304	0.295537	0.273334	0.88532	---	---
ymaB	BSU17400	1872128	1872748	1	26	12.4317	-0.495049	-0.375037	0.0992704	0.0626421	0.0579272	0.492185	0.00858957	0.0218982	0.38946	---	---
spoVK	BSU17420	1874203	1875171	1	42	8.95855	-0.689259	0.0966246	-0.0658593	0.130592	0.767929	0.833411	0.0358066	0.685173	0.781007	---	---
ynbA	BSU17430	1875304	1876566	1	54	12.2528	-0.600712	-0.0325586	-0.00508753	0.0357598	0.810898	0.969508	0.00264766	0.736565	0.957756	---	D--
ynbB	BSU17440	1876584	1877849	1	55	12.2562	-0.578646	0.196866	0.129419	0.144899	0.484451	0.641304	0.0430031	0.375908	0.548612	---	---
glnR	BSU17450	1877959	1878366	1	16	14.6895	0.751114	0.235904	1.13795	0.0722087	0.34026	0.0208941	0.0114331	0.23662	0.00256823	--U	U-U
glnA	BSU17460	1878425	1879759	1	59	15.0441	-0.063342	0.788649	0.209713	0.853862	0.0476656	0.451181	0.764595	0.0162496	0.348384	---	-U-
ynxB	BSU17470	1880087	1880377	1	10	8.6053	1.56095	1.70053	1.45584	0.0364895	0.0139287	0.0245121	0.00280582	0.00203745	0.00363039	UUU	UUU
ynzF	BSU17480	1880623	1880967	1	5	8.5667	1.2142	2.55293	0.972107	0.0833861	0.00973183	0.0766543	0.0149227	0.00100083	0.0305601	UU-	UUU
ynzG	BSU17490	1881098	1881349	1	9	7.83182	1.44537	2.38286	0.822739	0.00582616	0.00294668	0.0102831	2.86894e-05	3.9197e-06	0.00026516	UU-	UUU
ynaB	BSU17500	1881536	1881970	1	17	10.5182	1.19912	1.1966	1.01983	0.0688546	0.035041	0.0552532	0.0102251	0.0102999	0.0176813	UUU	UUU
ynaC	BSU17510	1882040	1882831	1	33	9.94328	1.00991	1.73563	1.33192	0.0538664	0.00900708	0.0199724	0.00649865	0.000864532	0.00236022	UUU	UUU
ynaD	BSU17520	1883166	1883678	1	20	8.54616	0.230503	-0.728291	-0.536722	0.51195	0.0688638	0.132601	0.345663	0.0279238	0.0677034	---	-D-
ynaE	BSU17530	1884238	1884879	1	26	9.38301	0.996849	0.929062	0.0624956	0.133115	0.0980548	0.893363	0.0370099	0.0455361	0.856393	---	-U-
ynaF	BSU17540	1884968	1885321	1	13	9.30623	0.723923	0.791937	-0.107934	0.134416	0.0701985	0.746135	0.0376773	0.0286503	0.671945	---	-U-
ynaG	BSU17550	1885365	1885640	1	10	9.55513	0.580093	0.458408	-0.311494	0.130389	0.13371	0.260255	0.0354126	0.0690837	0.16882	---	---
ynzI	BSU17559	1885753	1885917	1	5	10.6173	0.217162	-0.0149968	-0.531953	0.610823	0.971128	0.190105	0.450714	0.956785	0.110282	---	---
ynaI	BSU17560	1886057	1886527	1	19	9.68819	0.553999	0.352826	-0.288745	0.11743	0.178521	0.248765	0.0291854	0.101466	0.157929	---	---
xynP	BSU17570	1887352	1888743	1	61	9.126	0.28067	1.11235	-0.63469	0.570809	0.056758	0.181643	0.406053	0.0212628	0.103894	-U-	-U-
xynB	BSU17580	1888774	1890375	1	70	9.83029	-0.15684	1.01581	-0.973149	0.86204	0.204835	0.219713	0.777376	0.121699	0.133792	---	---
xylA	BSU17600	1891908	1893245	1	58	12.1022	0.428015	1.13416	-0.395997	0.401624	0.055984	0.365923	0.235117	0.0208349	0.265987	-U-	-U-
xylB	BSU17610	1893396	1894895	1	65	11.5535	-0.394878	0.952378	-1.26147	0.554795	0.147926	0.0861177	0.387392	0.0796223	0.0363717	--D	--D
yncC	BSU17630	1896424	1897839	1	61	7.92874	2.06717	3.69503	1.5777	0.0874043	0.0139287	0.0888666	0.016289	0.0020471	0.0382564	UUU	UUU
yncE	BSU17650	1899589	1900050	1	19	11.0896	-0.27763	-0.261458	-0.892355	0.515571	0.484156	0.0716967	0.349671	0.375416	0.0272529	---	--D
yncF	BSU17660	1900080	1900514	1	4	11.3319	-0.644994	0.230044	-0.870418	0.244196	0.600231	0.103492	0.104153	0.496327	0.0474318	---	---
ynzJ	BSU17678	1901612	1901737	1	3	11.1555	-0.430216	-0.114377	-0.93087	0.464227	0.834282	0.122719	0.297303	0.76618	0.060648	---	---
thyA	BSU17680	1902219	1903058	1	35	10.7146	0.261077	0.289468	0.372979	0.560815	0.458565	0.344371	0.394376	0.35009	0.244843	---	---
yndA	BSU17720	1905809	1906207	1	15	7.48877	0.366894	-0.34624	0.711491	0.296387	0.256352	0.0677056	0.144994	0.163279	0.0247869	---	--U
ynzB	BSU17740	1907013	1907201	1	6	8.89693	-0.0256234	0.793393	0.14392	0.975697	0.250854	0.824942	0.958142	0.158827	0.769443	---	---
yndD	BSU17750	1907494	1909056	1	68	7.18069	0.183836	-0.102547	0.546892	0.334128	0.520785	0.0365186	0.178042	0.414162	0.00831142	---	---
yndE	BSU17760	1909086	1910177	1	47	7.11078	0.17516	0.0694252	0.394147	0.252222	0.568327	0.0396398	0.110224	0.46295	0.010006	---	---
yndF	BSU17770	1910167	1911381	1	53	7.79908	0.00326008	-0.184079	0.152126	0.945508	0.0161138	0.0303356	0.912737	0.00274873	0.00552589	---	---
yndG	BSU17780	1911528	1912334	1	35	9.97762	-0.0066463	-0.693588	-0.483851	0.974966	0.0194727	0.0477088	0.956855	0.00386503	0.0137976	---	-D-
yndH	BSU17790	1912339	1912956	1	25	10.1388	-0.167772	-0.199854	-0.684889	0.488453	0.353289	0.0393293	0.320724	0.24864	0.00985894	---	--D
yndJ	BSU17800	1912953	1914593	1	72	9.80859	-0.310461	0.359796	-0.495741	0.0191258	0.00587126	0.00756899	0.000456411	0.000256807	7.27447e-05	---	---
yndK	BSU17810	1914630	1914995	1	14	10.6585	-0.511672	-0.498605	-0.948686	0.0357598	0.0166683	0.0102068	0.00266269	0.00293133	0.00024937	---	--D
yndL	BSU17820	1915221	1915979	1	32	7.04596	1.00311	0.00782409	0.627474	0.0274362	0.96973	0.0355075	0.00140168	0.953935	0.00787487	U--	U-U
fosB	BSU17840	1916663	1917097	1	17	10.669	2.91275	0.606724	0.339699	0.039084	0.365254	0.600174	0.003257	0.260079	0.503669	U--	U--
yneA	BSU17860	1918406	1918723	1	11	9.55242	1.84428	0.692955	1.64775	0.0230531	0.0706114	0.0154364	0.000886323	0.0288731	0.00136316	U-U	UUU
yneB	BSU17870	1918742	1919395	1	27	10.3194	0.934009	0.875274	1.06658	0.0464222	0.0252159	0.0217996	0.00465723	0.00588849	0.0028598	--U	UUU
ynzC	BSU17880	1919459	1919692	1	8	12.0953	0.760353	0.040324	0.926752	0.424498	0.966025	0.275676	0.257271	0.947546	0.182896	---	---
tkt	BSU17890	1919861	1921864	1	88	14.7281	-0.219051	-0.523657	-0.388857	0.291611	0.0385099	0.0774641	0.140614	0.0118406	0.0312204	---	---
yneE	BSU17900	1922017	1922463	1	17	8.77966	0.113683	-0.532208	0.138282	0.637412	0.0575018	0.498955	0.478753	0.0217048	0.396234	---	---
yneF	BSU17910	1922549	1922767	1	7	15.6037	-0.398461	-1.01104	-1.26766	0.738701	0.328957	0.236157	0.603618	0.226469	0.147867	---	---
ccdA	BSU17930	1923234	1923941	1	29	9.01999	0.623255	0.601169	0.471188	0.100173	0.0609349	0.106121	0.0210592	0.0236469	0.0494115	---	-U-
yneI	BSU17940	1924030	1924392	1	14	10.1764	1.08375	2.06679	1.37095	0.195489	0.0334739	0.0865316	0.0712349	0.00964278	0.0367104	-UU	-UU
yneJ	BSU17950	1924471	1924962	1	20	10.9382	1.58641	2.69737	1.66018	0.0794359	0.0139287	0.0432065	0.0137057	0.00203546	0.0117427	UUU	UUU
citB	BSU18000	1926680	1929409	1	122	13.0483	2.23787	-0.843323	-1.0318	0.0974778	0.332158	0.248765	0.0197691	0.229428	0.157987	U--	U--
yneN	BSU18010	1929481	1929993	1	21	11.8556	1.707	-1.94197	-1.63706	0.187927	0.0994796	0.141497	0.0664862	0.0464615	0.0742477	-D-	-D-
ynzL	BSU18019	1930074	1930199	1	3	8.04508	2.5314	-1.08208	0.173917	0.0163244	0.0302138	0.576393	0.000333908	0.00811775	0.47607	UD-	UD-
sspN	BSU18020	1930264	1930410	1	4	8.37458	1.91361	-0.980937	-0.491303	0.114285	0.249897	0.536923	0.0277537	0.158079	0.434318	---	---
tlp	BSU18030	1930447	1930698	1	9	8.05046	1.75945	-0.597588	-0.469714	0.0772713	0.32311	0.422821	0.0130736	0.221648	0.319118	U--	U--
yneP	BSU18040	1930834	1931199	1	14	10.2458	0.465657	1.54283	1.73004	0.0750806	0.00495338	0.00818136	0.0124071	0.000137907	8.77945e-05	-UU	-UU
yneQ	BSU18050	1931215	1931514	1	11	11.1471	0.0902814	1.5923	1.079	0.806157	0.0130289	0.0346457	0.69699	0.00179394	0.00747337	-UU	-UU
yneT	BSU18080	1932671	1933078	1	16	11.4159	1.32935	1.58517	0.514883	0.071392	0.025455	0.249949	0.0111677	0.00601664	0.15922	UU-	UU-
parE	BSU18090	1933477	1935444	1	86	12.5134	-0.300365	0.900635	0.61012	0.359996	0.0345731	0.0854367	0.200674	0.0101166	0.0359223	---	-UU
parC	BSU18100	1935448	1937868	1	108	13.0399	-0.3495	0.892358	0.351647	0.287924	0.0324273	0.222243	0.137504	0.0090956	0.135703	---	-U-
alsT	BSU18120	1938925	1940322	1	60	13.2521	-0.571822	0.454908	-0.407007	0.29227	0.320637	0.362425	0.141145	0.219041	0.262552	---	---
eglS	BSU18130	1940625	1942124	1	65	8.87348	0.601815	0.52985	-0.646157	0.0442248	0.0272453	0.0234271	0.00428522	0.0067825	0.00330109	---	U-D
ynfE	BSU18140	1942192	1942455	1	9	7.2232	0.142383	-0.369651	0.0935543	0.488453	0.0934506	0.59536	0.320732	0.042389	0.498163	---	---
yngA	BSU18170	1946249	1946695	1	18	7.24185	0.107621	0.208835	0.650411	0.823412	0.598454	0.148736	0.718588	0.494631	0.079574	---	---
yngB	BSU18180	1946702	1947595	1	38	8.63716	0.707991	0.360425	1.49654	0.0725414	0.159171	0.0127415	0.0115223	0.0876948	0.000731554	--U	U-U
yngC	BSU18190	1947668	1948264	1	24	10.7645	1.28953	2.03109	2.96334	0.0252443	0.0055339	0.00723383	0.00109966	0.000188656	4.24713e-05	UUU	UUU
iseA	BSU18380	2002637	2003182	1	22	13.4724	1.67126	1.14299	-2.7898	0.319038	0.416081	0.102354	0.163688	0.308751	0.0466989	---	---
ggt	BSU18410	2004677	2006440	1	77	7.46745	-0.114403	-0.456408	0.134332	0.830342	0.312656	0.755302	0.728994	0.212286	0.685065	---	---
yogA	BSU18430	2007526	2008515	1	42	8.52223	-0.113026	0.041758	-0.356236	0.460748	0.76262	0.0577149	0.293901	0.678703	0.0190306	---	---
gltC	BSU18460	2014779	2015681	1	39	10.56	1.07711	1.49289	0.469764	0.0974778	0.0266886	0.269138	0.0199571	0.00653062	0.177335	UU-	UU-
yoxC	BSU18510	2019421	2019726	1	12	8.32114	0.767732	-0.718633	0.0676712	0.498311	0.467403	0.946391	0.330792	0.359051	0.927033	---	---
yoxB	BSU18520	2019797	2020567	1	33	7.38533	-0.0139558	-0.544147	0.23548	0.982958	0.277792	0.619352	0.968996	0.182166	0.523751	---	---
yoaA	BSU18530	2020611	2021144	1	22	8.09147	0.720709	0.973421	-0.0649506	0.0891146	0.0252337	0.800015	0.016755	0.00592094	0.73956	---	UU-
yoaE	BSU18570	2025400	2027442	1	91	9.78414	2.70905	-1.40914	-1.40101	0.00397024	0.00494321	0.00887999	1.01937e-05	0.000136042	0.00013918	UDD	UDD
yoaF	BSU18580	2027509	2027802	1	10	11.536	1.78413	-0.0844668	-1.20117	0.192133	0.943752	0.262811	0.0689567	0.91255	0.171678	---	---
yozQ	BSU18600	2029020	2029313	1	10	8.3044	0.799554	0.027271	-0.336759	0.105755	0.941002	0.302602	0.0234945	0.909101	0.207695	---	---
yoaI	BSU18620	2031439	2032890	1	63	7.2272	0.358552	0.0422521	0.495474	0.0923689	0.757727	0.0313829	0.0181414	0.67277	0.00594703	---	---
pelB	BSU18650	2034745	2035782	1	45	7.93186	-0.189265	-0.257483	0.11659	0.837363	0.740844	0.878082	0.740109	0.653851	0.837337	---	---
yoaM	BSU18660	2036039	2036722	1	16	7.14835	0.150878	0.110097	0.58537	0.873514	0.894806	0.444079	0.794435	0.84888	0.340713	---	---
yoaQ	BSU18700	2040673	2041029	1	10	7.35883	0.417938	0.236929	0.398007	0.259897	0.429724	0.215619	0.116904	0.321479	0.130392	---	---
yoaS	BSU18730	2043186	2043668	1	19	9.40558	0.158148	-0.170667	-0.0995026	0.196386	0.117849	0.296614	0.0718594	0.0585511	0.200788	---	---
yozG	BSU18740	2043678	2043932	1	9	9.43878	-0.0248616	-0.189295	-0.267426	0.852207	0.133746	0.0684049	0.762144	0.0691528	0.0252243	---	---
yoaT	BSU18750	2044038	2044832	1	33	8.85788	-0.0579602	0.0538945	0.133543	0.796238	0.782876	0.472124	0.682985	0.703699	0.36849	---	---
cyeA	BSU18770	2045929	2046807	1	37	8.02266	-0.240292	0.283208	0.119287	0.418478	0.286119	0.636143	0.251404	0.189499	0.542409	---	---
penP	BSU18800	2048533	2049453	1	39	11.1182	0.0433913	0.235172	-0.612892	0.919642	0.500113	0.131857	0.868261	0.392228	0.0669681	---	---
yobB	BSU18820	2050689	2050952	1	7	8.02326	-0.00382305	0.740987	-0.142157	0.998395	0.524047	0.904709	0.996504	0.417379	0.870814	---	---
yobD	BSU18850	2056278	2056616	1	12	9.78658	0.667778	-0.948194	-0.484038	0.503747	0.294021	0.573802	0.336674	0.196348	0.473387	---	---
yozI	BSU18870	2057214	2057579	1	9	9.20771	0.157663	-0.562218	-0.434028	0.86765	0.466638	0.568732	0.785558	0.358109	0.468048	---	---
yozX	BSU18899	2060009	2060233	1	7	7.02094	0.466015	0.0193201	0.611797	0.27841	0.960792	0.132601	0.130926	0.94114	0.0676014	---	---
yozY	BSU18908	2060817	2061077	1	7	10.4197	0.0594731	-0.304744	-2.08416	0.974966	0.846493	0.194932	0.95687	0.782762	0.113932	---	---
yozZ	BSU18909	2061855	2061995	1	3	6.94332	0.221222	0.109489	0.368115	0.574493	0.757955	0.296896	0.410523	0.673116	0.201304	---	---
rapK	BSU18910	2062150	2063265	1	48	9.02671	1.80947	-0.507897	-0.240907	0.0616283	0.349355	0.64547	0.00832215	0.244813	0.553417	U--	U--
phrK	BSU18920	2063262	2063384	1	3	10.1358	0.423117	-1.51038	-1.37868	0.503748	0.0505365	0.0662832	0.337263	0.0177158	0.0238142	-DD	-DD
yozM	BSU18960	2065042	2065377	1	5	7.46574	0.530843	-0.579489	0.3125	0.134284	0.0703738	0.233975	0.037564	0.0287493	0.145747	---	---
yobN	BSU19020	2074439	2075779	1	59	6.86072	0.378881	-0.139462	0.729704	0.336216	0.679138	0.0845942	0.180271	0.582787	0.0354398	---	--U
yobO	BSU19030	2076206	2078626	1	108	7.68647	-0.0438296	-0.75809	-0.275499	0.910354	0.0661849	0.380649	0.852192	0.0263737	0.279792	---	-D-
yobW	BSU19110	2084214	2084759	1	23	6.92597	0.136683	0.109109	0.493909	0.738701	0.761159	0.191711	0.603692	0.676572	0.111795	---	---
yocA	BSU19130	2085303	2085980	1	28	12.1691	1.11609	-0.754172	2.49947	0.0233476	0.0196164	0.00722619	0.000902066	0.00393813	3.83207e-05	U-U	UDU
yocC	BSU19160	2087696	2088193	1	20	9.16383	3.32322	0.928938	-0.217206	0.0393645	0.246185	0.769714	0.00331765	0.154938	0.703296	U--	U--
yocD	BSU19170	2088257	2089234	1	42	10.8703	2.02371	1.162	-0.372132	0.090815	0.160765	0.609712	0.0175438	0.088695	0.512943	U--	U--
des	BSU19180	2089396	2090454	1	46	9.07135	0.295161	1.8605	1.5409	0.81204	0.122644	0.177111	0.704537	0.0620884	0.10053	---	---
desK	BSU19190	2090574	2091686	1	47	8.84219	0.432089	1.22168	1.57763	0.267122	0.0233673	0.018445	0.122356	0.00523998	0.00204013	-UU	-UU
desR	BSU19200	2091705	2092304	1	25	8.7381	0.243499	0.915353	1.40268	0.340637	0.0191948	0.0127697	0.183544	0.00379533	0.000758941	--U	-UU
yoyB	BSU19259	2098102	2098329	1	7	7.49883	0.234196	0.288458	1.00545	0.706459	0.582848	0.1117	0.560752	0.478744	0.0529728	---	---
yozN	BSU19270	2098859	2099122	1	10	8.08219	-0.0457944	0.349205	0.296108	0.941458	0.50429	0.567506	0.907045	0.396746	0.466473	---	---
yocN	BSU19280	2099127	2099360	1	8	7.99926	0.0852073	0.241483	0.330654	0.8935	0.643997	0.517899	0.826315	0.543128	0.41481	---	---
dhaS	BSU19310	2100580	2102067	1	65	10.8105	2.25866	3.08172	3.12157	0.0458858	0.0116573	0.0153897	0.00451906	0.0014205	0.00135283	UUU	UUU
sqhC	BSU19320	2102168	2104066	1	83	7.33154	-0.0467856	0.854012	1.33701	0.837687	0.0166683	0.0116118	0.740616	0.0029275	0.000532372	--U	-UU
sodF	BSU19330	2104056	2104901	1	36	7.10703	0.108397	0.818215	1.00167	0.716633	0.0343986	0.0284607	0.574781	0.00999384	0.00487312	--U	-UU
yocS	BSU19350	2106490	2107455	1	41	8.25666	1.78203	0.0643231	0.63508	0.0400085	0.882907	0.163024	0.0033795	0.833077	0.0905586	U--	U--
norM	BSU19440	2119393	2120751	1	60	10.14	0.0129685	0.707415	-0.463638	0.972537	0.0662416	0.159657	0.952829	0.0264465	0.0876045	---	-U-
rsbRC	BSU19450	2120767	2121615	1	36	10.6144	-0.0575862	0.582904	-0.626376	0.860592	0.083371	0.0749342	0.775348	0.0365538	0.0293492	---	--D
gerT	BSU19490	2124021	2124494	1	19	6.94922	0.616656	-0.138394	0.719597	0.0906805	0.535581	0.0402431	0.0173976	0.429784	0.0103199	---	U-U
yodA	BSU19530	2126549	2126938	1	15	8.13127	-0.00400597	1.11897	0.088503	0.997085	0.117115	0.884225	0.99293	0.058003	0.845205	---	---
yodC	BSU19550	2127813	2128421	1	26	11.9283	0.493761	-0.87392	0.523173	0.374239	0.118259	0.286374	0.213061	0.0588686	0.192001	---	---
yoyD	BSU19579	2130177	2130377	1	6	9.10846	2.28307	-2.12843	-0.833362	0.0197802	0.00793936	0.0593422	0.000505266	0.000662804	0.0199156	UD-	UDD
yodF	BSU19580	2130377	2131867	1	65	9.07336	1.836	-0.12056	0.118844	0.0197802	0.635919	0.634079	0.00049299	0.534268	0.539808	U--	U--
yodH	BSU19600	2133455	2134156	1	29	7.24158	0.548305	0.33192	1.05721	0.234382	0.367661	0.0484591	0.0977092	0.262516	0.014257	--U	--U
yodI	BSU19610	2134244	2134495	1	9	7.5615	0.382908	0.792494	1.22404	0.33433	0.0688638	0.0326516	0.178246	0.0279032	0.00645611	--U	-UU
yoyE	BSU19639	2136373	2136498	1	4	7.33783	1.24765	0.120651	1.40649	0.125153	0.839033	0.0644199	0.0332034	0.773086	0.0228276	--U	--U
yoyF	BSU19669	2137897	2138040	1	3	7.13103	0.272626	-0.242395	0.352083	0.350737	0.339153	0.19305	0.191725	0.23548	0.112686	---	---
cgeA	BSU19780	2148676	2149077	1	15	7.03782	0.302261	0.118717	0.873366	0.334821	0.656003	0.0384519	0.179142	0.557648	0.00930781	---	--U
cgeB	BSU19790	2149084	2150037	1	41	7.14656	0.0828493	0.165076	0.389311	0.590276	0.244824	0.0485709	0.427747	0.153803	0.0143413	---	---
ypqP	BSU19810	2151626	2152045	1	16	7.10807	0.0375545	-0.101791	0.506338	0.918571	0.738437	0.138711	0.865846	0.651027	0.0721405	---	---
yotL	BSU19840	2152927	2153169	1	8	7.78007	0.961307	0.40008	-0.257618	0.222186	0.512866	0.670002	0.0894741	0.405631	0.582064	---	---
sspC	BSU19950	2156239	2156457	1	8	7.25965	0.0308023	0.0952734	0.21349	0.965816	0.872046	0.693408	0.940291	0.817378	0.610015	---	---
yosU	BSU20000	2158439	2158684	1	9	8.4268	0.931662	0.598215	0.424078	0.541273	0.655094	0.746777	0.374129	0.555962	0.672749	---	---
yosA	BSU20190	2169807	2169926	1	3	7.00223	0.273425	0.000207457	0.838279	0.523379	0.999597	0.0808271	0.357047	0.999408	0.0332594	---	--U
ligB	BSU20500	2192370	2193182	1	33	7.21319	0.631309	-0.252765	0.889927	0.0377489	0.121515	0.0128979	0.0029827	0.0612998	0.00081386	---	U-U
yoqT	BSU20520	2193827	2193976	1	4	7.15281	0.446997	0.0721488	0.949759	0.173572	0.775224	0.0287454	0.0584161	0.693444	0.00505686	---	--U
yoqO	BSU20560	2195173	2195547	1	14	8.14588	0.8265	1.05646	0.812145	0.457681	0.293034	0.4013	0.291165	0.195356	0.298467	---	---
yoqM	BSU20580	2195986	2196264	1	10	7.78261	0.267887	0.0455569	-0.123623	0.610823	0.930056	0.78325	0.450693	0.893946	0.719611	---	---
yopS	BSU20780	2203779	2204003	1	8	8.90323	0.0961019	-0.230926	0.129737	0.932605	0.818436	0.892873	0.892333	0.746464	0.855162	---	---
yoyH	BSU20928	2212567	2212746	1	5	11.0446	-0.779704	-0.223921	-1.68918	0.385737	0.779846	0.0842225	0.222043	0.699498	0.0351884	--D	--D
yoyI	BSU20929	2212848	2213078	1	8	9.29802	0.104322	-0.822897	-0.588262	0.897058	0.237692	0.369468	0.831451	0.147657	0.269474	---	---
yonP	BSU21030	2222340	2222534	1	6	9.29718	-0.917322	-2.18182	-0.953234	0.147378	0.0147329	0.0909345	0.0442413	0.00232487	0.0395255	-D-	-DD
yonO	BSU21040	2222574	2225093	1	111	7.69973	-0.133987	-0.637924	0.0734853	0.52059	0.028962	0.682823	0.354356	0.00758134	0.596695	---	-D-
yonN	BSU21050	2225337	2225615	1	10	8.73524	-0.68788	0.848785	1.76815	0.11083	0.0411617	0.0133062	0.0260913	0.0131047	0.00089464	--U	-UU
yonK	BSU21060	2227297	2227488	1	6	8.3535	-0.534205	1.16431	1.14595	0.196896	0.02567	0.0327899	0.072264	0.00613552	0.0064943	-UU	-UU
yonJ	BSU21070	2227505	2228722	1	52	8.02041	-0.516117	1.09598	1.07877	0.210175	0.0299913	0.0367402	0.082	0.00800904	0.00846718	-UU	-UU
yonH	BSU21090	2229385	2229885	1	20	7.71528	-0.287982	1.3764	0.662015	0.362964	0.013536	0.068349	0.203824	0.00192016	0.0251756	-U-	-UU
yonG	BSU21100	2229988	2230908	1	39	7.30321	0.0162413	0.531257	0.402996	0.920334	0.0215699	0.0444432	0.869786	0.00463671	0.0122976	---	---
yonF	BSU21110	2230895	2232664	1	77	7.4335	-0.137103	0.733084	0.668749	0.600052	0.0346143	0.0478212	0.43947	0.0101417	0.0138844	---	-UU
yonE	BSU21120	2232682	2234202	1	66	7.77008	-0.166665	0.701101	0.541363	0.473656	0.0296978	0.0576776	0.306352	0.00787926	0.0190074	---	-U-
yonD	BSU21130	2234233	2235669	1	63	8.3118	-0.497678	0.676853	0.809999	0.181662	0.0647174	0.0484552	0.0631253	0.0255438	0.0142067	---	-UU
yonC	BSU21140	2235694	2236230	1	21	8.31892	-0.662371	0.756173	1.23982	0.0418297	0.0145478	0.0102831	0.00367639	0.00224901	0.000337851	--U	DUU
yonB	BSU21150	2236269	2237285	1	43	8.16812	-0.792721	0.730167	1.18912	0.133257	0.100647	0.0394305	0.0371	0.0472179	0.00993231	--U	--U
yonA	BSU21160	2237321	2237791	1	19	8.25	-0.857757	0.768885	1.11065	0.143184	0.116905	0.0576776	0.0423858	0.0578547	0.0189909	--U	--U
yomZ	BSU21170	2237806	2238201	1	15	8.19857	-0.82895	0.382172	1.07441	0.17042	0.394491	0.0701722	0.0566775	0.288083	0.0262614	--U	--U
yomY	BSU21180	2238198	2238452	1	9	8.06881	-0.823684	0.391864	0.947771	0.108528	0.264127	0.051397	0.0247576	0.170632	0.0156768	---	--U
yomX	BSU21190	2238436	2239086	1	27	8.1385	-0.718886	0.438027	0.923664	0.149843	0.247311	0.0617392	0.045776	0.155987	0.0212236	---	--U
yomW	BSU21200	2239083	2239589	1	20	8.11583	-0.677169	0.562175	1.12796	0.243878	0.248033	0.0681921	0.103925	0.156571	0.0250296	--U	--U
yomV	BSU21210	2239586	2240296	1	29	8.19648	-0.663012	0.609476	1.11141	0.139534	0.107158	0.0346457	0.0405195	0.0516714	0.00746647	--U	--U
yomU	BSU21220	2240339	2241136	1	34	8.04132	-0.535268	0.719197	1.11075	0.192133	0.071423	0.0333761	0.0689563	0.0294179	0.00686093	--U	-UU
youA	BSU21229	2241154	2241765	1	25	7.85532	-0.77466	0.579221	1.03233	0.0908114	0.094833	0.0328405	0.0175259	0.0433797	0.00652223	--U	D-U
yomT	BSU21230	2241765	2241992	1	7	7.76539	-0.403232	0.474441	0.994665	0.306468	0.186236	0.0442281	0.152982	0.106945	0.0122079	---	--U
yomS	BSU21240	2242056	2242412	1	13	7.70812	-0.345487	-0.121949	0.739624	0.246992	0.607464	0.0422445	0.106468	0.504264	0.0112905	---	--U
yomR	BSU21250	2242414	2243631	1	53	7.53402	-0.380352	0.00972799	0.644866	0.15428	0.964799	0.0373232	0.0478618	0.945978	0.00877563	---	--U
yomQ	BSU21260	2243642	2243992	1	13	7.788	0.0317759	0.0580946	0.733472	0.943261	0.884948	0.106476	0.909854	0.836343	0.0496759	---	---
yomP	BSU21270	2243989	2244180	1	6	7.79808	-0.299173	-0.0286844	0.56796	0.313951	0.915864	0.0767778	0.159622	0.876662	0.0306529	---	---
yomO	BSU21280	2244230	2244730	1	20	7.83957	-0.327027	-0.202703	0.344348	0.127918	0.205483	0.0748558	0.0343296	0.122122	0.0293043	---	---
yomN	BSU21290	2244714	2245133	1	16	7.67902	-0.326883	-0.0746592	0.418715	0.066859	0.456965	0.0257364	0.00968241	0.348349	0.00399694	---	---
yomM	BSU21300	2245147	2246148	1	42	7.68244	-0.321791	-0.178391	0.48199	0.252405	0.428668	0.0879019	0.110523	0.320608	0.0376365	---	---
yomK	BSU21330	2247889	2248335	1	18	7.33036	0.84414	0.216345	0.476505	0.0230531	0.155429	0.0345232	0.000882191	0.0847795	0.00737541	---	U--
yomJ	BSU21340	2248417	2249100	1	28	9.52703	1.03214	1.94348	0.246384	0.239715	0.0475513	0.719748	0.101062	0.0161773	0.639049	-U-	-U-
yomI	BSU21350	2249154	2256011	1	309	7.6623	-0.142531	0.455633	0.322503	0.324739	0.0251563	0.0581117	0.169258	0.00586873	0.0192715	---	---
yomH	BSU21360	2256062	2256820	1	31	7.35489	0.00434439	0.0293327	0.434683	0.986747	0.881208	0.0721781	0.9746	0.830305	0.0275452	---	---
yomG	BSU21370	2256832	2259459	1	116	7.72869	0.13792	-0.094737	0.201413	0.477357	0.574254	0.255581	0.309559	0.469192	0.164724	---	---
yomF	BSU21380	2259475	2260296	1	34	7.38511	-0.15579	0.252691	0.394899	0.429912	0.179318	0.075572	0.262347	0.101987	0.0298137	---	---
yomE	BSU21390	2260333	2262267	1	85	7.10295	-0.0864968	0.197542	0.480333	0.599204	0.203837	0.0373232	0.438281	0.12099	0.00880306	---	---
yomD	BSU21400	2262437	2263261	1	35	7.18499	-0.146706	0.0392533	0.623628	0.42754	0.816247	0.028811	0.260282	0.743589	0.00509103	---	--U
blyA	BSU21410	2263489	2264592	1	48	7.16182	-0.12827	0.0054463	0.493307	0.457681	0.974432	0.038755	0.291163	0.961329	0.0094979	---	---
bhlA	BSU21420	2264680	2264892	1	7	7.34145	0.28205	-0.21027	0.546157	0.457611	0.522346	0.14683	0.290715	0.415799	0.0780592	---	---
bhlB	BSU21430	2264903	2265169	1	9	7.53856	0.00283015	-0.356881	0.348318	0.985694	0.0366867	0.0436488	0.973373	0.011006	0.0119621	---	---
yolC	BSU21520	2272156	2272491	1	6	7.53218	0.966298	-0.559998	-0.0213496	0.0519407	0.0825271	0.935269	0.00586652	0.0361056	0.911524	---	U--
yoyK	BSU21598	2278108	2278347	1	8	7.6873	0.281118	-0.232097	0.443027	0.803747	0.817479	0.635993	0.69445	0.744866	0.54204	---	---
yoyK	BSU21599	2278340	2278456	1	3	7.50157	0.449812	-0.630056	0.386994	0.419899	0.220851	0.418313	0.25258	0.134686	0.314527	---	---
yokF	BSU21610	2279977	2280867	1	25	11.0384	-1.29515	-0.329471	-2.62918	0.0197802	0.130042	0.00722619	0.000600538	0.0667202	3.72128e-05	D-D	D-D
yokE	BSU21620	2280881	2281363	1	19	10.8796	-0.997526	0.041502	-2.18788	0.071392	0.904775	0.012043	0.0111116	0.861648	0.000608993	--D	D-D
yokD	BSU21630	2281667	2282485	1	34	9.63046	0.780614	0.191873	-0.179449	0.198832	0.680809	0.693022	0.0737587	0.585846	0.609445	---	---
yokA	BSU21660	2284771	2286408	1	71	10.3779	0.426141	0.0157436	-0.479318	0.422213	0.975777	0.304719	0.254766	0.96321	0.209437	---	---
ypqP	BSU21670	2286448	2287053	1	25	9.6246	0.573736	0.524809	0.247875	0.0976225	0.0664153	0.273719	0.0200237	0.026629	0.180924	---	---
ypoP	BSU21700	2288194	2288619	1	17	12.336	0.42789	0.56955	0.204714	0.609527	0.435498	0.774384	0.449411	0.327383	0.709118	---	---
yplP	BSU21780	2294286	2295281	1	43	10.4105	0.679304	0.297436	-0.134584	0.325585	0.608241	0.814736	0.170211	0.50514	0.757335	---	---
yplQ	BSU21790	2295302	2295943	1	27	9.63206	0.255246	1.46919	0.327093	0.584622	0.0270457	0.418316	0.420627	0.00669484	0.314609	-U-	-U-
metA	BSU21910	2305378	2306283	1	39	11.0946	1.53427	0.188276	2.66027	0.140968	0.809609	0.0331434	0.0412491	0.734183	0.00676678	--U	--U
ugtP	BSU21920	2306514	2307662	1	49	12.0348	1.17855	1.65558	1.88151	0.10246	0.0274826	0.0268645	0.0219934	0.00692824	0.00437057	-UU	-UU
cspD	BSU21930	2307905	2308105	1	4	15.9131	0.308733	-1.43077	-0.457695	0.671696	0.0734434	0.456541	0.518657	0.0306206	0.353819	-D-	-D-
ypzA	BSU21950	2308495	2308764	1	10	8.36526	0.357701	2.86749	0.88571	0.714214	0.0296978	0.298531	0.572047	0.00788943	0.202696	-U-	-U-
ypdP	BSU21980	2309730	2310419	1	29	10.0845	0.13993	1.15556	0.565493	0.827869	0.0822549	0.298559	0.725786	0.0359505	0.202946	-U-	-U-
ypdQ	BSU21990	2310419	2310817	1	16	10.6009	0.0815213	1.99192	-0.0415793	0.869033	0.0143815	0.918276	0.788219	0.0021715	0.890623	-U-	-U-
sspL	BSU22000	2310859	2310987	1	3	11.1723	0.0198908	1.85082	-0.0221952	0.972271	0.020086	0.960916	0.952384	0.00409708	0.946878	-U-	-U-
kduI	BSU22130	2325854	2326681	1	35	10.101	0.958672	0.444752	0.732936	0.0907558	0.23343	0.0924768	0.017498	0.144435	0.0405812	---	U-U
kduD	BSU22140	2326683	2327447	1	32	9.83203	1.02619	0.907571	0.916368	0.063445	0.0418131	0.0458948	0.00881982	0.0134626	0.0130296	U--	UUU
ypzG	BSU22169	2329870	2330022	1	4	7.72999	0.517819	0.354054	1.40296	0.667446	0.738436	0.208856	0.51449	0.650817	0.125036	---	---
ypqA	BSU22240	2337577	2337996	1	16	6.93463	1.02302	-0.1878	1.14496	0.0630285	0.534583	0.0310971	0.0087114	0.428881	0.00584248	U-U	U-U
yppF	BSU22260	2338582	2338770	1	6	11.5468	1.56345	2.13244	-1.09876	0.30622	0.14036	0.384274	0.152762	0.0740345	0.283184	---	---
sspM	BSU22290	2339670	2339774	1	2	7.61161	0.160139	-0.495652	0.3144	0.802313	0.361534	0.550348	0.691083	0.256429	0.448617	---	---
recU	BSU22310	2340802	2341422	1	25	11.8507	0.705261	1.10612	2.4213	0.1984	0.0534429	0.0146598	0.0733853	0.0193832	0.00116057	-UU	-UU
ponA	BSU22320	2341444	2344188	1	122	13.3095	0.345445	0.615275	1.26698	0.508244	0.212318	0.0537223	0.342199	0.127592	0.0168296	--U	--U
ypjC	BSU22510	2360630	2361502	1	37	9.19929	0.0767059	0.417882	0.886442	0.923111	0.516997	0.206823	0.874333	0.410464	0.123271	---	---
ypzI	BSU22869	2393422	2393559	1	4	8.32503	0.477938	-0.0397542	1.35143	0.443339	0.949601	0.0659991	0.277003	0.921734	0.02368	--U	--U
fer	BSU23040	2409729	2409977	1	9	14.6719	-0.0962373	-0.228183	-0.930233	0.919608	0.777512	0.252597	0.86788	0.695785	0.1617	---	---
serA	BSU23070	2411086	2412663	1	70	13.5882	1.03594	-2.4361	-2.725	0.0163244	0.00294668	0.00722619	0.000332611	1.13317e-05	7.25115e-06	UDD	UDD
ypuF	BSU23230	2426867	2427391	1	21	8.84304	1.26035	1.66849	2.05581	0.113496	0.0361956	0.0290791	0.0272562	0.0108048	0.00516594	-UU	-UU
ypzC	BSU23320	2433137	2433373	1	8	6.85955	0.60536	0.0128991	1.12496	0.304338	0.981756	0.0761834	0.151362	0.971715	0.0302137	--U	--U
ypzD	BSU23350	2435012	2435224	1	7	6.91659	1.66975	-0.00855591	1.79309	0.132467	0.992273	0.0751951	0.0366895	0.988138	0.0295226	--U	--U
ypuA	BSU23370	2436045	2436917	1	37	12.0913	1.73738	-0.0345337	1.8424	0.119327	0.967838	0.0683421	0.0301708	0.950974	0.0251106	--U	--U
ansR	BSU23590	2456990	2457340	1	13	11.2219	0.127973	0.102651	0.307383	0.906493	0.915636	0.724244	0.846232	0.87627	0.645373	---	---
yqkF	BSU23620	2459326	2460246	1	39	10.8336	0.585871	1.05478	1.3046	0.0222391	0.00413894	0.00722619	0.000758151	7.60373e-05	3.27596e-05	-UU	UUU
yqkD	BSU23640	2460664	2461581	1	39	8.26769	1.16589	1.71024	2.10509	0.115642	0.0297037	0.0248347	0.0284067	0.00791184	0.00374403	-UU	-UU
yqzH	BSU23720	2465966	2466172	1	6	9.29322	-0.350158	-0.966458	-0.832553	0.608839	0.150544	0.198542	0.448443	0.081402	0.116649	---	---
yqjV	BSU23730	2466721	2467953	1	54	8.73734	0.10135	0.131932	-0.113188	0.810878	0.7131	0.745768	0.702914	0.621937	0.670909	---	---
yqjU	BSU23740	2467971	2468162	1	7	8.48017	-0.172186	-0.969398	0.020722	0.881925	0.317755	0.982101	0.807567	0.216832	0.976521	---	---
proI	BSU23800	2473151	2473987	1	35	9.97363	0.190013	1.53247	-0.203163	0.623469	0.0164248	0.537975	0.463532	0.00284064	0.435474	-U-	-U-
yqjM	BSU23820	2475843	2476859	1	44	9.84938	1.69994	0.930092	1.54347	0.0803095	0.154627	0.0579701	0.0139173	0.0841294	0.0191806	U-U	U-U
yqjL	BSU23830	2476969	2477730	1	32	9.95314	2.14536	2.89463	4.36678	0.0894735	0.0254445	0.0152756	0.016878	0.00599006	0.00130431	UUU	UUU
zwf	BSU23850	2479156	2480625	1	65	14.0489	0.191106	0.919846	0.838071	0.206202	0.00626917	0.0114771	0.0792784	0.000353354	0.000507493	---	-UU
yqzJ	BSU23880	2483586	2483873	1	11	12.2953	1.27843	0.789306	1.91327	0.0357598	0.0443033	0.0117112	0.00262848	0.0146503	0.000566569	U-U	UUU
oxaAB	BSU23890	2483904	2484731	1	35	11.525	1.65251	1.90191	2.12248	0.0323759	0.0111711	0.0131278	0.00225028	0.00132369	0.000870212	UUU	UUU
yqjF	BSU23900	2484911	2485639	1	30	7.87395	0.093376	0.714211	1.15137	0.908807	0.295533	0.132601	0.84999	0.19775	0.0676937	---	---
bmrU	BSU24000	2493662	2494555	1	38	8.00514	0.254062	-0.411956	-0.0313552	0.867411	0.746027	0.979347	0.783847	0.659132	0.972855	---	---
bmr	BSU24010	2494656	2495825	1	51	9.56076	0.555795	2.39844	1.41215	0.587752	0.0519482	0.159299	0.425118	0.0186443	0.0872524	-U-	-U-
bmrR	BSU24020	2495898	2496734	1	36	8.97233	0.97799	0.461483	1.21509	0.0303511	0.0660368	0.0129445	0.00188263	0.0263022	0.000823739	--U	U-U
yqzF	BSU24110	2507020	2507256	1	9	8.98945	1.52936	4.43761	1.49	0.2571	0.0207079	0.205397	0.114867	0.00431079	0.121867	-U-	-U-
yqiG	BSU24210	2516440	2517558	1	48	10.7029	-0.0593629	0.0605841	1.32506	0.925808	0.915636	0.063198	0.878641	0.876172	0.022125	--U	--U
yqhQ	BSU24490	2541051	2542007	1	41	11.1231	0.475576	0.910831	0.402687	0.0495468	0.00689849	0.0387353	0.00523619	0.00045086	0.00945086	---	-U-
yqhP	BSU24500	2542047	2542442	1	15	12.133	0.145469	0.910352	-0.0418766	0.723503	0.0548419	0.905236	0.582895	0.0202334	0.871975	---	-U-
yqhL	BSU24540	2544995	2545375	1	15	12.3147	0.334387	0.615815	0.910983	0.569434	0.253505	0.127314	0.404154	0.161273	0.0640669	---	---
yqhH	BSU24580	2549775	2551448	1	74	7.11989	0.481208	-0.162117	0.516198	0.039084	0.178213	0.0207539	0.00325418	0.101258	0.00250776	---	---
yqhG	BSU24590	2551469	2552263	1	34	9.04347	0.195814	-0.873601	0.376577	0.689381	0.0907467	0.368615	0.540929	0.0408016	0.268503	---	-D-
sinI	BSU24600	2552446	2552619	1	6	9.66303	0.215106	0.873201	0.11193	0.826953	0.29796	0.891959	0.72468	0.199769	0.853684	---	---
sinR	BSU24610	2552653	2552988	1	13	11.3955	0.37019	-0.230351	0.0369133	0.741101	0.818436	0.969866	0.607198	0.746345	0.958368	---	---
yqzG	BSU24650	2555519	2555845	1	12	7.46364	0.556194	0.215321	0.913907	0.172683	0.474016	0.0445177	0.0579928	0.365656	0.012382	---	--U
yqhB	BSU24750	2561585	2562913	1	56	7.49602	0.912801	-0.422908	0.332713	0.275317	0.531289	0.619171	0.127908	0.424931	0.523481	---	---
yqgY	BSU24780	2564638	2564883	1	9	12.1087	0.59326	2.00171	0.376747	0.663663	0.136713	0.745458	0.510095	0.0714378	0.670282	---	---
yqgW	BSU24800	2565715	2565888	1	5	12.0226	0.929556	1.72984	0.942597	0.295357	0.0688937	0.226318	0.144098	0.0279593	0.139905	-U-	-U-
yqzD	BSU24930	2576367	2576720	1	13	14.4986	-0.820235	-1.29263	-1.74168	0.130637	0.0300389	0.0214194	0.0359005	0.00804506	0.00272759	-DD	-DD
yqzC	BSU24940	2576717	2577181	1	18	13.2563	-0.694276	0.588028	-1.15975	0.161614	0.149713	0.0398939	0.0517899	0.0809128	0.0101786	--D	--D
yqgB	BSU25040	2586813	2587580	1	32	10.8097	-0.14563	-0.741952	0.28384	0.846139	0.252054	0.638782	0.752109	0.159828	0.545626	---	---
yqfZ	BSU25060	2588701	2589000	1	11	8.16708	1.38901	-0.0729949	1.47445	0.0275668	0.781487	0.014604	0.00143444	0.70171	0.0011429	U-U	U-U
ispG	BSU25070	2589123	2590256	1	49	12.9971	0.735323	0.800997	1.74073	0.103429	0.0493063	0.0140109	0.0225954	0.0170984	0.00103124	--U	-UU
yqfW	BSU25090	2590804	2591385	1	24	11.814	0.109815	0.29854	0.76372	0.852207	0.533631	0.159165	0.761988	0.427815	0.087149	---	---
yqfT	BSU25120	2593000	2593254	1	9	7.3639	0.70638	0.274111	0.967433	0.293919	0.6214	0.132078	0.142617	0.518657	0.0671421	---	---
yqfQ	BSU25150	2595669	2596412	1	30	6.81222	0.352711	-0.407682	0.933412	0.317522	0.201642	0.040815	0.162152	0.119038	0.0105825	---	--U
ispH	BSU25160	2596535	2597479	1	40	11.6853	0.637259	-0.0113784	1.55771	0.0586066	0.957099	0.010258	0.00757002	0.933353	0.000260336	--U	U-U
antE	BSU25220	2602979	2603275	1	10	8.51489	0.235577	-0.0335866	0.409026	0.92586	0.988491	0.842318	0.879216	0.982688	0.792544	---	---
yqeW	BSU25420	2620717	2621640	1	39	7.29546	0.893029	-0.0295869	1.30321	0.285144	0.96973	0.11119	0.135119	0.953617	0.052647	---	---
rpsT	BSU25550	2635815	2636081	1	10	14.9426	-1.20762	-0.845161	-2.70526	0.405931	0.497675	0.0862826	0.239676	0.388809	0.0365172	--D	--D
yqzM	BSU25569	2637369	2637503	1	4	12.1601	-0.780085	-0.606771	-1.73479	0.661944	0.695842	0.274711	0.508001	0.602404	0.181681	---	---
comER	BSU25600	2641214	2642035	1	34	7.39385	0.437007	0.299594	1.67486	0.416687	0.515091	0.0330783	0.249539	0.408366	0.00670497	--U	--U
sda	BSU25690	2647456	2647614	1	5	10.664	1.10782	0.774332	-0.0173324	0.441276	0.532752	0.989097	0.274711	0.426706	0.985163	---	---
yqeD	BSU25720	2649842	2650468	1	26	9.81417	0.0029709	0.539803	1.62101	0.995672	0.133957	0.0172198	0.989827	0.0693382	0.00177742	--U	--U
yqeB	BSU25740	2651632	2652354	1	31	9.30714	0.396119	2.27105	0.232556	0.424337	0.0124796	0.580796	0.256933	0.0016285	0.481246	-U-	-U-
spoIVCB	BSU25760	2652993	2653463	1	19	8.02487	-0.270719	0.843501	0.00310217	0.637103	0.136875	0.995409	0.47819	0.0716003	0.993284	---	---
rapE	BSU25830	2659213	2660340	1	48	7.56214	0.51333	-0.200965	0.968094	0.180363	0.481071	0.0366863	0.0623757	0.372284	0.00842813	---	--U
phrE	BSU25840	2660330	2660464	1	3	10.7899	0.333312	0.467957	-0.306038	0.786109	0.654231	0.763222	0.670636	0.555105	0.695625	---	---
yqzI	BSU25850	2660574	2660732	1	4	8.38883	0.823779	0.383311	0.954601	0.0564933	0.144203	0.0261498	0.00701887	0.0768535	0.00412553	---	U-U
yqcG	BSU25860	2661102	2662697	1	63	11.0172	0.73853	0.893511	1.4529	0.183046	0.0842623	0.0346457	0.0638579	0.0371042	0.0074879	--U	-UU
yqcF	BSU25870	2662712	2663290	1	23	10.602	0.524981	1.31466	1.39491	0.190022	0.0181088	0.0213866	0.0676232	0.00337973	0.00271383	-UU	-UU
yqdB	BSU26050	2678240	2678419	1	5	10.5446	3.15787	0.438221	-0.523238	0.0719223	0.668343	0.599626	0.0113468	0.571256	0.502868	U--	U--
yqaP	BSU26230	2691642	2692571	1	39	12.3225	0.496168	0.552684	-0.28277	0.312895	0.210651	0.483616	0.158715	0.126271	0.380024	---	---
yqaE	BSU26350	2698893	2699243	1	13	10.9919	-0.10835	-1.61152	-1.17855	0.912341	0.0971289	0.180435	0.855838	0.0449589	0.102828	-D-	-D-
yqaB	BSU26380	2700838	2701356	1	21	7.83184	1.41134	0.400436	2.40022	0.03178	0.198775	0.0102831	0.00214876	0.116554	0.000279302	U-U	U-U
spoIIIC	BSU26390	2701338	2701754	1	16	8.73946	0.859389	2.35478	1.88872	0.0286221	0.00322418	0.00793117	0.00169673	3.32363e-05	7.96122e-05	-UU	UUU
yrkO	BSU26440	2705398	2706615	1	53	12.1233	-0.587829	-3.01844	-0.810918	0.56121	0.0302762	0.35985	0.395558	0.00814819	0.259869	-D-	-D-
yrkN	BSU26450	2707127	2707684	1	22	12.6812	-0.432927	-2.47694	-0.98562	0.692156	0.0534429	0.302045	0.544546	0.0193727	0.20662	-D-	-D-
blt	BSU26590	2716973	2718175	1	52	8.23169	0.0698611	1.00053	0.974294	0.588538	0.00565587	0.0101971	0.425966	0.00022277	0.000247203	-U-	-UU
bltD	BSU26600	2718344	2718802	1	18	8.51562	0.423323	1.12627	0.988379	0.358822	0.0451135	0.0650302	0.199731	0.0150709	0.0231177	-U-	-UU
yrdQ	BSU26630	2721778	2722644	1	36	10.0992	1.00891	0.547325	0.562876	0.0750696	0.146385	0.139738	0.0123083	0.0784046	0.0729127	U--	U--
gltR	BSU26670	2725837	2726727	1	38	9.1703	0.579338	0.927023	0.501043	0.142951	0.0326843	0.126768	0.0422625	0.00924501	0.063624	---	-U-
yrpB	BSU26800	2736915	2737958	1	43	9.41684	2.67901	-0.847916	-0.459067	0.0275668	0.13362	0.352744	0.00145666	0.0690115	0.252254	U--	U--
yrpC	BSU26810	2738308	2739105	1	33	9.75227	0.614005	0.415923	0.920682	0.139534	0.194034	0.0415187	0.0404138	0.112966	0.010985	---	--U
yrpD	BSU26820	2739486	2740193	1	29	12.1833	0.0461168	-0.354557	-0.960882	0.860592	0.146645	0.0228038	0.775259	0.078655	0.00312495	---	--D
yrpG	BSU26850	2742909	2743889	1	43	7.92917	0.0899883	-0.61286	0.249951	0.211937	0.00444823	0.0226881	0.0830085	9.71396e-05	0.00308524	---	-D-
yraM	BSU26880	2746608	2747711	1	48	7.15613	0.418411	0.26827	0.515622	0.0202922	0.018187	0.0102831	0.000635147	0.00341738	0.000281937	---	---
yraL	BSU26900	2749260	2749523	1	9	11.4866	0.593732	-1.51475	-1.05966	0.417527	0.066471	0.142121	0.250595	0.0266639	0.0746944	-D-	-D-
yraK	BSU26910	2749660	2750475	1	34	8.41387	0.501321	-0.861707	0.218467	0.256869	0.0650198	0.532282	0.114034	0.0257001	0.429287	---	-D-
yraG	BSU26950	2752802	2753047	1	9	7.13851	0.592276	-0.129462	0.736929	0.301303	0.793836	0.162642	0.148198	0.715762	0.0900706	---	---
yraF	BSU26960	2753065	2753433	1	14	6.92082	0.28372	0.0152885	0.452549	0.288253	0.952032	0.0945043	0.137823	0.925346	0.0418647	---	---
adhB	BSU26970	2753452	2754588	1	49	7.09998	0.412204	-0.013209	0.779063	0.297503	0.971128	0.0715974	0.145653	0.956687	0.0270645	---	--U
yraE	BSU26980	2754607	2754804	1	6	7.09447	0.290331	0.0451227	0.320394	0.166279	0.778119	0.0932203	0.0544184	0.696918	0.0410134	---	---
yraD	BSU26990	2754820	2755119	1	10	7.32976	0.201842	-0.113482	0.238838	0.179203	0.322778	0.0885863	0.0616193	0.221176	0.038119	---	---
yrzP	BSU27009	2755987	2756181	1	6	7.75969	0.561783	-0.144687	1.98179	0.166459	0.628973	0.0123847	0.054509	0.526169	0.000685577	--U	--U
adhA	BSU27010	2756312	2757361	1	45	9.21234	0.247593	-0.775704	1.17172	0.595434	0.109212	0.0492253	0.434283	0.0529882	0.014749	--U	--U
yraA	BSU27020	2757492	2758001	1	20	11.6339	0.138977	0.774242	1.13984	0.676521	0.0505808	0.0277684	0.524079	0.0177799	0.00462806	--U	-UU
aapA	BSU27090	2766558	2767946	1	55	10.0622	0.0556859	3.63216	1.50877	0.949301	0.0141542	0.0952384	0.918828	0.00210437	0.0424064	-UU	-UU
yrhO	BSU27110	2768827	2769654	1	35	9.58898	0.86244	1.92791	1.34606	0.205417	0.0261051	0.0622438	0.0787869	0.00631367	0.021526	-UU	-UU
sigV	BSU27120	2769850	2770350	1	20	9.03415	1.0523	1.99895	3.18004	0.353611	0.0920494	0.038422	0.194203	0.0415617	0.00924893	-UU	-UU
rsiV	BSU27130	2770350	2771207	1	36	9.01448	0.796165	1.7865	2.92779	0.429912	0.0942796	0.0371105	0.262425	0.0430508	0.00869409	-UU	-UU
oatA	BSU27140	2771318	2773222	1	84	9.04156	0.24295	1.64387	2.55037	0.741777	0.053953	0.0267128	0.608185	0.0198032	0.00431047	-UU	-UU
yrhK	BSU27150	2773356	2773646	1	11	8.92215	0.259066	2.50096	2.47165	0.472604	0.00624766	0.0103236	0.305364	0.00034502	0.000361247	-UU	-UU
yrhE	BSU27220	2781209	2784151	1	129	11.9574	-1.29685	1.09098	0.136041	0.519791	0.533609	0.939812	0.353714	0.427696	0.917741	---	---
yrhD	BSU27230	2784170	2784652	1	19	12.2269	-1.28289	1.30221	-0.345858	0.433476	0.365141	0.804531	0.265852	0.259817	0.745105	---	---
yrzA	BSU27290	2788680	2788883	1	7	12.5176	-1.01496	-0.0546738	-1.19814	0.267122	0.949497	0.15266	0.122482	0.921263	0.0824018	---	---
glnQ	BSU27430	2802358	2803086	1	26	6.9299	0.319735	-0.324427	0.798343	0.359996	0.293242	0.0573054	0.200801	0.19555	0.0187817	---	--U
glnH	BSU27440	2803108	2803929	1	34	7.02013	0.265882	-0.310896	0.438015	0.34218	0.221016	0.118719	0.18501	0.134828	0.0579045	---	---
glnM	BSU27450	2803990	2804640	1	27	6.71177	0.258651	-0.197992	1.45402	0.729326	0.762452	0.0765866	0.590906	0.678265	0.0305041	--U	--U
glnP	BSU27460	2804657	2805313	1	28	6.75861	0.165022	0.0856142	1.14594	0.75693	0.86037	0.0635417	0.629772	0.800242	0.0223753	--U	--U
yrvN	BSU27530	2812336	2813601	1	55	10.2219	0.698656	0.104804	1.36773	0.109695	0.720634	0.0204642	0.0255417	0.630009	0.00244778	--U	--U
yrvJ	BSU27580	2818494	2820050	1	68	11.2329	-0.343453	-0.0548227	0.125504	0.326324	0.862908	0.66434	0.171011	0.803419	0.57551	---	---
spoVB	BSU27670	2829564	2831120	1	69	7.41442	0.536175	0.0795253	1.16631	0.364971	0.883176	0.0762687	0.205365	0.833675	0.0303197	--U	--U
yrzE	BSU27690	2831915	2832367	1	19	7.51589	0.997872	0.841459	1.55011	0.0520609	0.0361791	0.0146527	0.00592127	0.0107909	0.00115232	--U	UUU
yrzF	BSU27785	2840110	2840757	1	27	9.91889	1.64722	0.793476	3.87546	0.0314041	0.0658484	0.00756899	0.00202224	0.0261689	7.31096e-05	U-U	UUU
yrzH	BSU27800	2841169	2841300	1	4	8.22381	0.817529	2.05262	1.32457	0.253832	0.0275174	0.0759745	0.11179	0.00695752	0.0300907	-UU	-UU
yrzT	BSU27809	2841307	2841447	1	3	8.35506	0.601261	2.40426	0.879875	0.513434	0.0412387	0.290126	0.347832	0.0131657	0.194901	-U-	-U-
yrbD	BSU27810	2841611	2843065	1	63	8.49436	-0.000913494	3.2758	1.96811	0.998036	0.00320158	0.00932388	0.995475	2.69952e-05	0.000202102	-UU	-UU
nifS	BSU27880	2849569	2850756	1	52	7.58082	0.179741	-0.64026	0.586324	0.534295	0.0588991	0.075456	0.367834	0.0224999	0.0296965	---	-DU
nadR	BSU27890	2850716	2851258	1	22	11.1697	-0.234267	0.677119	0.525727	0.177311	0.0127091	0.0268645	0.0606555	0.00170169	0.0043581	---	-U-
yszA	BSU28099	2869754	2869945	1	6	7.7039	0.656885	0.345987	1.33043	0.223736	0.414253	0.0413652	0.0905957	0.307179	0.0108505	--U	--U
ysxD	BSU28180	2879363	2879860	1	19	9.2287	0.453571	-0.0932026	1.27897	0.682541	0.930486	0.210743	0.532331	0.895227	0.126566	---	---
ysnD	BSU28320	2897788	2898123	1	13	6.71646	0.628375	-0.23404	1.37902	0.317522	0.656638	0.0591724	0.162178	0.558515	0.0198474	--U	--U
ysnE	BSU28330	2898292	2898747	1	18	8.61037	0.0889306	0.656426	-0.184805	0.854244	0.146432	0.637635	0.766069	0.0784575	0.544285	---	---
ysnF	BSU28340	2898931	2899752	1	35	7.55348	1.70884	0.415855	0.82214	0.101163	0.528477	0.24102	0.0213073	0.421755	0.151824	---	---
yslB	BSU28460	2909030	2909476	1	18	13.9196	-0.0820988	-1.13917	-0.374238	0.887398	0.0659757	0.42488	0.816316	0.0262528	0.321396	-D-	-D-
rnhC	BSU28620	2926031	2926972	1	41	10.7774	0.609595	0.850173	1.23725	0.102296	0.0276953	0.0171963	0.0217409	0.00701823	0.00176848	--U	-UU
sspI	BSU28660	2931692	2931907	1	8	7.54574	0.534719	0.176636	0.853451	0.32849	0.705316	0.117854	0.1729	0.613277	0.0573174	---	---
ysfB	BSU28670	2931976	2933082	1	48	9.40948	0.117116	0.762142	-0.12572	0.54632	0.0169826	0.451949	0.379734	0.00302617	0.349319	---	-U-
glcD	BSU28680	2933185	2934597	1	62	11.7218	1.80295	2.63243	0.970602	0.0546658	0.0125678	0.106999	0.00670898	0.00166514	0.0499938	UU-	UU-
glcF	BSU28690	2934594	2935928	1	59	11.164	1.63788	3.19145	1.46575	0.0313231	0.00509271	0.022631	0.00200515	0.000152395	0.0030346	UUU	UUU
ysdB	BSU28830	2951490	2951882	1	16	11.5833	1.33424	0.0566265	0.136948	0.118975	0.930486	0.810463	0.0299819	0.89544	0.751981	---	---
yscB	BSU28890	2953795	2954460	1	28	7.44368	1.16162	-0.391209	0.833304	0.0437747	0.201737	0.0472822	0.00420336	0.11917	0.0135668	U--	U-U
ysaA	BSU28940	2958434	2959216	1	33	12.0016	-0.0227922	-0.772442	-1.27703	0.967986	0.1243	0.0470919	0.943603	0.0632092	0.013498	--D	--D
ytbD	BSU29040	2968824	2970014	1	52	9.60509	-0.759352	-1.14841	-0.411726	0.0965132	0.0215699	0.189435	0.0194357	0.00463225	0.109747	-D-	DD-
ytbE	BSU29050	2970038	2970880	1	34	10.1967	-0.852443	-1.20656	-0.979764	0.0950527	0.0247435	0.0435652	0.0189745	0.0057313	0.0119062	-D-	DDD
ytvI	BSU29160	2983164	2984279	1	48	8.18304	0.231832	-0.127088	1.16168	0.90292	0.943752	0.449105	0.8417	0.912651	0.345845	---	---
ytrH	BSU29239	2994756	2995097	1	13	7.36731	0.546066	-0.317593	1.41492	0.423372	0.588244	0.0705033	0.255864	0.483996	0.026472	--U	--U
ytrI	BSU29240	2995067	2995597	1	21	7.26149	0.572664	-0.478632	0.605052	0.117252	0.103905	0.0670542	0.0289514	0.0494141	0.0243541	---	--U
ytzJ	BSU29249	2995699	2995890	1	6	11.4055	-0.466479	-1.70573	-1.4164	0.64042	0.100647	0.147247	0.482134	0.0473356	0.0785041	---	---
ytpI	BSU29260	2996980	2997282	1	12	9.80584	0.194466	-0.271437	0.0364631	0.811473	0.692287	0.957659	0.703738	0.598933	0.942605	---	---
ytlI	BSU29400	3008938	3009864	1	40	7.31674	0.494991	0.337955	1.50248	0.513088	0.610673	0.0787623	0.347233	0.507737	0.0319727	--U	--U
ppnKB	BSU29540	3021233	3022036	1	34	11.6547	1.64132	-0.491514	1.77653	0.0215195	0.101451	0.0115551	0.000709166	0.0478433	0.000522192	U-U	U-U
braB	BSU29600	3028297	3029634	1	57	12.1155	0.718922	-1.34925	-0.858713	0.503878	0.190812	0.363159	0.337446	0.110512	0.26329	---	---
hisJ	BSU29620	3031614	3032420	1	35	10.4389	0.69967	0.703518	0.751379	0.245568	0.181701	0.160966	0.105283	0.103927	0.088586	---	---
ytsP	BSU29640	3033167	3033658	1	20	12.4082	0.315248	0.519093	1.41125	0.354046	0.123313	0.0194438	0.194792	0.0625442	0.00223529	--U	--U
rpsD	BSU29660	3035730	3036332	1	25	15.5937	-0.735828	0.359545	0.444138	0.264305	0.498043	0.402769	0.119969	0.389945	0.299865	---	---
acuA	BSU29690	3040092	3040724	1	26	11.4769	0.205405	0.720753	-0.259172	0.447846	0.0387744	0.285416	0.281091	0.0119813	0.191305	---	-U-
acuB	BSU29700	3040751	3041395	1	27	11.1898	-0.119194	0.792822	-0.410141	0.496791	0.0130289	0.0573054	0.329124	0.00179241	0.0187718	---	-U-
acuC	BSU29710	3041392	3042555	1	50	11.0955	-0.143732	0.747115	-0.300752	0.569966	0.0309798	0.206956	0.404864	0.00842557	0.123429	---	-U-
ytoQ	BSU29850	3054746	3055192	1	17	11.4793	0.631631	-1.6006	0.59676	0.0811421	0.00689849	0.0540731	0.014123	0.000457195	0.0170719	-D-	UDU
ytzB	BSU29870	3056479	3056796	1	13	11.2762	1.61693	0.326848	1.62316	0.0460567	0.418217	0.027341	0.00456854	0.310574	0.00450506	U-U	U-U
ytzH	BSU29910	3060395	3060673	1	11	7.60967	0.690661	0.0705448	1.24668	0.617181	0.958724	0.306961	0.456457	0.937003	0.211327	---	---
ytkP	BSU29970	3066451	3067386	1	39	11.942	0.409216	-0.0928814	1.21571	0.106552	0.571166	0.0111301	0.0238913	0.466061	0.000459402	--U	--U
pbuO	BSU29990	3068908	3070206	1	57	10.9207	-0.789239	-0.593207	0.0124757	0.209796	0.24847	0.979244	0.0816191	0.156894	0.972567	---	---
ytzE	BSU30020	3072401	3072622	1	7	9.90706	3.26044	0.130929	4.38694	0.0387637	0.868393	0.0140109	0.00319457	0.81198	0.00104476	U-U	U-U
ytfP	BSU30060	3075367	3076629	1	55	11.3444	0.310139	0.294071	1.21098	0.485202	0.448079	0.0417679	0.316668	0.339284	0.0111223	--U	--U
opuD	BSU30070	3076818	3078356	1	67	11.3976	0.765188	0.733495	0.755018	0.103234	0.0648071	0.0654504	0.0223654	0.0255914	0.0233449	---	-UU
ytdP	BSU30150	3083441	3085759	1	103	7.62598	-0.0803645	3.09707	0.323921	0.837168	0.00517392	0.321024	0.738729	0.000160705	0.222954	-U-	-U-
msmR	BSU30260	3096782	3097816	1	45	8.89895	0.499496	1.75248	0.578747	0.558172	0.0693179	0.432077	0.391883	0.0281866	0.328804	-U-	-U-
msmE	BSU30270	3097850	3099130	1	56	8.135	0.525963	0.699848	0.316983	0.582403	0.40326	0.698883	0.418272	0.296487	0.615759	---	---
amyD	BSU30280	3099123	3100034	1	39	7.55929	0.325289	1.23053	0.979486	0.456909	0.0342323	0.0618445	0.289576	0.00992606	0.0213411	-U-	-UU
amyC	BSU30290	3100031	3100861	1	36	7.58525	0.415221	1.91302	1.0201	0.324869	0.0120236	0.0490755	0.169403	0.00152053	0.0146948	-UU	-UU
melA	BSU30300	3100881	3102179	1	56	8.78997	-0.0423306	1.37087	0.558355	0.808212	0.00543923	0.030122	0.699838	0.000178312	0.0054482	-U-	-U-
ytvA	BSU30340	3106210	3106995	1	33	10.2881	0.556051	0.0331511	0.816103	0.202813	0.930063	0.0684818	0.0765157	0.894305	0.0252656	---	--U
yttA	BSU30360	3108614	3109360	1	32	10.9605	0.0524552	-2.0175	-2.08673	0.937198	0.0269312	0.0312205	0.899559	0.0066512	0.00589523	-DD	-DD
ytqA	BSU30480	3119999	3120967	1	41	11.9333	-0.427785	0.664255	-0.175451	0.133115	0.0315894	0.375876	0.0369954	0.00877682	0.275358	---	-U-
ytqB	BSU30490	3120964	3121548	1	24	11.7502	-0.865906	0.682047	-0.301593	0.0378252	0.0281557	0.161592	0.00303611	0.00722	0.0892122	---	DU-
ytoA	BSU30520	3123490	3124005	1	21	9.85261	0.123391	-1.42946	-0.234176	0.941458	0.324264	0.86887	0.906897	0.222563	0.824768	---	---
pckA	BSU30560	3129530	3131113	1	70	11.6544	-0.190165	2.78623	-0.37088	0.82519	0.0226887	0.595285	0.721885	0.00500182	0.497649	-U-	-U-
ytlA	BSU30595	3132370	3133374	1	43	7.03643	0.301475	-0.19174	0.797993	0.258234	0.377775	0.0317593	0.115667	0.271597	0.00607517	---	--U
ytlC	BSU30610	3133387	3134169	1	32	7.20963	0.3798	0.0212444	1.1588	0.436159	0.964975	0.0546306	0.269543	0.946333	0.0174342	--U	--U
ytlD	BSU30620	3134144	3134956	1	35	7.3434	0.327238	0.204108	1.14649	0.648788	0.747444	0.117222	0.491138	0.661375	0.0568317	---	---
ytzI	BSU30659	3136768	3136944	1	5	8.87337	0.572691	0.566702	0.166715	0.744424	0.706966	0.912069	0.611592	0.615193	0.880557	---	---
ytjA	BSU30680	3138097	3138324	1	8	9.60308	0.0153544	-0.897926	0.339447	0.996083	0.600522	0.842073	0.990424	0.496732	0.791728	---	---
ythA	BSU30710	3139431	3140762	1	58	6.93136	0.589178	1.0489	2.227	0.342316	0.099632	0.0249413	0.185162	0.0465893	0.0037837	-UU	-UU
ythB	BSU30720	3140806	3141846	1	45	7.88986	0.624166	1.27051	1.50603	0.176657	0.02567	0.0234271	0.0601236	0.00612864	0.00330106	-UU	-UU
ytzL	BSU30739	3141900	3142058	1	5	8.30049	0.893333	1.06752	0.81559	0.123584	0.0512098	0.0951694	0.032192	0.0182823	0.0422872	-U-	-UU
yteA	BSU30840	3154007	3154726	1	30	6.98788	0.502004	-0.0634874	1.27121	0.327628	0.89115	0.0473807	0.172067	0.843892	0.0136309	--U	--U
ytcA	BSU30860	3155725	3157011	1	55	6.96577	0.255682	-0.349279	1.00947	0.560815	0.36806	0.0590046	0.394589	0.262904	0.0197353	--U	--U
ytcB	BSU30870	3157008	3157958	1	41	6.93248	0.193401	-0.373059	1.09687	0.68669	0.368984	0.057333	0.537762	0.263949	0.0188178	--U	--U
ytcC	BSU30880	3157961	3159184	1	53	6.89733	0.197804	-0.351971	0.939721	0.581712	0.278768	0.0453611	0.417444	0.183259	0.012732	---	--U
cotI	BSU30920	3162084	3163157	1	46	7.08003	0.230348	0.0460575	0.845844	0.324065	0.824117	0.0242447	0.168784	0.754192	0.0035265	---	--U
ytaB	BSU30930	3163237	3163704	1	18	8.01124	0.416505	0.263751	1.00993	0.599357	0.706966	0.183815	0.43862	0.615248	0.105589	---	---
thiT	BSU30990	3179306	3179884	1	24	10.2073	-0.734412	0.433288	0.394468	0.198218	0.329775	0.364239	0.0731623	0.227345	0.26435	---	---
yuaE	BSU31030	3182707	3183195	1	20	11.5655	1.67773	-0.810511	0.890932	0.0393252	0.0875013	0.0745856	0.00330689	0.0388618	0.0291519	U--	UDU
yuaC	BSU31070	3186763	3187305	1	22	9.61096	1.71303	2.2808	1.22607	0.252872	0.109719	0.315456	0.111085	0.05328	0.21825	---	---
yuaB	BSU31080	3187503	3188048	1	23	10.9276	-0.601978	1.20906	-2.29477	0.501081	0.165215	0.0477088	0.333295	0.0918069	0.0137934	--D	--D
ktrA	BSU31090	3188414	3189082	1	27	9.17993	1.4037	0.710112	0.976144	0.0442248	0.0923861	0.0506523	0.00428771	0.0418012	0.0153396	U--	UUU
ktrB	BSU31100	3189089	3190426	1	58	9.35979	0.614884	1.21737	1.00354	0.0750305	0.00974015	0.0187151	0.0122407	0.00100683	0.00209481	-UU	UUU
cdoA	BSU31140	3193863	3194348	1	20	7.4441	0.628848	-0.24047	0.616767	0.209096	0.531289	0.156127	0.0810266	0.424887	0.085101	---	---
yulF	BSU31170	3196906	3197892	1	42	11.9208	-0.361586	0.196311	-0.313437	0.109073	0.216004	0.0899245	0.0250687	0.13083	0.0388821	---	---
tgl	BSU31270	3212591	3213328	1	32	8.3125	0.133662	-0.432712	0.431932	0.364158	0.0300389	0.0360674	0.20477	0.00805021	0.00810151	---	---
mstX	BSU31321	3218525	3218857	1	12	7.74412	0.549514	0.132602	0.880848	0.109482	0.55345	0.0287454	0.0253533	0.448316	0.00506311	---	--U
yugO	BSU31322	3218854	3219840	1	42	7.54272	0.519492	0.304121	1.3281	0.24307	0.391838	0.0309443	0.103351	0.285789	0.00578657	--U	--U
yuzA	BSU31380	3224864	3225100	1	9	8.2271	1.41113	-0.472184	1.70389	0.319962	0.694003	0.189582	0.165062	0.600637	0.109907	---	---
yugF	BSU31420	3227581	3228402	1	34	7.4439	0.673372	-0.221373	1.03269	0.179389	0.550659	0.053726	0.0617669	0.445215	0.0168698	--U	--U
patB	BSU31440	3228778	3229941	1	51	11.9578	-0.803747	-1.56511	-0.715067	0.0634017	0.00835741	0.0462617	0.00880179	0.000743823	0.0131688	-D-	DDD
kinB	BSU31450	3230067	3231353	1	56	8.77554	-0.244428	-1.50414	-0.35189	0.696207	0.0468406	0.502995	0.549214	0.0158619	0.400205	-D-	-D-
kapB	BSU31460	3231399	3231785	1	15	11.5498	-0.364369	-1.81263	-1.14157	0.398654	0.0144467	0.0430342	0.2325	0.00219984	0.0116514	-DD	-DD
yuxJ	BSU31480	3232640	3233818	1	51	8.40293	0.79661	0.252946	1.702	0.220873	0.61862	0.0371105	0.0883074	0.515633	0.00869427	--U	--U
pbpD	BSU31490	3233911	3235785	1	83	12.617	-0.0299747	0.87914	-0.837516	0.920213	0.0272453	0.0359165	0.869322	0.00677746	0.00804719	---	-UD
yuxK	BSU31500	3235806	3236219	1	16	12.0413	-0.0745144	1.46043	-0.2827	0.911171	0.0515768	0.595739	0.854226	0.0184621	0.498593	-U-	-U-
yufL	BSU31520	3237157	3238758	1	71	10.7547	0.288382	1.16674	0.561777	0.32924	0.0155895	0.0791947	0.173726	0.00260121	0.0322928	-U-	-U-
yufM	BSU31530	3238751	3239458	1	29	11.5568	0.16723	1.50156	0.728529	0.436697	0.00614634	0.028811	0.270206	0.000328655	0.00509069	-U-	-UU
yufN	BSU31540	3239930	3241009	1	47	7.55955	0.605642	-0.619042	0.517329	0.0891146	0.0462858	0.0726515	0.0167914	0.0156127	0.0278978	---	UD-
yufO	BSU31550	3241085	3242617	1	67	7.256	0.463473	-0.44031	0.859551	0.31102	0.268605	0.0789359	0.157041	0.173881	0.0321298	---	--U
yufP	BSU31560	3242610	3243656	1	45	7.26687	0.478678	-0.257551	1.02342	0.334691	0.536031	0.068499	0.178692	0.430312	0.0252979	--U	--U
yufQ	BSU31570	3243657	3244616	1	41	7.38332	0.419192	-0.143778	1.35084	0.544949	0.821944	0.0806706	0.377934	0.751114	0.0331416	--U	--U
maeN	BSU31580	3244770	3246116	1	59	11.2146	0.731113	2.50702	0.19954	0.436598	0.0385021	0.804143	0.269979	0.0118141	0.74459	-U-	-U-
mrpA	BSU31600	3246679	3249003	1	103	11.9704	1.1781	0.369897	0.502879	0.0528745	0.269919	0.161251	0.00633893	0.175245	0.0889315	U--	U--
mrpB	BSU31610	3248996	3249427	1	17	11.5921	1.11977	0.643648	0.613295	0.110386	0.199896	0.216166	0.0257776	0.117477	0.130846	---	---
mrpC	BSU31620	3249427	3249768	1	12	12.1841	1.17642	0.56415	0.519544	0.0515664	0.121098	0.143874	0.00572309	0.0609617	0.0758879	U--	U--
mrpD	BSU31630	3249761	3251242	1	65	11.9788	1.43248	0.853518	0.700195	0.0301178	0.0387744	0.0650005	0.00184243	0.0119848	0.0230949	U--	UUU
mrpE	BSU31640	3251248	3251724	1	19	11.8773	1.41965	0.84515	0.587653	0.0275668	0.0335872	0.0787623	0.00145579	0.0096977	0.0319823	U--	UUU
mrpF	BSU31650	3251724	3252008	1	11	12.0478	1.3888	1.00275	0.681865	0.0268878	0.0211332	0.0543787	0.00133421	0.0044942	0.0172508	UU-	UUU
mrpG	BSU31660	3251992	3252366	1	15	10.6278	1.34592	1.22719	1.02145	0.0750305	0.0485648	0.0759745	0.0122493	0.0167125	0.030102	UUU	UUU
yuzC	BSU31730	3257693	3258061	1	14	8.03816	-0.0155432	-0.180769	1.43033	0.995672	0.919939	0.379071	0.989786	0.881817	0.278345	---	---
yuzE	BSU31810	3263835	3264224	1	15	8.28435	0.728835	-0.0964016	1.62272	0.434413	0.913051	0.1006	0.267559	0.873105	0.0456893	---	---
yukF	BSU31920	3276955	3278223	1	55	10.9628	-0.0488073	-0.572948	0.29133	0.67263	0.0105121	0.0473506	0.519632	0.00116271	0.0135991	---	---
ald	BSU31930	3278325	3279461	1	50	13.4979	-0.425966	-1.97041	-2.12191	0.367632	0.0145578	0.0169556	0.207977	0.00226511	0.00171443	-DD	-DD
yukJ	BSU31945	3279573	3280250	1	29	10.2279	2.24724	-2.05287	0.305893	0.00960866	0.00454837	0.157843	7.64325e-05	0.000109241	0.0862156	UD-	UD-
bioYB	BSU32030	3294270	3294872	1	25	10.5307	0.32838	-0.962887	0.356223	0.424966	0.0509235	0.324016	0.257812	0.0180598	0.225912	---	-D-
yuiD	BSU32060	3298077	3298553	1	19	10.0252	1.79649	1.76225	2.53976	0.0772504	0.0429075	0.0250749	0.0130506	0.0139287	0.00382868	UUU	UUU
yumC	BSU32110	3301586	3302584	1	43	13.8724	-0.0477461	-0.260106	0.0906751	0.890947	0.365395	0.745954	0.821811	0.260413	0.671642	---	---
guaC	BSU32130	3303042	3304022	1	42	10.9614	-0.954749	-2.52399	1.10099	0.15864	0.0132375	0.0801112	0.0499656	0.00183269	0.0328228	-DU	-DU
yutJ	BSU32200	3308867	3309934	1	46	12.8909	-0.815004	0.992873	-2.12262	0.256869	0.134675	0.0323296	0.113966	0.069958	0.00629059	--D	--D
yutI	BSU32220	3310386	3310721	1	13	13.7119	0.256456	1.46088	0.421173	0.800052	0.134111	0.613282	0.687772	0.0694768	0.516876	---	---
yutG	BSU32280	3317502	3318002	1	20	7.33086	0.533707	-0.174787	0.998938	0.100152	0.400111	0.0197812	0.0210356	0.293526	0.0023074	---	--U
yutC	BSU32320	3319676	3320308	1	26	7.74472	1.15296	-0.341874	1.17567	0.284644	0.70114	0.213984	0.134775	0.608717	0.12916	---	---
lytH	BSU32340	3321455	3322435	1	42	8.37549	0.433558	-0.372225	0.844206	0.381815	0.385576	0.102634	0.218603	0.278886	0.0469237	---	---
pucR	BSU32420	3328762	3330357	1	70	8.91008	-0.38873	1.30007	0.677239	0.278513	0.0175172	0.0758522	0.131133	0.00317963	0.0299386	-U-	-UU
pucJ	BSU32430	3330502	3331851	1	59	7.98686	-0.308101	1.13583	1.22846	0.458227	0.0367442	0.0366863	0.291773	0.0110511	0.00841507	-UU	-UU
pucK	BSU32440	3331857	3333149	1	55	7.45654	-0.0279934	1.23835	1.43908	0.954898	0.0395924	0.0345232	0.926866	0.0124258	0.00737074	-UU	-UU
pucL	BSU32450	3333162	3334646	1	65	7.85999	-0.133157	1.33619	0.902619	0.462214	0.00592043	0.0151004	0.295532	0.000270624	0.00123333	-U-	-UU
pucM	BSU32460	3334646	3334990	1	14	8.56897	-0.0648324	2.02958	0.783464	0.860592	0.00793936	0.0611029	0.775061	0.000665862	0.0209347	-U-	-UU
yuzJ	BSU32469	3335414	3335545	1	4	6.88913	0.374155	0.473106	0.833561	0.390346	0.233685	0.0808521	0.22578	0.144722	0.0333055	---	--U
bsn	BSU32540	3344113	3344979	1	37	8.66051	0.0114	1.11013	-0.112982	0.98919	0.100748	0.839157	0.978231	0.0474929	0.787863	---	---
frlR	BSU32560	3346298	3347026	1	31	10.5285	-0.208979	-0.644251	-0.0497629	0.567725	0.0967111	0.876178	0.402031	0.0446922	0.834457	---	-D-
sspG	BSU32640	3354066	3354212	1	4	7.44637	1.06799	-0.152009	1.37213	0.217017	0.831746	0.0970903	0.0858205	0.762906	0.0434516	--U	--U
yurS	BSU32650	3354212	3354487	1	9	7.35544	0.752713	0.00709627	1.36797	0.383131	0.993073	0.118201	0.219865	0.989726	0.0575334	---	---
yuzL	BSU32849	3372569	3372715	1	4	7.99747	0.602239	-0.846196	0.803487	0.360734	0.175124	0.191612	0.20195	0.0987839	0.111629	---	---
yuzM	BSU32859	3373743	3373988	1	8	7.29528	0.116365	-0.0849175	0.58931	0.803076	0.838726	0.17408	0.693413	0.772485	0.0983154	---	---
yusN	BSU32860	3374001	3374333	1	13	7.19734	0.245623	0.143163	0.201993	0.494171	0.650612	0.513569	0.326733	0.550679	0.410466	---	---
yusO	BSU32870	3374492	3374959	1	18	12.028	0.467123	-0.251175	-0.570962	0.0843269	0.168229	0.034962	0.0152523	0.0939848	0.00764131	---	---
yusP	BSU32880	3374956	3376581	1	71	11.4689	0.328262	0.986794	0.060953	0.384454	0.0389828	0.848812	0.220989	0.0121083	0.801227	---	-U-
yusT	BSU32920	3377893	3378780	1	38	8.62313	0.0310676	1.40515	1.02729	0.968708	0.071423	0.138965	0.945041	0.0294332	0.0723116	-U-	-U-
yusZ	BSU32980	3382633	3383475	1	35	9.19336	0.525088	-1.8265	-0.406114	0.317868	0.019809	0.356964	0.162667	0.00401808	0.256812	-D-	-D-
mrgA	BSU32990	3383565	3384026	1	18	13.4072	-0.651505	-0.711396	-2.70737	0.727957	0.655705	0.137799	0.589259	0.556977	0.0715352	---	---
cssR	BSU33010	3385724	3386401	1	29	10.5892	1.62683	1.70876	0.64876	0.103867	0.0535297	0.323085	0.0228057	0.0194552	0.224691	-U-	-U-
cssS	BSU33020	3386398	3387753	1	59	10.5698	1.27487	1.90679	0.272594	0.15859	0.043397	0.672195	0.0499198	0.0142027	0.584478	-U-	-U-
yuxN	BSU33030	3388113	3388988	1	37	9.82359	1.35642	2.35384	3.06849	0.108528	0.0188117	0.0154364	0.0247199	0.00368209	0.0013653	-UU	-UU
gerAA	BSU33050	3390782	3392230	1	62	7.43676	0.364808	0.0153159	1.13911	0.599602	0.982458	0.114921	0.438913	0.972969	0.0551534	---	---
gerAB	BSU33060	3392199	3393296	1	47	7.97337	0.314715	0.0450146	1.16275	0.797521	0.969692	0.274711	0.68469	0.953163	0.181736	---	---
gerAC	BSU33070	3393293	3394414	1	49	7.97311	0.140202	-0.477855	0.499637	0.843348	0.412764	0.38838	0.747993	0.305762	0.287166	---	---
yvrD	BSU33190	3404835	3405626	1	33	12.2862	0.628724	-0.825263	0.376345	0.300875	0.146534	0.447506	0.14793	0.0785402	0.344274	---	---
yvrJ	BSU33239	3410007	3410345	1	12	7.13702	0.820591	-0.161808	0.836495	0.153811	0.699881	0.0993725	0.0475998	0.607226	0.0450376	---	--U
oxdC	BSU33240	3410466	3411623	1	50	8.31522	1.86702	-1.10711	0.586629	0.0135036	0.0125678	0.0526731	0.000222077	0.00166964	0.0163007	UD-	UDU
yvrL	BSU33250	3411684	3412094	1	16	7.56494	0.447949	0.0683107	0.648678	0.221795	0.821487	0.0783269	0.088974	0.750229	0.0317165	---	--U
fhuD	BSU33320	3418474	3419421	1	40	14.6288	-0.405606	-0.723601	-1.70781	0.52663	0.227805	0.0442281	0.360662	0.139617	0.0122298	--D	--D
yvsG	BSU33350	3421772	3422254	1	19	11.0567	-0.255279	-0.076471	0.401948	0.50279	0.828495	0.250224	0.334746	0.7592	0.159565	---	---
yvgJ	BSU33360	3422354	3424207	1	81	10.7899	-0.0718807	0.568238	1.0381	0.851594	0.121674	0.038388	0.760628	0.0614131	0.00923348	--U	--U
yvgL	BSU33380	3425272	3426054	1	32	10.5548	-0.39633	2.00628	-1.42765	0.354779	0.0116573	0.0287454	0.195599	0.00141798	0.00502192	-UD	-UD
yvgM	BSU33390	3426035	3426718	1	29	10.3333	0.153431	2.89071	-0.149103	0.869033	0.0245096	0.843189	0.787894	0.00561815	0.793684	-U-	-U-
yvgO	BSU33410	3427802	3428287	1	19	7.00011	1.23952	0.357986	1.94513	0.226495	0.656998	0.0695536	0.092266	0.559071	0.0258587	--U	--U
yvaA	BSU33530	3444329	3445405	1	47	11.8521	-0.0783558	-0.526173	-0.318724	0.913598	0.37686	0.581664	0.858402	0.270582	0.48227	---	---
yvaM	BSU33640	3455472	3456242	1	33	7.74937	0.467604	-0.909208	0.663526	0.441714	0.134675	0.235784	0.275154	0.0699903	0.147543	---	---
rghRA	BSU33660	3456667	3457074	1	16	11.0488	0.44868	1.00278	-0.0747494	0.153204	0.0175222	0.738633	0.0473292	0.00319616	0.661832	-U-	-U-
rghRB	BSU33670	3457104	3457523	1	16	10.0231	0.383751	1.29362	0.444534	0.574535	0.0832063	0.450906	0.410771	0.0364658	0.347744	-U-	-U-
yvaP	BSU33680	3457615	3457941	1	12	11.2675	0.145034	0.452688	0.105902	0.803747	0.362473	0.827459	0.694153	0.257369	0.772922	---	---
yvaQ	BSU33690	3458066	3459766	1	75	8.81036	0.814278	2.22808	1.63175	0.0881155	0.00662946	0.0153897	0.0164716	0.000405644	0.00134595	-UU	UUU
yvaV	BSU33740	3463534	3464067	1	13	11.2967	-0.298382	0.654367	-0.796735	0.737876	0.388853	0.300986	0.601729	0.282434	0.205332	---	---
sdpA	BSU33750	3464289	3464765	1	19	9.07098	0.600564	2.07283	-0.836594	0.556671	0.0714081	0.351444	0.39023	0.0293071	0.251003	-U-	-U-
sdpB	BSU33760	3464762	3465733	1	41	8.24505	0.768564	1.65724	-0.454042	0.351242	0.0688638	0.510542	0.192584	0.0279125	0.407467	-U-	-U-
spbC	BSU33770	3465776	3466387	1	25	9.60637	0.763875	1.63002	-0.567219	0.430572	0.1048	0.491502	0.263154	0.0500183	0.388733	---	---
yvbF	BSU33840	3471266	3471823	1	17	8.89939	1.55763	1.16768	1.2513	0.0541835	0.050581	0.048277	0.00660876	0.0177992	0.0141356	UUU	UUU
yvbH	BSU33860	3472626	3473240	1	25	11.9024	-0.291623	-2.34561	-1.26249	0.346411	0.00565587	0.0199724	0.1882	0.000218252	0.00236344	-DD	-DD
yvbI	BSU33870	3473372	3474070	1	29	11.2167	-1.17377	-1.47349	-1.78075	0.147646	0.0582645	0.0432936	0.0444268	0.0221251	0.0117909	-DD	-DD
yvbK	BSU33890	3476043	3476510	1	18	11.3983	-0.536135	0.961528	-1.16137	0.262238	0.0609344	0.0452159	0.118294	0.0236342	0.0126742	--D	-UD
araR	BSU33970	3485604	3486758	1	50	11.0783	-0.118636	1.17704	0.548482	0.471837	0.00593715	0.0303356	0.30437	0.000307243	0.00553349	-U-	-U-
cyeB	BSU34000	3488952	3489869	1	40	8.57258	-0.424913	2.36111	0.698942	0.573294	0.0274361	0.300134	0.409232	0.00690058	0.20441	-U-	-U-
rsbQ	BSU34100	3499541	3500350	1	34	10.7359	-0.206212	0.539703	0.131002	0.687085	0.244548	0.760109	0.538469	0.153491	0.691472	---	---
rsbP	BSU34110	3500386	3501597	1	52	10.9972	-0.213914	0.672568	-0.0114405	0.503726	0.0662323	0.968686	0.336008	0.0264177	0.95621	---	-U-
yvfH	BSU34190	3510780	3512471	1	75	11.2712	0.745898	-0.981553	-0.869753	0.192457	0.0746684	0.0994959	0.0691213	0.0314571	0.0451312	---	-DD
yvfG	BSU34210	3513887	3514105	1	7	12.2584	-0.796717	-2.2565	-0.733307	0.0937952	0.00662946	0.0669943	0.0185981	0.000409319	0.0243108	-D-	DDD
slrR	BSU34380	3530101	3530559	1	18	7.90827	0.694547	1.90287	0.18935	0.219971	0.0183501	0.662681	0.0876714	0.00351711	0.572817	-U-	-U-
pnbA	BSU34390	3530635	3532104	1	64	9.18787	1.35259	2.85012	1.34868	0.0914131	0.0108581	0.0558091	0.0178245	0.00121742	0.0179951	UUU	UUU
sacB	BSU34450	3536012	3537433	1	62	8.63772	-0.234991	-0.917186	0.253406	0.503747	0.0410602	0.407212	0.336367	0.013049	0.304414	---	-D-
levB	BSU34460	3537507	3539057	1	68	7.51545	0.273617	-0.31553	0.927323	0.464227	0.343607	0.0508123	0.29762	0.239809	0.0154169	---	--U
yveA	BSU34470	3539165	3540727	1	68	6.95837	0.522915	0.283471	1.45024	0.404406	0.598227	0.056424	0.238101	0.494331	0.0184126	--U	--U
yvdT	BSU34480	3540822	3541406	1	24	12.253	2.63948	0.337595	0.835716	0.0207823	0.395524	0.0903263	0.000673062	0.289227	0.0390901	U--	U-U
yvdS	BSU34490	3541488	3541823	1	13	8.91199	4.41276	2.26014	2.5824	0.0100946	0.0124208	0.0136313	0.000120447	0.00161267	0.000970712	UUU	UUU
yvdR	BSU34500	3541823	3542143	1	12	8.43182	3.68793	2.17333	2.59967	0.0317395	0.0432951	0.0349089	0.00212148	0.0141295	0.00760981	UUU	UUU
cotR	BSU34530	3544642	3545604	1	41	7.54863	0.392196	-0.226393	0.946574	0.437303	0.605843	0.0869129	0.270991	0.50223	0.036938	---	--U
clpP	BSU34540	3546234	3546827	1	24	14.3507	0.204801	-0.422844	0.525726	0.536902	0.184221	0.122766	0.370137	0.105683	0.0607085	---	---
yvdC	BSU34650	3559632	3559952	1	12	11.9528	0.272005	0.458715	-1.74015	0.674063	0.40908	0.0413743	0.521378	0.302011	0.0108973	--D	--D
yvcT	BSU34680	3562566	3563543	1	42	12.8304	0.0618052	-0.545942	-0.176477	0.653193	0.0161138	0.176455	0.496946	0.00274226	0.100091	---	---
yvzJ	BSU34729	3568282	3568491	1	7	9.34407	-0.0895067	-0.188262	0.578283	0.879452	0.696866	0.249415	0.802167	0.603458	0.158766	---	---
yvpB	BSU34940	3589611	3590363	1	32	9.89718	0.887326	2.13031	0.846684	0.0379302	0.00444823	0.0245872	0.00306746	0.000104908	0.00364663	-U-	UUU
pelC	BSU34950	3590603	3591268	1	27	10.2687	-0.078255	2.24168	0.410541	0.837774	0.00732565	0.222921	0.740986	0.00053053	0.136581	-U-	-U-
nagA	BSU35010	3595356	3596546	1	52	11.5079	0.15716	1.0203	-0.368085	0.477816	0.0125678	0.111743	0.310218	0.00165963	0.0530358	-U-	-U-
nagBA	BSU35020	3596543	3597271	1	31	11.5054	0.0276087	0.976147	-0.469603	0.930494	0.0256069	0.126523	0.888118	0.00609133	0.0633573	---	-U-
yvoA	BSU35030	3597289	3598020	1	30	10.8273	-0.423825	-0.136612	-0.345205	0.0776159	0.347309	0.0695536	0.013197	0.242919	0.0258507	---	---
yvnA	BSU35050	3602074	3602547	1	19	9.1781	0.386123	0.374124	-0.251821	0.6848	0.647594	0.752352	0.535009	0.547143	0.681249	---	---
yvmB	BSU35080	3604993	3605502	1	21	9.61914	0.219228	0.108459	-0.0779148	0.563849	0.750183	0.812143	0.398432	0.664651	0.754001	---	---
yvmA	BSU35090	3605523	3606734	1	53	9.10173	0.358736	1.00654	0.873808	0.405931	0.0507585	0.0731014	0.239541	0.0179385	0.028232	-U-	-UU
yvkN	BSU35140	3608991	3609221	1	7	8.21097	1.32526	-0.192861	1.12404	0.206705	0.821944	0.201305	0.0797458	0.751018	0.118648	---	---
yvkC	BSU35190	3615793	3618288	1	111	7.98094	0.531108	0.179907	0.698469	0.172023	0.528477	0.0688991	0.0576017	0.421781	0.0255501	---	--U
yvkB	BSU35200	3618364	3618933	1	23	9.78258	-0.0743314	0.427017	0.0893449	0.496515	0.0172359	0.352936	0.328847	0.00309222	0.25267	---	---
yvkA	BSU35210	3618964	3620298	1	58	9.59272	-0.320457	0.9569	0.569245	0.419514	0.0476404	0.144535	0.252185	0.016232	0.0764008	---	-U-
yvyE	BSU35510	3646753	3647406	1	27	12.6376	1.30761	1.17336	1.14894	0.0372879	0.0207855	0.027877	0.00291665	0.0043446	0.00469015	UUU	UUU
yvhJ	BSU35520	3647406	3648581	1	51	13.2977	0.623978	1.60403	0.416729	0.0687451	0.00592893	0.0877201	0.0101035	0.000295154	0.0374472	-U-	UU-
lytR	BSU35650	3663281	3664201	1	40	12.2262	0.163688	1.62606	-0.90267	0.660289	0.0135628	0.0517231	0.506222	0.00192654	0.0158402	-U-	-UD
gtaB	BSU35670	3665629	3666507	1	14	14.3364	-0.125169	-0.00242402	0.0568974	0.412809	0.986998	0.660294	0.245809	0.980268	0.570254	---	---
yvzE	BSU35699	3672929	3673525	1	2	10.8876	-0.273721	0.900597	0.587682	0.629655	0.118259	0.25356	0.470572	0.0588499	0.162605	---	---
tagA	BSU35750	3681370	3682140	1	32	11.778	1.04169	0.932423	1.41972	0.0730639	0.0491707	0.0253034	0.0116946	0.0169862	0.00389135	U-U	UUU
tagB	BSU35760	3682173	3683318	1	49	11.7264	-0.0463905	0.23072	1.0736	0.92195	0.54509	0.0526561	0.871536	0.439685	0.0162855	--U	--U
tagC	BSU35770	3683438	3684766	1	57	8.64951	0.328697	-0.5616	0.539171	0.437303	0.169103	0.182236	0.270966	0.0947043	0.10444	---	---
gerBA	BSU35800	3688812	3690263	1	62	7.10285	0.543422	-0.0664429	1.18502	0.299127	0.88512	0.0543867	0.146731	0.836841	0.0172636	--U	--U
gerBB	BSU35810	3690269	3691375	1	48	7.90499	-0.108493	0.432238	0.565579	0.486563	0.0356224	0.0258925	0.318201	0.0105075	0.00403099	---	---
gerBC	BSU35820	3691372	3692496	1	48	8.42925	0.117406	0.832026	0.460926	0.560844	0.0153448	0.0598625	0.395034	0.00251679	0.0201696	---	-U-
ywtF	BSU35840	3694239	3695207	1	41	12.7077	0.21401	1.27498	2.2316	0.697051	0.0506092	0.0204642	0.550248	0.0178186	0.0024516	-UU	-UU
ywtE	BSU35850	3695363	3696223	1	36	12.4351	-0.0361068	0.896832	0.59821	0.55811	0.0030327	0.00820446	0.391628	1.838e-05	9.15133e-05	---	-UU
rbsR	BSU35910	3701411	3702391	1	41	14.6998	-0.803751	0.85172	-0.117871	0.32015	0.236723	0.861286	0.16535	0.146921	0.815947	---	---
rbsK	BSU35920	3702393	3703274	1	38	14.5727	-0.617223	1.12766	-0.0885923	0.42754	0.141241	0.895751	0.260209	0.0748201	0.859955	---	---
rbsD	BSU35930	3703271	3703666	1	16	14.398	-0.650404	1.32	-0.236691	0.470463	0.140975	0.758725	0.302771	0.0744923	0.689319	---	---
rbsA	BSU35940	3703682	3705163	1	65	14.4555	-0.670593	1.18693	-0.360278	0.573774	0.273878	0.725463	0.409792	0.178902	0.647146	---	---
rbsC	BSU35950	3705165	3706133	1	41	14.1922	-0.624408	1.52199	-0.324851	0.658976	0.23845	0.785252	0.50398	0.148355	0.722193	---	---
rbsB	BSU35960	3706145	3707062	1	39	14.5671	-0.498563	1.389	-0.490931	0.725884	0.26915	0.678431	0.585918	0.174642	0.591443	---	---
ywsB	BSU35970	3707144	3707680	1	22	14.7364	-0.591943	1.4194	-0.760716	0.699575	0.293286	0.553619	0.55277	0.195635	0.452332	---	---
ywsA	BSU35980	3707836	3708132	1	11	9.51263	-0.344811	2.16678	0.0580236	0.817706	0.129097	0.963364	0.710221	0.0662111	0.94968	---	---
alsR	BSU36020	3711498	3712406	1	38	9.892	0.560301	-0.879763	-0.174055	0.138905	0.0328203	0.507879	0.0401719	0.00929909	0.404956	---	-D-
ywrK	BSU36030	3712617	3713945	1	57	7.52162	0.245451	-0.439084	0.432487	0.403464	0.131551	0.136283	0.236959	0.0677685	0.0705421	---	---
cotG	BSU36070	3717238	3717825	1	12	7.12155	0.265044	-0.422307	0.298584	0.374239	0.145368	0.261679	0.212794	0.0777222	0.170622	---	---
ywrF	BSU36080	3717999	3718616	1	26	9.78991	1.44029	-0.176988	1.57355	0.0194937	0.372821	0.0102831	0.000468883	0.267329	0.000332274	U-U	U-U
ywrE	BSU36090	3718794	3719129	1	12	10.5799	1.81681	-0.821404	-0.174235	0.121778	0.316169	0.825595	0.0313136	0.215427	0.770712	---	---
ywrC	BSU36110	3720925	3721401	1	19	11.28	0.00257141	-0.58559	-1.09871	0.998478	0.521516	0.254367	0.997008	0.41504	0.163508	---	---
ywrB	BSU36120	3721415	3722008	1	24	11.2418	-0.0182237	-0.172042	-0.840309	0.989871	0.86828	0.382061	0.979747	0.81132	0.280974	---	---
ywrA	BSU36130	3722005	3722541	1	21	10.6444	-0.364698	0.476813	-0.560005	0.709006	0.563876	0.492808	0.564736	0.458469	0.390259	---	---
ywqM	BSU36160	3723454	3724335	1	38	8.77677	0.0961844	-0.543797	0.257446	0.926889	0.52433	0.760106	0.880895	0.417776	0.69115	---	---
ywqB	BSU36270	3733852	3735462	1	71	11.1638	-0.0355771	2.05819	1.18544	0.936721	0.0115989	0.0406912	0.898223	0.00140153	0.0105042	-UU	-UU
ywqA	BSU36280	3735449	3738217	1	123	11.6621	-0.706364	2.12011	0.604103	0.135526	0.00873421	0.121518	0.0383477	0.000798982	0.0599764	-U-	-U-
ywpF	BSU36330	3741182	3741592	1	16	12.1161	1.61533	-0.352594	0.685127	0.0974778	0.563876	0.279397	0.0198446	0.458346	0.18637	U--	U--
ywpD	BSU36350	3742384	3743220	1	36	8.06304	1.18466	0.853211	2.33048	0.119217	0.143846	0.0220494	0.0300977	0.0766106	0.00292266	--U	--U
rapD	BSU36380	3744349	3745413	1	46	10.7891	0.197544	-0.315986	0.301706	0.662491	0.418523	0.433528	0.508788	0.310888	0.330483	---	---
ywoH	BSU36440	3749052	3749465	1	16	9.15989	0.730605	1.91551	1.27423	0.127169	0.010474	0.0294322	0.0339779	0.00114986	0.00525097	-UU	-UU
ywoG	BSU36450	3749487	3750677	1	51	8.93494	0.555698	2.69197	1.46351	0.18568	0.00587126	0.0212778	0.0653046	0.000258188	0.00267182	-UU	-UU
amtB	BSU36510	3756790	3758004	1	52	10.317	0.505028	4.42038	2.33725	0.417527	0.00592893	0.0237541	0.250543	0.000300026	0.00341466	-UU	-UU
glnK	BSU36520	3758016	3758366	1	14	11.2958	1.25708	3.88668	2.12844	0.0689776	0.00508403	0.0162499	0.0103728	0.000147441	0.00152048	UUU	UUU
bcrC	BSU36530	3758547	3759128	1	23	9.76853	1.69873	3.69514	4.47164	0.0581911	0.00660334	0.00932388	0.00740614	0.000400635	0.000190072	UUU	UUU
ywnH	BSU36560	3760694	3761185	1	20	12.0247	-0.460862	1.32906	1.08599	0.0898215	0.00624766	0.0127697	0.017095	0.000345328	0.000755593	-UU	-UU
ywnG	BSU36570	3761182	3761700	1	21	12.4194	-0.72687	1.19029	0.570961	0.0436264	0.00793936	0.0392856	0.00414651	0.000644951	0.00981397	-U-	DU-
clsA	BSU36590	3762664	3764112	1	63	11.0062	-0.130868	1.35613	1.14162	0.431254	0.00543923	0.0103236	0.264306	0.000177146	0.000347558	-UU	-UU
ywnC	BSU36610	3765051	3765434	1	15	11.9012	-1.6446	1.15041	-1.93625	0.12739	0.164651	0.0602967	0.0341154	0.0914313	0.0204236	--D	--D
ywmA	BSU36790	3780562	3781035	1	20	8.40913	1.77243	0.672936	2.35089	0.130402	0.408982	0.0486445	0.0355502	0.301857	0.0144076	--U	--U
ywlA	BSU36980	3795491	3795853	1	13	10.0044	0.260107	1.87313	0.902867	0.7685	0.0600472	0.249949	0.644929	0.0231091	0.159247	-U-	-U-
ywkD	BSU37020	3798281	3798667	1	14	10.8487	-0.315847	-1.30661	-0.000127389	0.433581	0.0252337	0.999799	0.266237	0.00592132	0.999609	-D-	-D-
racA	BSU37030	3798789	3799343	1	22	10.0199	-0.502576	-0.784772	-0.408152	0.209096	0.0584628	0.218185	0.0809875	0.0222524	0.13244	---	-D-
ywjG	BSU37140	3810090	3810611	1	22	11.5855	0.916823	-0.948266	0.377248	0.0506905	0.0221215	0.159657	0.00544769	0.00482232	0.0877206	---	UD-
clsB	BSU37190	3816654	3817850	1	51	7.0579	0.775438	-0.280865	1.45258	0.272481	0.625683	0.0637014	0.125919	0.52318	0.0224765	--U	--U
ywjD	BSU37200	3817863	3818825	1	41	7.2808	0.425163	-0.417335	1.17173	0.383809	0.329827	0.0524122	0.220371	0.227443	0.0161406	--U	--U
ywjC	BSU37210	3818906	3819178	1	10	9.54483	-0.127631	-2.18993	-0.774226	0.952197	0.244333	0.658064	0.92326	0.15331	0.567613	---	---
ywiC	BSU37300	3830761	3831480	1	30	8.59758	-0.429012	0.552063	0.1677	0.427571	0.261004	0.71712	0.260429	0.167181	0.635629	---	---
sboA	BSU37350	3836058	3836189	1	4	7.69828	0.835826	0.201138	1.16364	0.437303	0.839671	0.239261	0.271078	0.774152	0.150354	---	---
sboX	BSU37360	3836146	3836298	1	4	7.64674	0.773103	-0.492938	0.630545	0.258874	0.37769	0.270292	0.116248	0.271465	0.178352	---	---
albA	BSU37370	3836323	3837669	1	58	10.4017	0.343846	-0.571767	0.111125	0.268855	0.0751339	0.654903	0.123582	0.0318173	0.563614	---	---
albB	BSU37380	3837682	3837843	1	5	10.9065	0.148821	-1.03342	-0.0241329	0.725884	0.0444875	0.947009	0.5858	0.0147365	0.92816	-D-	-D-
albC	BSU37390	3837840	3838559	1	30	10.5047	0.115004	-0.676081	0.0615146	0.795978	0.12072	0.869242	0.68231	0.0606961	0.825286	---	---
albD	BSU37400	3838552	3839862	1	57	10.0105	-0.0225987	-0.51351	0.278935	0.964684	0.223557	0.473236	0.93874	0.13662	0.369805	---	---
albE	BSU37410	3839852	3841012	1	50	9.01379	0.063313	-1.02688	0.270633	0.84703	0.0242777	0.323603	0.754306	0.00555444	0.225174	-D-	-D-
albF	BSU37420	3841017	3842297	1	56	8.29989	0.162838	-0.545583	0.391381	0.477816	0.0505365	0.105988	0.310181	0.0176887	0.0492803	---	---
albG	BSU37430	3842294	3842995	1	30	7.99147	0.0957609	-0.559779	0.819483	0.882495	0.304655	0.164602	0.808954	0.205642	0.0916222	---	---
rapF	BSU37460	3846001	3847146	1	49	12.0008	0.862086	-1.97985	-2.6772	0.234382	0.0295097	0.0209462	0.0976964	0.00779659	0.00260382	-DD	-DD
phrF	BSU37470	3847130	3847249	1	3	12.7968	0.23442	-1.4465	-2.11303	0.848133	0.189484	0.0916485	0.756252	0.109528	0.0400789	--D	--D
ywhH	BSU37480	3847348	3847821	1	19	8.05479	0.988893	0.627343	1.20247	0.114016	0.173584	0.0487906	0.027489	0.0978055	0.0145633	--U	--U
pbpG	BSU37510	3849818	3851893	1	93	7.14978	0.697657	0.67472	1.93413	0.276249	0.226368	0.0318707	0.12895	0.13865	0.00612297	--U	--U
ywhB	BSU37540	3853486	3853674	1	6	11.8794	-0.522325	-3.38441	-1.2384	0.729945	0.0536171	0.338821	0.591974	0.019619	0.239934	-D-	-D-
rsfA	BSU37620	3861437	3862213	1	33	7.83082	0.531777	-0.467534	0.468851	0.360734	0.355381	0.349759	0.201561	0.250652	0.249535	---	---
ywfI	BSU37670	3866596	3867360	1	32	12.3834	-0.244872	-0.247066	0.481814	0.334821	0.270351	0.0801112	0.178976	0.175933	0.0328335	---	---
ywfH	BSU37680	3867493	3868272	1	33	9.07508	2.72963	-1.20681	-0.110119	0.00969921	0.0141338	0.64541	8.87172e-05	0.00209634	0.553243	UD-	UD-
ywdL	BSU37920	3893441	3893986	1	22	8.15014	-0.00812056	-0.394696	0.974627	0.991474	0.427046	0.105172	0.982461	0.319115	0.048463	---	---
ywdH	BSU37960	3896290	3897660	1	59	9.2683	0.471909	-0.0624248	0.223965	0.384745	0.901704	0.62501	0.221301	0.857473	0.52984	---	---
pdxK	BSU38020	3900963	3901778	1	35	12.6658	0.0746419	0.209823	-0.475325	0.731467	0.274049	0.0615097	0.593763	0.179066	0.0210974	---	---
ywcJ	BSU38060	3905333	3906103	1	32	10.9002	-3.08271	-3.6565	-2.43402	0.0966253	0.0366878	0.0926832	0.0195257	0.0110133	0.0407245	DDD	DDD
vpr	BSU38090	3907844	3910264	1	107	7.75269	1.58442	1.84698	1.55117	0.0268878	0.00824307	0.0156846	0.00128711	0.000715237	0.00139521	UUU	UUU
ywcE	BSU38130	3914009	3914272	1	10	9.0904	0.893565	1.03876	0.900987	0.544612	0.420713	0.477197	0.377364	0.313065	0.373812	---	---
ywzA	BSU38180	3918777	3919022	1	8	9.37907	0.707642	-1.179	0.606573	0.768886	0.56023	0.760593	0.645544	0.45455	0.692268	---	---
slrA	BSU38229	3923319	3923477	1	5	10.734	0.171382	0.664277	-0.848223	0.789592	0.245486	0.160985	0.674363	0.154312	0.0886638	---	---
ywcB	BSU38230	3923920	3924228	1	11	8.91018	0.0506141	3.06073	0.238465	0.926226	0.00790382	0.590034	0.88009	0.000627216	0.491025	-U-	-U-
ywcA	BSU38240	3924225	3925766	1	68	8.30313	-0.242868	3.79844	0.953432	0.752713	0.0104697	0.18327	0.623169	0.00114335	0.105208	-U-	-U-
cidA	BSU38320	3933209	3933595	1	15	12.3717	-0.0449915	0.866979	-0.563453	0.973593	0.409443	0.584288	0.954047	0.302817	0.485358	---	---
lrgB	BSU38330	3933577	3934254	1	28	11.5857	-0.55416	1.61903	-0.305774	0.5903	0.122288	0.729846	0.428424	0.0618621	0.652576	---	---
ywbF	BSU38340	3934358	3935557	1	52	9.47642	0.302947	0.744549	-0.222446	0.594785	0.17576	0.649643	0.433585	0.0993975	0.557857	---	---
ywbE	BSU38350	3935591	3935788	1	7	9.91823	-0.74883	0.391662	-0.566801	0.103234	0.216852	0.110219	0.022404	0.131425	0.0519993	---	---
ywbC	BSU38370	3937135	3937515	1	15	11.4873	0.783191	0.95727	-0.484958	0.35746	0.218508	0.497065	0.198296	0.132843	0.394168	---	---
epr	BSU38400	3939869	3941806	1	85	7.83772	0.986549	-0.701148	0.295685	0.034306	0.0310403	0.191663	0.0024625	0.00850668	0.111731	---	UD-
sacX	BSU38410	3942234	3943613	1	60	9.30317	0.000368108	0.441573	1.63029	0.999013	0.131551	0.0128208	0.998446	0.0677568	0.000782226	--U	--U
sacY	BSU38420	3943667	3944509	1	36	9.29064	-0.294216	0.756159	0.999414	0.254743	0.0264512	0.0198702	0.112415	0.0064575	0.00232572	---	-UU
ywaE	BSU38450	3946394	3946909	1	21	9.3326	1.15556	1.48874	1.40626	0.0155858	0.00454837	0.00887999	0.000298137	0.000110264	0.000138022	UUU	UUU
tyrZ	BSU38460	3947158	3948399	1	54	8.49641	0.00365493	0.0836684	1.0109	0.996142	0.851909	0.0701778	0.99067	0.789952	0.0262768	--U	--U
ywaD	BSU38470	3948555	3949922	1	60	7.39522	0.672211	-0.460354	1.31096	0.167188	0.228146	0.0324053	0.0550401	0.139986	0.00637058	--U	--U
ywzH	BSU38499	3952108	3952257	1	4	12.9082	0.95485	0.493421	1.85027	0.0223096	0.0325035	0.00756899	0.000794358	0.00914161	5.96365e-05	--U	U-U
dltA	BSU38500	3952275	3953786	1	67	13.2437	0.633435	1.19964	1.64847	0.147646	0.0238598	0.0167404	0.0444137	0.00540009	0.00166581	-UU	-UU
dltB	BSU38510	3953783	3954970	1	51	13.4896	0.507701	1.21543	1.44348	0.102296	0.00944146	0.0114264	0.0218559	0.000949511	0.000489083	-UU	-UU
dltC	BSU38520	3954987	3955223	1	8	13.3726	0.359171	1.27941	1.38833	0.220494	0.0111711	0.0136313	0.0880723	0.00132446	0.000969544	-UU	-UU
dltD	BSU38530	3955223	3956401	1	51	13.5239	0.267	1.2558	1.4838	0.529824	0.0310945	0.027877	0.363451	0.00852744	0.00469896	-UU	-UU
dltE	BSU38540	3956492	3957250	1	32	12.9972	0.35065	1.65252	1.49912	0.109094	0.00426679	0.00861748	0.0251216	8.00024e-05	0.000117511	-UU	-UU
ilvK	BSU38550	3957391	3958482	1	48	11.8926	1.30763	-0.440882	-0.0729499	0.0268878	0.110324	0.749419	0.0013044	0.0536575	0.677316	U--	U--
katX	BSU38630	3964997	3966640	1	71	7.90127	0.610591	-0.489293	0.812649	0.48676	0.520128	0.300134	0.318606	0.413344	0.204402	---	---
yxlH	BSU38640	3966745	3967947	1	53	9.60855	-0.593248	-1.0578	-0.101283	0.265691	0.0635693	0.812318	0.121322	0.0249461	0.75452	-D-	-D-
yxlA	BSU38710	3971060	3972433	1	61	9.01345	0.0989675	1.70609	0.484675	0.837363	0.0186244	0.247082	0.740147	0.00359083	0.156626	-U-	-U-
cimH	BSU38770	3979753	3981105	1	60	8.64232	0.378318	-1.90597	0.0914123	0.568472	0.0326843	0.874813	0.402883	0.00924816	0.832398	-D-	-D-
yxkI	BSU38780	3981227	3982915	1	75	9.81716	-0.481047	0.756995	-0.299093	0.0949011	0.0195234	0.145227	0.0189263	0.00388989	0.0768703	---	-U-
yxzE	BSU38790	3982973	3983173	1	7	10.2398	0.301248	0.345739	-0.789088	0.517304	0.399659	0.108384	0.351336	0.293007	0.0508048	---	---
aldY	BSU38830	3986428	3987885	1	63	7.97059	0.520468	-0.165491	1.4166	0.513422	0.822813	0.0984757	0.347727	0.752375	0.044426	--U	--U
yxkC	BSU38850	3989232	3989873	1	27	10.8484	0.0602991	0.406331	-2.057	0.935361	0.507686	0.0377544	0.895856	0.400668	0.00893091	--D	--D
yxjO	BSU38880	3991718	3992593	1	38	9.73432	0.126703	-0.522805	0.00800433	0.678285	0.0986043	0.975857	0.526349	0.045922	0.967171	---	---
yxjN	BSU38890	3992671	3993144	1	18	10.435	-0.313341	-0.714143	-0.249011	0.294081	0.0435384	0.319344	0.142868	0.0142819	0.221606	---	-D-
yxjM	BSU38900	3993162	3994382	1	53	9.7901	-0.356043	-0.732441	0.0256546	0.341495	0.0726008	0.936724	0.184395	0.0300524	0.913661	---	-D-
yxjL	BSU38910	3994369	3995025	1	28	10.2051	-0.567745	-1.70833	-0.508036	0.104238	0.00666264	0.0797773	0.0230192	0.000417831	0.0325908	-D-	-D-
pepT	BSU38920	3995075	3996307	1	54	12.1987	-0.289291	-0.0316329	-1.21768	0.246275	0.881515	0.0135392	0.106066	0.831262	0.000938711	--D	--D
yxjJ	BSU38930	3996829	3997092	1	9	8.91788	2.27555	-1.88767	-0.513078	0.168393	0.164404	0.668255	0.055876	0.0912306	0.579787	---	---
yxjI	BSU38940	3997221	3997709	1	20	11.8823	1.62715	-1.01011	-0.52973	0.125123	0.201144	0.460383	0.0331528	0.118591	0.357407	---	---
yxjH	BSU38950	3997964	3999097	1	47	9.80485	2.71801	-0.970048	-0.455387	0.0268878	0.0992364	0.352354	0.00133054	0.0463291	0.25172	U--	UD-
yxjG	BSU38960	3999350	4000486	1	47	9.09382	3.27484	-1.19133	-0.317295	0.0227848	0.0736152	0.536098	0.000850569	0.0308682	0.4333	UD-	UD-
yxjA	BSU39020	4005752	4006945	1	52	12.8594	-0.336853	1.69022	0.549343	0.799441	0.169677	0.614678	0.686944	0.0952092	0.518519	---	---
citH	BSU39060	4010404	4011684	1	55	7.40463	0.256314	-0.0977352	1.39006	0.603007	0.830644	0.0393293	0.441977	0.761424	0.0098566	--U	--U
yxiO	BSU39100	4014682	4015968	1	57	8.97328	-0.175938	0.177819	0.384759	0.762055	0.722937	0.428626	0.63568	0.632185	0.32561	---	---
hutP	BSU39340	4041483	4041938	1	19	10.5106	1.06284	-1.53267	-1.13465	0.11743	0.0312857	0.0659991	0.0290993	0.00863321	0.0236872	-DD	-DD
hutH	BSU39350	4042051	4043577	1	67	7.42581	1.08586	-0.361695	0.988897	0.0937952	0.377621	0.068349	0.0186347	0.271201	0.02519	U--	U-U
hutU	BSU39360	4043574	4045232	1	74	7.63438	1.09561	-0.254453	1.08235	0.082056	0.499436	0.0498863	0.0144411	0.39132	0.0150437	U-U	U-U
hutI	BSU39370	4045245	4046510	1	56	8.16759	0.846671	-0.455841	0.732522	0.148274	0.292907	0.131857	0.044735	0.195177	0.0669775	---	---
hutG	BSU39380	4046503	4047462	1	41	8.0521	0.538618	-0.73175	0.618016	0.159041	0.0538939	0.0814383	0.0504234	0.0197611	0.033655	---	-DU
hutM	BSU39390	4047538	4048965	1	61	7.46458	0.781033	-0.300463	1.23496	0.1877	0.497741	0.053247	0.0662637	0.389426	0.0166195	--U	--U
yxeE	BSU39580	4065597	4065962	1	15	7.36872	0.386563	-0.0288304	1.09354	0.588538	0.967569	0.130984	0.426021	0.950526	0.0664593	---	---
yxeD	BSU39590	4066210	4066563	1	14	7.21477	0.489732	-0.0304145	0.906466	0.234155	0.933883	0.0525792	0.0972609	0.899924	0.0162418	---	--U
yxeB	BSU39610	4067183	4068148	1	41	14.9128	-1.8552	-0.857423	-2.92905	0.077415	0.203496	0.020866	0.0131224	0.120749	0.00256002	D-D	D-D
iolR	BSU39770	4084799	4085554	1	33	11.5915	0.0667395	1.09152	0.454643	0.534082	0.0041472	0.019733	0.367283	7.69745e-05	0.00229097	-U-	-U-
iolS	BSU39780	4085608	4086540	1	40	12.5921	0.206155	0.631993	0.120789	0.164329	0.0104697	0.280267	0.0534069	0.00114271	0.187216	---	-U-
yxcE	BSU39790	4086802	4087452	1	28	11.2525	-8.65211e-05	0.779659	1.09801	0.999558	0.0077155	0.00887999	0.99918	0.000594709	0.000156264	--U	-UU
yxcD	BSU39800	4087456	4087764	1	11	11.4709	-0.121167	0.850788	0.971358	0.652664	0.0261051	0.0253425	0.49642	0.00630905	0.0039043	---	-UU
csbC	BSU39810	4088002	4089387	1	60	9.27804	0.327381	-0.284106	0.419393	0.888638	0.889703	0.824743	0.818119	0.841679	0.768823	---	---
yxbG	BSU39840	4091845	4092666	1	35	8.07484	0.365284	-0.717579	0.887841	0.771623	0.497741	0.40147	0.649157	0.389411	0.298669	---	---
aldX	BSU39860	4093980	4095317	1	57	8.89856	-0.10088	0.191053	0.390332	0.731809	0.443768	0.161251	0.594179	0.335083	0.0889321	---	---
yxbB	BSU39890	4097416	4098150	1	30	7.52319	1.23518	-0.487112	0.549301	0.02709	0.0804568	0.0667382	0.0013545	0.0349815	0.0240915	U--	U--
aslA	BSU39900	4098150	4098419	1	10	7.53514	0.90218	-0.472925	0.321865	0.0129379	0.0143524	0.0372859	0.000178876	0.00215801	0.00874948	---	U--
yxnB	BSU39910	4098423	4098905	1	19	7.96926	0.821251	-0.193743	0.524079	0.0433977	0.338832	0.0585582	0.00408136	0.235129	0.0194861	---	U--
asnH	BSU39920	4098926	4101169	1	99	7.97601	0.106052	0.126916	0.518735	0.502816	0.365254	0.0311117	0.334925	0.260137	0.00585701	---	---
yxaM	BSU39930	4101166	4102365	1	52	8.04467	0.291072	1.01606	0.855037	0.303387	0.018246	0.0326416	0.150487	0.00344689	0.00644794	-U-	-UU
yxaI	BSU39960	4104444	4104899	1	19	14.0776	-1.05231	-4.01256	-3.49469	0.221792	0.00989028	0.0170768	0.0889267	0.00103673	0.00175296	-DD	-DD
yxnA	BSU40000	4108058	4109128	1	47	8.19318	0.249079	0.0691602	0.615885	0.663987	0.896515	0.237428	0.510569	0.85101	0.149022	---	---
yxzK	BSU40021	4109843	4110247	1	16	8.45965	0.592204	1.31834	0.793355	0.206192	0.0264512	0.0836488	0.0792069	0.00645563	0.0349329	-U-	-UU
yxaC	BSU40022	4110217	4110909	1	28	8.56584	0.0688695	1.62081	1.14005	0.930985	0.0640063	0.135834	0.88933	0.025154	0.070155	-U-	-U-
gntR	BSU40050	4113417	4114148	1	31	10.7069	-0.565387	0.601965	0.294214	0.392575	0.302876	0.596897	0.227515	0.20404	0.499788	---	---
gntK	BSU40060	4114141	4115682	1	67	11.7286	-0.8791	1.21377	-0.194369	0.18568	0.0643302	0.690969	0.0652758	0.02533	0.606953	-U-	-U-
gntP	BSU40070	4115711	4117057	1	58	11.8869	-0.923974	1.32475	-0.35964	0.32924	0.144283	0.647252	0.173849	0.0769239	0.55519	---	---
gntZ	BSU40080	4117080	4118486	1	60	14.2964	-1.07058	-0.00760015	-1.16213	0.0325733	0.975777	0.0167404	0.00228877	0.963175	0.00168105	D-D	D-D
ahpC	BSU40090	4118950	4119513	1	22	15.8178	-0.139989	-1.21683	-0.863898	0.824202	0.0708204	0.145399	0.720865	0.0290122	0.0771055	-D-	-D-
ahpF	BSU40100	4119527	4121056	1	67	15.5068	-0.238153	-1.08151	-0.526172	0.598097	0.0496757	0.214082	0.436905	0.0172736	0.1293	-D-	-D-
yydK	BSU40130	4123193	4123903	1	30	10.0714	0.152325	1.08194	0.504024	0.802836	0.087631	0.329986	0.692142	0.0389858	0.231615	-U-	-U-
yyzN	BSU40139	4123931	4124089	1	4	9.91819	0.170212	1.07812	0.365666	0.769037	0.0803545	0.450283	0.646227	0.0348964	0.347093	-U-	-U-
fbp	BSU40190	4128029	4130044	1	89	12.0398	0.365851	-0.169745	1.18399	0.424069	0.669652	0.045571	0.256658	0.572755	0.01286	--U	--U
yycS	BSU40240	4135351	4135764	1	16	8.4794	0.420125	0.928927	0.488607	0.464227	0.11591	0.335078	0.297642	0.0572745	0.236522	---	---
rapG	BSU40300	4140260	4141357	1	47	10.7776	0.83605	1.98827	0.0383654	0.0180256	0.00294668	0.72382	0.000406259	1.32929e-05	0.644036	-U-	UU-
phrG	BSU40310	4141358	4141474	1	3	11.2915	0.440468	1.45021	-0.584019	0.569156	0.0845259	0.385119	0.403799	0.0372682	0.283879	-U-	-U-
rocR	BSU40350	4145747	4147132	1	60	10.3577	0.102366	-0.900039	-0.97983	0.490655	0.00768369	0.0109732	0.323293	0.000585008	0.000420786	---	-DD
yycD	BSU40450	4159005	4159205	1	7	7.5778	1.29997	-0.590457	1.49995	0.204528	0.453833	0.111796	0.0780152	0.344872	0.053082	---	---
yycC	BSU40470	4159577	4159717	1	4	12.663	-0.374848	-1.28236	-1.24713	0.171925	0.00890445	0.0134928	0.0574386	0.000829733	0.0009234	-DD	-DD
yycB	BSU40480	4159790	4160998	1	52	12.1898	-0.351	0.0148597	-0.720399	0.255885	0.958369	0.0484591	0.113258	0.935901	0.0142639	---	--D
yycA	BSU40490	4161103	4163160	1	90	10.0915	-0.675166	0.545358	-0.0939532	0.245568	0.261347	0.837959	0.105507	0.16755	0.786197	---	---
cotF	BSU40530	4167110	4167592	1	19	7.74325	0.547331	-0.337267	1.20778	0.227226	0.35121	0.0365186	0.0926979	0.246778	0.00831699	--U	--U
ppaC	BSU40550	4168204	4169133	1	40	14.7718	-0.669489	0.193773	-1.17783	0.089995	0.427313	0.0197812	0.0171809	0.319433	0.0023078	--D	D-D
yybO	BSU40570	4170045	4171352	1	48	7.47304	0.555233	-0.470866	1.15164	0.576869	0.586535	0.216671	0.413024	0.482114	0.131275	---	---
yybN	BSU40580	4173114	4173551	1	17	13.8685	0.389661	0.74582	-1.17264	0.587266	0.257464	0.115636	0.424656	0.164377	0.0556495	---	---
yybM	BSU40590	4173665	4174420	1	31	12.4483	0.0959727	-1.16072	-1.44189	0.882847	0.0822893	0.0559356	0.809946	0.035986	0.0181579	-DD	-DD
yybL	BSU40600	4174410	4175120	1	30	12.4052	-0.196263	-1.22648	-1.5711	0.742684	0.0652105	0.0425063	0.609479	0.0258619	0.0114236	-DD	-DD
yybK	BSU40610	4175117	4175872	1	31	12.3072	-0.263562	-1.04583	-1.42154	0.563727	0.0543261	0.0336081	0.398239	0.0199607	0.0070017	-DD	-DD
yybJ	BSU40620	4175869	4176525	1	27	12.846	-0.284379	-0.935923	-1.46532	0.624861	0.115408	0.0484591	0.465673	0.0569173	0.0142529	--D	--D
yybG	BSU40650	4178291	4179130	1	36	10.8029	-0.323763	1.16726	0.163012	0.412809	0.0300472	0.62607	0.245887	0.0080581	0.531567	-U-	-U-
yybE	BSU40670	4180564	4181442	1	37	9.06794	0.12351	1.13657	1.02251	0.77871	0.0383624	0.0536425	0.657922	0.0117446	0.0167734	-UU	-UU
yybD	BSU40680	4181456	4181899	1	17	9.54185	-0.0100448	1.63402	1.22496	0.972271	0.00701656	0.0160313	0.952251	0.000489033	0.00147865	-UU	-UU
yybC	BSU40690	4181982	4182461	1	19	10.1137	-0.507338	1.10429	0.405312	0.0939462	0.0104697	0.0881206	0.0186825	0.00113606	0.037785	-U-	-U-
yyaT	BSU40720	4184017	4184463	1	18	9.12236	1.18291	-0.0937847	1.20174	0.024404	0.631529	0.0134903	0.000972743	0.529503	0.000915591	U-U	U-U
yyaS	BSU40730	4184460	4185065	1	25	8.43167	0.937305	0.457863	1.23719	0.0845459	0.200927	0.0311117	0.0153603	0.11842	0.00585511	--U	U-U
yyaQ	BSU40750	4186092	4186448	1	14	10.4949	-0.136122	0.338691	0.253636	0.855226	0.578891	0.674253	0.767112	0.474406	0.586524	---	---
yyaP	BSU40760	4186608	4187174	1	23	10.1297	0.162484	0.86111	0.608092	0.773746	0.121515	0.229993	0.651822	0.0613096	0.142526	---	---
yyaO	BSU40790	4189406	4189645	1	2	9.01552	0.686082	-0.394236	0.877295	0.398654	0.57	0.235005	0.232623	0.464636	0.146745	---	---
yyaN	BSU40800	4189796	4190212	1	16	8.51993	0.436513	-1.005	-0.0659264	0.0688546	0.00690002	0.623172	0.010233	0.000460015	0.527717	-D-	-D-
yyaM	BSU40810	4190209	4191126	1	39	8.31936	0.358517	-0.14495	0.322498	0.173617	0.456965	0.146025	0.0584641	0.34831	0.0775207	---	---
yyaL	BSU40820	4191198	4193267	1	85	10.969	-0.556755	0.828249	-0.209947	0.167877	0.0479314	0.47336	0.0554503	0.0163856	0.369992	---	-U-
yyaJ	BSU40840	4194389	4195744	1	59	8.57177	-0.0549877	0.0890067	0.60903	0.931296	0.875292	0.269688	0.8899	0.823072	0.177749	---	---
yyaC	BSU40950	4204900	4205517	1	26	7.41049	0.706368	-0.39148	1.12828	0.24045	0.412764	0.0724318	0.101659	0.305736	0.0277381	--U	--U
yyaB	BSU40980	4207406	4207846	1	17	8.80007	0.739841	-1.25955	0.523577	0.231615	0.0560643	0.294764	0.0955924	0.0208754	0.199077	-D-	-D-
yaaC	BSU00080	14847	15794	-1	40	7.4402	1.42517	-0.257461	1.74832	0.142718	0.713873	0.0637014	0.0421326	0.622762	0.0224742	--U	--U
dck	BSU00140	22496	23149	-1	27	12.3384	-0.660449	-0.0121794	0.437032	0.12118	0.969885	0.172115	0.0310065	0.95491	0.0970102	---	---
dgk	BSU00150	23146	23769	-1	26	12.9979	-0.589202	-0.678787	0.505558	0.142006	0.0673051	0.127656	0.0417441	0.0271577	0.064263	---	-D-
[truncated: 2,235 more rows]

## Sheet: All 3 RNases
Increased abundance (>2-fold)
Name	Locustag	Start	End	Strand	Probes	WT	∆RNase III	∆RNase J1	∆RNase Y	Profile III/J1/Y
gabD	BSU03910	442950	444338	1	60	1313.19	2.93472	2.55503	4.5359	UUU
yebC	BSU06380	696195	696998	1	34	1733.05	6.37786	5.77034	18.0719	UUU
yflD	BSU07720	844097	844234	1	4	236.681	7.42637	3.79344	7.43047	UUU
ygaC	BSU08680	938731	939261	1	22	2272.35	2.71215	2.0715	5.14525	UUU
ygzA	BSU08770	954291	954494	1	7	362.265	2.60492	9.08125	2.11119	UUU
yhbA	BSU08910	967935	969095	1	51	759.476	3.46606	8.28852	2.48294	UUU
yhbB	BSU08920	969162	970097	1	40	309.741	4.17134	4.01098	2.91805	UUU
yhcJ	BSU09110	984901	985731	1	35	1890.12	2.34216	3.69907	3.71664	UUU
yjiB	BSU12210	1291344	1292534	1	51	271.211	4.6786	5.36845	2.91077	UUU
yjiC	BSU12220	1292557	1293735	1	51	309.805	2.85307	4.616	2.31227	UUU
htpX	BSU13490	1414997	1415893	1	39	10330.1	2.87353	2.54244	2.09825	UUU
ykuU	BSU14220	1492261	1492803	1	23	692.404	2.89579	3.45878	2.3214	UUU
ykuV	BSU14230	1492875	1493321	1	18	564.241	2.78106	4.32716	2.33324	UUU
ftsW	BSU14850	1552899	1554110	1	52	3064.85	2.41867	3.47236	2.2454	UUU
ynxB	BSU17470	1880087	1880377	1	10	389.451	2.95048	3.25021	2.74316	UUU
ynaB	BSU17500	1881536	1881970	1	17	1466.49	2.296	2.29199	2.02769	UUU
ynaC	BSU17510	1882040	1882831	1	33	984.523	2.01379	3.33024	2.51738	UUU
yncC	BSU17630	1896424	1897839	1	61	243.663	4.19065	12.9514	2.98494	UUU
yneJ	BSU17950	1924471	1924962	1	20	1962.18	3.00302	6.48617	3.16055	UUU
yngC	BSU18190	1947668	1948264	1	24	1739.51	2.44449	4.08715	7.79929	UUU
dhaS	BSU19310	2100580	2102067	1	65	1795.93	4.78548	8.46623	8.70337	UUU
yqjL	BSU23830	2476969	2477730	1	32	991.272	4.42402	7.43655	20.6315	UUU
oxaAB	BSU23890	2483904	2484731	1	35	2946.97	3.1438	3.73707	4.35442	UUU
glcF	BSU28690	2934594	2935928	1	59	2294.51	3.11208	9.13528	2.76208	UUU
mrpG	BSU31660	3251992	3252366	1	15	1582.33	2.54192	2.34111	2.02996	UUU
yuiD	BSU32060	3298077	3298553	1	19	1042.04	3.47375	3.39227	5.81493	UUU
yvbF	BSU33840	3471266	3471823	1	17	477.512	2.94371	2.2465	2.38056	UUU
pnbA	BSU34390	3530635	3532104	1	64	583.211	2.55369	7.21059	2.54678	UUU
yvdS	BSU34490	3541488	3541823	1	13	481.698	21.2997	4.79039	5.98936	UUU
yvdR	BSU34500	3541823	3542143	1	12	345.326	12.8877	4.51063	6.06146	UUU
yvyE	BSU35510	3646753	3647406	1	27	6372.11	2.4753	2.25536	2.21751	UUU
glnK	BSU36520	3758016	3758366	1	14	2513.97	2.39012	14.7914	4.37246	UUU
bcrC	BSU36530	3758547	3759128	1	23	872.207	3.24615	12.9524	22.1869	UUU
vpr	BSU38090	3907844	3910264	1	107	215.671	2.99887	3.59746	2.93054	UUU
ywaE	BSU38450	3946394	3946909	1	21	644.753	2.2277	2.80644	2.6505	UUU
yceB	BSU02880	310880	311875	-1	43	382.265	4.17361	2.59428	4.74816	UUU
ydeC	BSU05150	561514	562389	-1	37	477.074	2.36469	2.13917	2.32898	UUU
nap	BSU05440	592303	593205	-1	37	2047.02	2.38398	5.49832	2.13892	UUU
yfmJ	BSU07450	817810	818829	-1	43	1827.29	2.08076	4.73408	3.21242	UUU
yfjR	BSU07990	870388	871248	-1	37	779.453	3.24954	2.59907	3.11658	UUU
yfhP	BSU08620	934457	935440	-1	42	673.298	5.39698	9.45351	11.1354	UUU
yhdK	BSU09500	1028233	1028523	-1	10	1912.76	2.5284	4.89122	11.0592	UUU
yhaU	BSU09850	1059203	1060420	-1	53	513.694	2.70311	4.54317	11.2102	UUU
khtT	BSU09860	1060427	1060924	-1	20	832.022	3.81144	2.61594	9.88181	UUU
yjbH	BSU11550	1233614	1234513	-1	38	2723.46	2.55593	2.05888	5.17748	UUU
yjbI	BSU11560	1234510	1234908	-1	16	2547.52	3.15885	3.11105	7.41438	UUU
spoIISA	BSU12830	1348612	1349358	-1	31	1315.08	2.79948	2.03729	8.62409	UUU
clpE	BSU13700	1435628	1437727	-1	92	1307.15	5.1511	8.40017	19.3463	UUU
ykuD	BSU14040	1476518	1477012	-1	20	409.259	2.02171	4.18164	8.56176	UUU
ykuE	BSU14050	1477069	1477929	-1	37	383.239	2.24235	3.93038	8.5937	UUU
yobF	BSU18890	2058715	2059638	-1	39	595.362	4.72948	7.66086	4.25501	UUU
mecB	BSU22970	2403506	2404090	-1	24	3729.2	3.70374	2.22961	4.77723	UUU
ypuD	BSU23300	2431737	2432081	-1	13	617.071	4.60857	5.60041	6.12745	UUU
polYA	BSU23870	2482269	2483513	-1	54	736.488	3.55514	2.49882	2.51376	UUU
yqiK	BSU24180	2514169	2514900	-1	31	511.752	2.57548	3.96885	2.868	UUU
yqgT	BSU24830	2567360	2568490	-1	49	1177.45	2.17429	2.46074	2.14597	UUU
gpr	BSU25540	2634505	2635611	-1	48	192.06	2.31212	2.65926	2.16411	UUU
ytkL	BSU29410	3009915	3010598	-1	28	2466.07	2.32516	3.83484	4.09786	UUU
iscS	BSU29590	3026957	3028102	-1	49	2626.93	2.06924	2.3574	3.26516	UUU
ytmP	BSU29920	3060674	3061288	-1	26	2804.74	2.41636	2.8676	7.95906	UUU
tlpB	BSU31230	3204067	3206055	-1	85	209.87	2.33285	3.02474	2.99302	UUU
yugS	BSU31300	3216163	3217452	-1	54	210.329	3.13343	2.45273	3.99557	UUU
yugP	BSU31310	3217496	3218173	-1	28	1325.15	3.1772	3.43011	3.02257	UUU
yuzF	BSU31820	3264265	3264501	-1	9	668.991	5.73988	3.64437	3.45846	UUU
yumB	BSU32100	3300034	3301254	-1	53	301.271	2.49099	3.38059	2.53983	UUU
helD	BSU33450	3434327	3436651	-1	104	1178.53	2.57228	10.2093	2.32298	UUU
copB	BSU33490	3438853	3440952	-1	93	523.078	6.16081	17.2544	3.97128	UUU
araE	BSU33960	3484072	3485466	-1	60	262.44	4.04607	15.0686	4.43069	UUU
trxB	BSU34790	3573207	3574157	-1	41	5206.39	2.12695	2.98596	3.09156	UUU
ywrO	BSU35990	3708172	3708699	-1	21	1855.84	3.01622	3.50542	2.34587	UUU
ywdE	BSU37990	3899272	3899805	-1	22	403.409	3.01044	4.59479	3.45063	UUU
ywdD	BSU38000	3899853	3900488	-1	27	391.311	2.94164	2.64974	3.19983	UUU
bglP	BSU39270	4033778	4035607	-1	81	2896.83	3.34863	6.30587	5.76818	UUU
Decreased abundance (>2-fold)
Name	Locustag	Start	End	Strand	Probes	WT	∆RNase III	∆RNase J1	∆RNase Y	Profile III/J1/Y
ybxB	BSU01060	121068	121673	1	24	16917.3	0.466313	0.131618	0.349488	DDD
ldh	BSU03050	329774	330739	1	41	51834.8	0.0640934	0.0109428	0.0154404	DDD
lctP	BSU03060	330771	332396	1	72	23881.9	0.0273509	0.0244711	0.0289096	DDD
estB	BSU08350	910019	910651	1	26	1859.99	0.490783	0.283043	0.224404	DDD
ywcJ	BSU38060	3905333	3906103	1	32	1911.06	0.118035	0.0793021	0.185049	DDD
feuA	BSU01630	182370	183323	-1	41	13314.1	0.316227	0.224829	0.188224	DDD
glpT	BSU02140	233994	235328	-1	59	17022.2	0.177428	0.284409	0.0690685	DDD
yocJ	BSU19230	2096350	2096976	-1	26	5878.62	0.488505	0.101733	0.295293	DDD
yopW	BSU20740	2202381	2202716	-1	12	603.492	0.482687	0.361334	0.332701	DDD
yopV	BSU20750	2202805	2202999	-1	6	1126	0.441025	0.20039	0.281725	DDD
ywnA	BSU36630	3766178	3766579	-1	15	4998.39	0.435645	0.33083	0.326184	DDD
pta	BSU37660	3865355	3866326	-1	41	27702.5	0.368605	0.218183	0.375908	DDD
cydA	BSU38760	3977791	3979197	-1	62	8567.36	0.0558596	0.0859285	0.0761302	DDD
purA	BSU40420	4155433	4156725	-1	56	19501.9	0.338649	0.237699	0.232568	DDD

## Sheet: RNase III & J1
Increased abundance (>2-fold)
Name	Locustag	Start	End	Strand	Probes	WT	∆RNase III	∆RNase J1	∆RNase Y	Profile III/J1/Y
ybaE	BSU01460	151303	152133	1	35	7860.6	5.4871	3.16314	1.17269	UU-
ybaF	BSU01470	152130	152927	1	34	5957.04	6.44886	4.01059	1.34942	UU-
ndhF	BSU01830	205409	206926	1	66	255.739	44.1682	6.31995	1.88833	UU-
ybcC	BSU01845	206941	209556	1	116	344.398	49.5364	5.98326	1.73489	UU-
ybcF	BSU01860	209633	210160	1	22	608.33	41.918	4.95538	1.35487	UU-
ybcH	BSU01870	210224	210514	1	10	582.353	33.9518	5.74095	1.15896	UU-
ybcI	BSU01880	210572	210946	1	14	526.943	21.0724	4.89245	1.07152	UU-
ybfO	BSU02310	249979	251319	1	59	495.47	2.7519	3.68775	0.925622	UU-
gabD	BSU03910	442950	444338	1	60	1313.19	2.93472	2.55503	4.5359	UUU
ydaF	BSU04210	473174	473725	1	23	572.606	6.00839	3.91986	1.49335	UU-
ydaO	BSU04320	486432	488255	1	80	916.181	4.1338	5.94909	1.82663	UU-
ydjI	BSU06210	673814	674785	1	42	3503.5	3.76013	2.9496	0.670819	UU-
yebC	BSU06380	696195	696998	1	34	1733.05	6.37786	5.77034	18.0719	UUU
yflD	BSU07720	844097	844234	1	4	236.681	7.42637	3.79344	7.43047	UUU
ygaC	BSU08680	938731	939261	1	22	2272.35	2.71215	2.0715	5.14525	UUU
ygzA	BSU08770	954291	954494	1	7	362.265	2.60492	9.08125	2.11119	UUU
ygaJ	BSU08780	954893	955585	1	29	584.574	2.63516	2.10667	1.06557	UU-
yhbA	BSU08910	967935	969095	1	51	759.476	3.46606	8.28852	2.48294	UUU
yhbB	BSU08920	969162	970097	1	40	309.741	4.17134	4.01098	2.91805	UUU
yhcJ	BSU09110	984901	985731	1	35	1890.12	2.34216	3.69907	3.71664	UUU
yhxA	BSU09260	1000364	1001716	1	59	2370.46	2.35125	5.63126	1.16663	UU-
yheI	BSU09710	1045318	1047075	1	78	990.224	5.21371	3.66839	0.50491	UU-
yheH	BSU09720	1047072	1049093	1	89	1081.92	4.56919	3.79249	0.525159	UU-
yjiB	BSU12210	1291344	1292534	1	51	271.211	4.6786	5.36845	2.91077	UUU
yjiC	BSU12220	1292557	1293735	1	51	309.805	2.85307	4.616	2.31227	UUU
htpX	BSU13490	1414997	1415893	1	39	10330.1	2.87353	2.54244	2.09825	UUU
ykuU	BSU14220	1492261	1492803	1	23	692.404	2.89579	3.45878	2.3214	UUU
ykuV	BSU14230	1492875	1493321	1	18	564.241	2.78106	4.32716	2.33324	UUU
yknZ	BSU14370	1506105	1507298	1	52	2425.33	2.89194	4.28262	0.576771	UU-
ftsW	BSU14850	1552899	1554110	1	52	3064.85	2.41867	3.47236	2.2454	UUU
ynxB	BSU17470	1880087	1880377	1	10	389.451	2.95048	3.25021	2.74316	UUU
ynzF	BSU17480	1880623	1880967	1	5	379.169	2.32013	5.86824	1.9617	UU-
ynzG	BSU17490	1881098	1881349	1	9	227.831	2.72333	5.21569	1.76876	UU-
ynaB	BSU17500	1881536	1881970	1	17	1466.49	2.296	2.29199	2.02769	UUU
ynaC	BSU17510	1882040	1882831	1	33	984.523	2.01379	3.33024	2.51738	UUU
yncC	BSU17630	1896424	1897839	1	61	243.663	4.19065	12.9514	2.98494	UUU
yneJ	BSU17950	1924471	1924962	1	20	1962.18	3.00302	6.48617	3.16055	UUU
yneT	BSU18080	1932671	1933078	1	16	2732.34	2.51289	3.00044	1.42888	UU-
yngC	BSU18190	1947668	1948264	1	24	1739.51	2.44449	4.08715	7.79929	UUU
gltC	BSU18460	2014779	2015681	1	39	1509.67	2.1098	2.81452	1.38488	UU-
dhaS	BSU19310	2100580	2102067	1	65	1795.93	4.78548	8.46623	8.70337	UUU
yqjL	BSU23830	2476969	2477730	1	32	991.272	4.42402	7.43655	20.6315	UUU
oxaAB	BSU23890	2483904	2484731	1	35	2946.97	3.1438	3.73707	4.35442	UUU
glcD	BSU28680	2933185	2934597	1	62	3377.53	3.48933	6.2007	1.95966	UU-
glcF	BSU28690	2934594	2935928	1	59	2294.51	3.11208	9.13528	2.76208	UUU
mrpF	BSU31650	3251724	3252008	1	11	4234.03	2.61861	2.00382	1.60421	UU-
mrpG	BSU31660	3251992	3252366	1	15	1582.33	2.54192	2.34111	2.02996	UUU
yuiD	BSU32060	3298077	3298553	1	19	1042.04	3.47375	3.39227	5.81493	UUU
yvbF	BSU33840	3471266	3471823	1	17	477.512	2.94371	2.2465	2.38056	UUU
pnbA	BSU34390	3530635	3532104	1	64	583.211	2.55369	7.21059	2.54678	UUU
yvdS	BSU34490	3541488	3541823	1	13	481.698	21.2997	4.79039	5.98936	UUU
yvdR	BSU34500	3541823	3542143	1	12	345.326	12.8877	4.51063	6.06146	UUU
yvyE	BSU35510	3646753	3647406	1	27	6372.11	2.4753	2.25536	2.21751	UUU
glnK	BSU36520	3758016	3758366	1	14	2513.97	2.39012	14.7914	4.37246	UUU
bcrC	BSU36530	3758547	3759128	1	23	872.207	3.24615	12.9524	22.1869	UUU
vpr	BSU38090	3907844	3910264	1	107	215.671	2.99887	3.59746	2.93054	UUU
ywaE	BSU38450	3946394	3946909	1	21	644.753	2.2277	2.80644	2.6505	UUU
ybdN	BSU02040	224075	224932	-1	36	276.354	2.31617	12.3469	1.20476	UU-
yceB	BSU02880	310880	311875	-1	43	382.265	4.17361	2.59428	4.74816	UUU
ydeC	BSU05150	561514	562389	-1	37	477.074	2.36469	2.13917	2.32898	UUU
nap	BSU05440	592303	593205	-1	37	2047.02	2.38398	5.49832	2.13892	UUU
vmlR	BSU05610	604736	606379	-1	72	785.758	7.33903	6.96656	1.18126	UU-
opuE	BSU06660	726840	728318	-1	61	564.213	26.9266	3.29783	2.34193	UU-
yfmJ	BSU07450	817810	818829	-1	43	1827.29	2.08076	4.73408	3.21242	UUU
yfjR	BSU07990	870388	871248	-1	37	779.453	3.24954	2.59907	3.11658	UUU
yfhP	BSU08620	934457	935440	-1	42	673.298	5.39698	9.45351	11.1354	UUU
yhdK	BSU09500	1028233	1028523	-1	10	1912.76	2.5284	4.89122	11.0592	UUU
yhaU	BSU09850	1059203	1060420	-1	53	513.694	2.70311	4.54317	11.2102	UUU
khtT	BSU09860	1060427	1060924	-1	20	832.022	3.81144	2.61594	9.88181	UUU
yjbH	BSU11550	1233614	1234513	-1	38	2723.46	2.55593	2.05888	5.17748	UUU
yjbI	BSU11560	1234510	1234908	-1	16	2547.52	3.15885	3.11105	7.41438	UUU
spoIISA	BSU12830	1348612	1349358	-1	31	1315.08	2.79948	2.03729	8.62409	UUU
clpE	BSU13700	1435628	1437727	-1	92	1307.15	5.1511	8.40017	19.3463	UUU
ykuD	BSU14040	1476518	1477012	-1	20	409.259	2.02171	4.18164	8.56176	UUU
ykuE	BSU14050	1477069	1477929	-1	37	383.239	2.24235	3.93038	8.5937	UUU
ylbM	BSU15060	1573807	1575054	-1	54	691.568	5.30938	2.22615	1.32749	UU-
gltB	BSU18440	2008572	2010053	-1	65	1137.2	38.9859	2.46892	0.330853	UUD
gltA	BSU18450	2010070	2014632	-1	205	946.836	28.5994	2.33637	0.316706	UUD
yobF	BSU18890	2058715	2059638	-1	39	595.362	4.72948	7.66086	4.25501	UUU
yopG	BSU20900	2211884	2212015	-1	3	562.124	2.62077	2.48288	1.10338	UU-
ypjP	BSU21840	2298535	2299146	-1	26	5158.48	2.37411	2.29534	1.82326	UU-
ypgR	BSU21880	2302727	2303860	-1	49	4208.35	2.03234	2.83705	1.8872	UU-
mecB	BSU22970	2403506	2404090	-1	24	3729.2	3.70374	2.22961	4.77723	UUU
ypuD	BSU23300	2431737	2432081	-1	13	617.071	4.60857	5.60041	6.12745	UUU
polYA	BSU23870	2482269	2483513	-1	54	736.488	3.55514	2.49882	2.51376	UUU
yqiK	BSU24180	2514169	2514900	-1	31	511.752	2.57548	3.96885	2.868	UUU
yqgT	BSU24830	2567360	2568490	-1	49	1177.45	2.17429	2.46074	2.14597	UUU
yqgS	BSU24840	2568573	2570489	-1	85	5439.62	2.14792	2.99016	1.71017	UU-
pstBB	BSU24950	2577210	2577992	-1	33	241.183	3.31282	45.1894	2.26551	UU-
yqfB	BSU25370	2617005	2617424	-1	17	14172.4	2.82405	2.07811	0.703633	UU-
yqfA	BSU25380	2617449	2618444	-1	43	10253.1	3.23351	2.02842	0.883104	UU-
rsmE	BSU25440	2623032	2623802	-1	32	10071.6	2.49345	2.41931	1.23908	UU-
gpr	BSU25540	2634505	2635611	-1	48	192.06	2.31212	2.65926	2.16411	UUU
arsC	BSU25780	2655322	2655741	-1	17	1005.9	2.64793	3.90985	1.02054	UU-
arsB	BSU25790	2655753	2656793	-1	44	813.542	3.2501	3.44803	1.17894	UU-
yqcK	BSU25800	2656816	2657256	-1	17	1090.45	2.89262	3.48901	0.758209	UU-
arsR	BSU25810	2657317	2657634	-1	12	904.152	3.72686	2.54556	0.757247	UU-
yrzI	BSU27190	2778923	2779072	-1	4	1768.07	5.21552	3.84075	0.538291	UU-
xsa	BSU28510	2913661	2915148	-1	66	409.71	2.6125	22.4069	1.78221	UU-
araP	BSU28740	2940697	2941638	-1	41	192.932	2.02397	17.5831	1.64185	UU-
araN	BSU28750	2941674	2942975	-1	57	314.431	2.21505	7.38756	1.51948	UU-
araM	BSU28760	2943006	2944190	-1	51	413.969	2.19284	8.57854	1.72275	UU-
araA	BSU28800	2947385	2948875	-1	65	670.04	2.27836	13.722	1.50297	UU-
ytkL	BSU29410	3009915	3010598	-1	28	2466.07	2.32516	3.83484	4.09786	UUU
iscS	BSU29590	3026957	3028102	-1	49	2626.93	2.06924	2.3574	3.26516	UUU
ytmP	BSU29920	3060674	3061288	-1	26	2804.74	2.41636	2.8676	7.95906	UUU
tlpB	BSU31230	3204067	3206055	-1	85	209.87	2.33285	3.02474	2.99302	UUU
yugS	BSU31300	3216163	3217452	-1	54	210.329	3.13343	2.45273	3.99557	UUU
yugP	BSU31310	3217496	3218173	-1	28	1325.15	3.1772	3.43011	3.02257	UUU
yuzF	BSU31820	3264265	3264501	-1	9	668.991	5.73988	3.64437	3.45846	UUU
yumB	BSU32100	3300034	3301254	-1	53	301.271	2.49099	3.38059	2.53983	UUU
helD	BSU33450	3434327	3436651	-1	104	1178.53	2.57228	10.2093	2.32298	UUU
copB	BSU33490	3438853	3440952	-1	93	523.078	6.16081	17.2544	3.97128	UUU
araE	BSU33960	3484072	3485466	-1	60	262.44	4.04607	15.0686	4.43069	UUU
trxB	BSU34790	3573207	3574157	-1	41	5206.39	2.12695	2.98596	3.09156	UUU
yvlD	BSU35100	3606762	3607121	-1	14	5222.77	2.17241	2.63769	1.42674	UU-
yvlC	BSU35110	3607123	3607320	-1	6	7455.78	2.37911	2.31911	1.22012	UU-
yvlA	BSU35130	3608447	3608773	-1	12	6902.97	2.79922	2.19479	1.15693	UU-
yvjA	BSU35280	3626128	3626973	-1	37	1197.91	2.72857	2.92895	1.27816	UU-
ywrO	BSU35990	3708172	3708699	-1	21	1855.84	3.01622	3.50542	2.34587	UUU
rocA	BSU37780	3878966	3880513	-1	68	901.724	13.9583	9.70783	0.780523	UU-
ywdE	BSU37990	3899272	3899805	-1	22	403.409	3.01044	4.59479	3.45063	UUU
ywdD	BSU38000	3899853	3900488	-1	27	391.311	2.94164	2.64974	3.19983	UUU
ywzG	BSU38018	3900481	3900819	-1	13	872.402	4.64249	3.92878	2.65418	UU-
bglP	BSU39270	4033778	4035607	-1	81	2896.83	3.34863	6.30587	5.76818	UUU
Decreased abundance (>2-fold)
Name	Locustag	Start	End	Strand	Probes	WT	∆RNase III	∆RNase J1	∆RNase Y	Profile III/J1/Y
ybxB	BSU01060	121068	121673	1	24	16917.3	0.466313	0.131618	0.349488	DDD
ldh	BSU03050	329774	330739	1	41	51834.8	0.0640934	0.0109428	0.0154404	DDD
lctP	BSU03060	330771	332396	1	72	23881.9	0.0273509	0.0244711	0.0289096	DDD
purK	BSU06430	699093	700235	1	50	5592.42	0.372422	0.354831	0.884726	DD-
purB	BSU06440	700232	701527	1	56	4703.34	0.342773	0.392876	0.763147	DD-
estB	BSU08350	910019	910651	1	26	1859.99	0.490783	0.283043	0.224404	DDD
ywcJ	BSU38060	3905333	3906103	1	32	1911.06	0.118035	0.0793021	0.185049	DDD
feuA	BSU01630	182370	183323	-1	41	13314.1	0.316227	0.224829	0.188224	DDD
glpT	BSU02140	233994	235328	-1	59	17022.2	0.177428	0.284409	0.0690685	DDD
fabHB	BSU10170	1092770	1093747	-1	42	2218.84	0.45111	0.47486	0.646901	DD-
yocJ	BSU19230	2096350	2096976	-1	26	5878.62	0.488505	0.101733	0.295293	DDD
yopW	BSU20740	2202381	2202716	-1	12	603.492	0.482687	0.361334	0.332701	DDD
yopV	BSU20750	2202805	2202999	-1	6	1126	0.441025	0.20039	0.281725	DDD
yqgO	BSU24880	2573520	2573693	-1	5	3328.65	0.485049	0.409733	0.679979	DD-
ytxE	BSU29720	3042566	3043294	-1	31	4050.5	0.453449	0.176735	0.575391	DD-
ywnA	BSU36630	3766178	3766579	-1	15	4998.39	0.435645	0.33083	0.326184	DDD
pta	BSU37660	3865355	3866326	-1	41	27702.5	0.368605	0.218183	0.375908	DDD
cydA	BSU38760	3977791	3979197	-1	62	8567.36	0.0558596	0.0859285	0.0761302	DDD
purA	BSU40420	4155433	4156725	-1	56	19501.9	0.338649	0.237699	0.232568	DDD

## Sheet: RNase III & Y
Increased abundance (>2-fold)
Name	Locustag	Start	End	Strand	Probes	WT	∆RNase III	∆RNase J1	∆RNase Y	Profile III/J1/Y
tadA	BSU00180	25852	26337	1	19	673.271	5.28014	1.1035	3.34989	U-U
bofA	BSU00230	29772	30035	1	9	2074.54	3.76901	0.543883	2.16682	U-U
tilS	BSU00670	74929	76347	1	62	3950.05	2.72996	1.94904	6.81831	U-U
ctsR	BSU00830	101449	101913	1	18	7975.59	2.25725	0.975419	3.18867	U-U
mcsA	BSU00840	101927	102484	1	23	7589.49	2.16169	1.50628	3.50481	U-U
mcsB	BSU00850	102484	103575	1	47	7803.29	2.19833	1.69565	3.95297	U-U
clpC	BSU00860	103572	106004	1	108	9775.78	2.24227	1.88546	2.78448	U-U
radA	BSU00870	106096	107472	1	60	3012.71	3.99753	1.76829	9.70438	U-U
disA	BSU00880	107476	108558	1	46	3891.29	3.68849	1.64936	6.53164	U-U
yacL	BSU00890	108674	109774	1	48	6511.57	2.65865	1.92401	3.4812	U-U
ybbP	BSU01750	196213	197034	1	35	7654.87	2.53569	1.27325	3.27903	U-U
ybbR	BSU01760	197027	198478	1	64	9713.6	2.47923	1.08901	2.53271	U-U
ycgN	BSU03210	345479	347026	1	67	255.118	6.14493	1.15929	2.23149	U-U
gabD	BSU03910	442950	444338	1	60	1313.19	2.93472	2.55503	4.5359	UUU
ydcK	BSU04790	528129	528581	1	18	714.595	2.66415	0.578739	2.74804	U-U
ydfQ	BSU05510	598729	599067	1	13	224.382	2.40527	1.41769	4.97354	U-U
ydgC	BSU05580	603012	603599	1	24	3828.41	2.07469	1.68227	2.40112	U-U
ydgD	BSU05590	603596	603940	1	13	2169.01	2.60157	1.98188	4.23555	U-U
ydgE	BSU05600	604103	604576	1	19	1368.57	2.8327	1.95438	4.04312	U-U
yebC	BSU06380	696195	696998	1	34	1733.05	6.37786	5.77034	18.0719	UUU
yfmA	BSU07540	827252	827419	1	5	170.762	2.9102	1.37118	2.60392	U-U
yflD	BSU07720	844097	844234	1	4	236.681	7.42637	3.79344	7.43047	UUU
ygaC	BSU08680	938731	939261	1	22	2272.35	2.71215	2.0715	5.14525	UUU
ygzA	BSU08770	954291	954494	1	7	362.265	2.60492	9.08125	2.11119	UUU
yhbA	BSU08910	967935	969095	1	51	759.476	3.46606	8.28852	2.48294	UUU
yhbB	BSU08920	969162	970097	1	40	309.741	4.17134	4.01098	2.91805	UUU
yhcJ	BSU09110	984901	985731	1	35	1890.12	2.34216	3.69907	3.71664	UUU
spoVR	BSU09400	1015647	1017053	1	62	220.68	2.01782	1.692	3.33735	U-U
yhdT	BSU09590	1035554	1036939	1	58	2741.33	4.66552	0.4849	2.38271	UDU
yhfK	BSU10260	1100219	1100863	1	27	4502.6	2.00273	0.933724	2.48834	U-U
yjaV	BSU11290	1205981	1206538	1	22	275.361	2.00924	1.1777	2.01506	U-U
yjbC	BSU11490	1226938	1227516	1	24	7637.35	8.30653	1.63744	11.6384	U-U
spxA	BSU11500	1227697	1228092	1	15	13470.8	3.96719	1.80471	5.78209	U-U
mecA	BSU11520	1229068	1229724	1	27	4599.48	3.12621	1.73309	6.31576	U-U
yjcP	BSU11940	1266614	1267117	1	20	522.379	4.42959	0.583254	5.18482	U-U
yjcQ	BSU11950	1267129	1267413	1	10	585.793	2.71475	0.79254	3.4533	U-U
yjiB	BSU12210	1291344	1292534	1	51	271.211	4.6786	5.36845	2.91077	UUU
yjiC	BSU12220	1292557	1293735	1	51	309.805	2.85307	4.616	2.31227	UUU
yjzJ	BSU12519	1321848	1322027	1	6	307.956	2.25151	0.420056	3.79852	UDU
xkdN	BSU12671	1334339	1334785	1	14	3774.95	2.0458	0.127379	2.15824	UDU
xkzB	BSU12672	1334815	1334964	1	4	2293.2	2.44522	0.170866	2.2563	UDU
xhlA	BSU12790	1346731	1347000	1	10	3676.44	2.02404	0.153707	2.32609	UDU
xhlB	BSU12800	1347013	1347276	1	9	2379.81	2.23677	0.168776	3.14966	UDU
mgtE	BSU13300	1396013	1397368	1	58	2882.69	3.1932	1.07231	5.49063	U-U
htpX	BSU13490	1414997	1415893	1	39	10330.1	2.87353	2.54244	2.09825	UUU
ykvR	BSU13800	1447251	1447541	1	10	284.003	3.16338	0.688673	3.24502	U-U
ykvT	BSU13820	1448506	1449132	1	26	220.964	2.37042	1.42195	4.83301	U-U
mcpC	BSU13950	1463628	1465595	1	87	263.512	2.33982	1.46568	2.74218	U-U
ykuU	BSU14220	1492261	1492803	1	23	692.404	2.89579	3.45878	2.3214	UUU
ykuV	BSU14230	1492875	1493321	1	18	564.241	2.78106	4.32716	2.33324	UUU
ftsW	BSU14850	1552899	1554110	1	52	3064.85	2.41867	3.47236	2.2454	UUU
ylbB	BSU14950	1565849	1566295	1	18	988.08	3.84238	0.68824	4.47313	U-U
ylbC	BSU14960	1566379	1567419	1	45	1970.89	2.70498	1.389	2.51187	U-U
ylbQ	BSU15110	1577409	1578305	1	38	1360.59	2.43187	1.13113	4.24258	U-U
ynxB	BSU17470	1880087	1880377	1	10	389.451	2.95048	3.25021	2.74316	UUU
ynaB	BSU17500	1881536	1881970	1	17	1466.49	2.296	2.29199	2.02769	UUU
ynaC	BSU17510	1882040	1882831	1	33	984.523	2.01379	3.33024	2.51738	UUU
yncC	BSU17630	1896424	1897839	1	61	243.663	4.19065	12.9514	2.98494	UUU
yneA	BSU17860	1918406	1918723	1	11	750.871	3.59074	1.61659	3.13344	U-U
yneJ	BSU17950	1924471	1924962	1	20	1962.18	3.00302	6.48617	3.16055	UUU
yngC	BSU18190	1947668	1948264	1	24	1739.51	2.44449	4.08715	7.79929	UUU
yocA	BSU19130	2085303	2085980	1	28	4605.45	2.16759	0.592887	5.65478	U-U
dhaS	BSU19310	2100580	2102067	1	65	1795.93	4.78548	8.46623	8.70337	UUU
ypqA	BSU22240	2337577	2337996	1	16	122.329	2.03217	0.877944	2.21141	U-U
yqjM	BSU23820	2475843	2476859	1	44	922.483	3.24888	1.9054	2.91495	U-U
yqjL	BSU23830	2476969	2477730	1	32	991.272	4.42402	7.43655	20.6315	UUU
yqzJ	BSU23880	2483586	2483873	1	11	5026.25	2.42575	1.72824	3.76661	U-U
oxaAB	BSU23890	2483904	2484731	1	35	2946.97	3.1438	3.73707	4.35442	UUU
yqfZ	BSU25060	2588701	2589000	1	11	287.432	2.619	0.950662	2.77877	U-U
yqaB	BSU26380	2700838	2701356	1	21	227.835	2.65984	1.31991	5.27885	U-U
yrzF	BSU27785	2840110	2840757	1	27	968.02	3.1323	1.73325	14.6768	U-U
glcF	BSU28690	2934594	2935928	1	59	2294.51	3.11208	9.13528	2.76208	UUU
ppnKB	BSU29540	3021233	3022036	1	34	3224.21	3.11951	0.711278	3.42601	U-U
ytzB	BSU29870	3056479	3056796	1	13	2480.05	3.06722	1.25427	3.08049	U-U
ytzE	BSU30020	3072401	3072622	1	7	960.111	9.58273	1.095	20.9219	U-U
mrpG	BSU31660	3251992	3252366	1	15	1582.33	2.54192	2.34111	2.02996	UUU
yuiD	BSU32060	3298077	3298553	1	19	1042.04	3.47375	3.39227	5.81493	UUU
yvbF	BSU33840	3471266	3471823	1	17	477.512	2.94371	2.2465	2.38056	UUU
pnbA	BSU34390	3530635	3532104	1	64	583.211	2.55369	7.21059	2.54678	UUU
yvdS	BSU34490	3541488	3541823	1	13	481.698	21.2997	4.79039	5.98936	UUU
yvdR	BSU34500	3541823	3542143	1	12	345.326	12.8877	4.51063	6.06146	UUU
yvyE	BSU35510	3646753	3647406	1	27	6372.11	2.4753	2.25536	2.21751	UUU
tagA	BSU35750	3681370	3682140	1	32	3511.8	2.05863	1.90848	2.67534	U-U
ywrF	BSU36080	3717999	3718616	1	26	885.23	2.71376	0.884548	2.97635	U-U
glnK	BSU36520	3758016	3758366	1	14	2513.97	2.39012	14.7914	4.37246	UUU
bcrC	BSU36530	3758547	3759128	1	23	872.207	3.24615	12.9524	22.1869	UUU
vpr	BSU38090	3907844	3910264	1	107	215.671	2.99887	3.59746	2.93054	UUU
ywaE	BSU38450	3946394	3946909	1	21	644.753	2.2277	2.80644	2.6505	UUU
hutU	BSU39360	4043574	4045232	1	74	198.691	2.13704	0.838305	2.11748	U-U
yyaT	BSU40720	4184017	4184463	1	18	557.318	2.27034	0.937061	2.30017	U-U
yceB	BSU02880	310880	311875	-1	43	382.265	4.17361	2.59428	4.74816	UUU
ydeC	BSU05150	561514	562389	-1	37	477.074	2.36469	2.13917	2.32898	UUU
nap	BSU05440	592303	593205	-1	37	2047.02	2.38398	5.49832	2.13892	UUU
yfmJ	BSU07450	817810	818829	-1	43	1827.29	2.08076	4.73408	3.21242	UUU
yfjR	BSU07990	870388	871248	-1	37	779.453	3.24954	2.59907	3.11658	UUU
yfhP	BSU08620	934457	935440	-1	42	673.298	5.39698	9.45351	11.1354	UUU
yhdK	BSU09500	1028233	1028523	-1	10	1912.76	2.5284	4.89122	11.0592	UUU
yhdP	BSU09550	1032063	1033397	-1	53	7793.66	2.27807	1.62278	2.23386	U-U
cueR	BSU09560	1033458	1033889	-1	17	5404.09	3.17774	1.29735	2.77497	U-U
yhaU	BSU09850	1059203	1060420	-1	53	513.694	2.70311	4.54317	11.2102	UUU
khtT	BSU09860	1060427	1060924	-1	20	832.022	3.81144	2.61594	9.88181	UUU
khtS	BSU09870	1060988	1061326	-1	13	1466.07	3.86747	0.977869	6.50366	U-U
yjbH	BSU11550	1233614	1234513	-1	38	2723.46	2.55593	2.05888	5.17748	UUU
yjbI	BSU11560	1234510	1234908	-1	16	2547.52	3.15885	3.11105	7.41438	UUU
yjcL	BSU11900	1261426	1262616	-1	52	208.464	8.44034	1.34908	2.14675	U-U
spoIISA	BSU12830	1348612	1349358	-1	31	1315.08	2.79948	2.03729	8.62409	UUU
guaD	BSU13170	1382677	1383147	-1	19	168.819	2.64128	0.974817	2.09551	U-U
clpE	BSU13700	1435628	1437727	-1	92	1307.15	5.1511	8.40017	19.3463	UUU
ykuD	BSU14040	1476518	1477012	-1	20	409.259	2.02171	4.18164	8.56176	UUU
ykuE	BSU14050	1477069	1477929	-1	37	383.239	2.24235	3.93038	8.5937	UUU
ylqB	BSU15960	1671166	1671651	-1	19	264.317	2.75125	1.60753	3.53401	U-U
yobF	BSU18890	2058715	2059638	-1	39	595.362	4.72948	7.66086	4.25501	UUU
yodD	BSU19560	2128464	2129066	-1	25	223.421	7.15566	1.45031	2.87717	U-U
yodE	BSU19570	2129082	2129993	-1	39	310.074	10.5801	1.11543	3.36412	U-U
msrB	BSU21680	2287097	2287528	-1	17	3627.97	3.70147	1.22881	2.8246	U-U
msrA	BSU21690	2287529	2288062	-1	22	4105.73	3.99339	0.700531	2.70954	U-U
ypiB	BSU22580	2365736	2366275	-1	22	5470.16	2.57877	1.06016	2.20906	U-U
ypiA	BSU22590	2366347	2367618	-1	55	3327.82	2.75526	1.75192	4.0514	U-U
mecB	BSU22970	2403506	2404090	-1	24	3729.2	3.70374	2.22961	4.77723	UUU
ypuD	BSU23300	2431737	2432081	-1	13	617.071	4.60857	5.60041	6.12745	UUU
polYA	BSU23870	2482269	2483513	-1	54	736.488	3.55514	2.49882	2.51376	UUU
yqiK	BSU24180	2514169	2514900	-1	31	511.752	2.57548	3.96885	2.868	UUU
yqgT	BSU24830	2567360	2568490	-1	49	1177.45	2.17429	2.46074	2.14597	UUU
gpr	BSU25540	2634505	2635611	-1	48	192.06	2.31212	2.65926	2.16411	UUU
yrkK	BSU26480	2708943	2709419	-1	19	998.295	2.36899	1.21562	2.04097	U-U
yshB	BSU28600	2925100	2925633	-1	22	1781.24	2.74499	1.7277	6.16179	U-U
yshA	BSU28610	2925640	2925897	-1	8	1824.78	3.25588	1.3949	6.97477	U-U
ytkL	BSU29410	3009915	3010598	-1	28	2466.07	2.32516	3.83484	4.09786	UUU
ytkK	BSU29420	3010661	3011428	-1	32	3476.09	2.29851	1.27244	4.17635	U-U
iscS	BSU29590	3026957	3028102	-1	49	2626.93	2.06924	2.3574	3.26516	UUU
ytmP	BSU29920	3060674	3061288	-1	26	2804.74	2.41636	2.8676	7.95906	UUU
gbsB	BSU31050	3183867	3185075	-1	52	435.673	2.46775	1.70336	2.16273	U-U
tlpB	BSU31230	3204067	3206055	-1	85	209.87	2.33285	3.02474	2.99302	UUU
yugS	BSU31300	3216163	3217452	-1	54	210.329	3.13343	2.45273	3.99557	UUU
yugP	BSU31310	3217496	3218173	-1	28	1325.15	3.1772	3.43011	3.02257	UUU
yugJ	BSU31370	3223471	3224634	-1	45	6931.84	3.09304	0.503627	2.78576	U-U
yuzF	BSU31820	3264265	3264501	-1	9	668.991	5.73988	3.64437	3.45846	UUU
yueE	BSU31830	3264678	3265208	-1	22	1095.24	10.1684	0.963196	2.59926	U-U
yumB	BSU32100	3300034	3301254	-1	53	301.271	2.49099	3.38059	2.53983	UUU
helD	BSU33450	3434327	3436651	-1	104	1178.53	2.57228	10.2093	2.32298	UUU
copB	BSU33490	3438853	3440952	-1	93	523.078	6.16081	17.2544	3.97128	UUU
opuCD	BSU33800	3467546	3468235	-1	20	316.456	4.6814	1.06407	4.3587	U-U
opuCC	BSU33810	3468253	3469164	-1	36	355.374	4.00526	0.920587	2.91604	U-U
opuCB	BSU33820	3469184	3469837	-1	27	304.829	4.23839	1.08622	3.68455	U-U
opuCA	BSU33830	3469860	3471002	-1	36	403.492	5.15619	1.10386	3.28065	U-U
araE	BSU33960	3484072	3485466	-1	60	262.44	4.04607	15.0686	4.43069	UUU
padC	BSU34400	3532325	3532810	-1	19	340.269	2.99094	0.416577	2.14046	UDU
yveG	BSU34410	3532833	3533120	-1	10	455.732	4.07095	0.294586	2.40756	UDU
yveF	BSU34420	3533196	3533288	-1	2	481.442	4.07303	0.277169	2.44708	UDU
trxB	BSU34790	3573207	3574157	-1	41	5206.39	2.12695	2.98596	3.09156	UUU
ywrO	BSU35990	3708172	3708699	-1	21	1855.84	3.01622	3.50542	2.34587	UUU
ywnJ	BSU36540	3759169	3759591	-1	17	226.698	2.57971	1.70448	6.58234	U-U
ywzF	BSU36669	3769626	3769808	-1	6	142.69	2.52875	0.781036	3.64336	U-U
ywdE	BSU37990	3899272	3899805	-1	22	403.409	3.01044	4.59479	3.45063	UUU
ywdD	BSU38000	3899853	3900488	-1	27	391.311	2.94164	2.64974	3.19983	UUU
bglP	BSU39270	4033778	4035607	-1	81	2896.83	3.34863	6.30587	5.76818	UUU
Decreased abundance (>2-fold)
Name	Locustag	Start	End	Strand	Probes	WT	∆RNase III	∆RNase J1	∆RNase Y	Profile III/J1/Y
ybxB	BSU01060	121068	121673	1	24	16917.3	0.466313	0.131618	0.349488	DDD
amyE	BSU03040	327618	329597	1	87	2328.14	0.121053	4.90715	0.174663	DUD
ldh	BSU03050	329774	330739	1	41	51834.8	0.0640934	0.0109428	0.0154404	DDD
lctP	BSU03060	330771	332396	1	72	23881.9	0.0273509	0.0244711	0.0289096	DDD
sipU	BSU04010	454029	454592	1	22	3796.97	0.448685	0.725466	0.37396	D-D
estB	BSU08350	910019	910651	1	26	1859.99	0.490783	0.283043	0.224404	DDD
pyrP	BSU15480	1619023	1620330	1	58	4340.08	0.327066	5.00969	0.29038	DUD
pyrB	BSU15490	1620476	1621390	1	39	5266.13	0.169545	1.95755	0.0587685	D-D
pyrC	BSU15500	1621374	1622660	1	57	7407.2	0.14054	1.31866	0.0361084	D-D
pyrAA	BSU15510	1622657	1623751	1	47	7108.98	0.127172	1.15248	0.0338027	D-D
pyrAB	BSU15520	1623736	1626951	1	141	9452.86	0.117936	0.993347	0.0378865	D-D
pyrK	BSU15530	1626948	1627718	1	32	7986.8	0.118748	1.01136	0.0503188	D-D
yokF	BSU21610	2279977	2280867	1	25	2103.19	0.407492	0.795828	0.161636	D-D
ywcJ	BSU38060	3905333	3906103	1	32	1911.06	0.118035	0.0793021	0.185049	DDD
yxeB	BSU39610	4067183	4068148	1	41	30845.6	0.276394	0.551938	0.131301	D-D
gntZ	BSU40080	4117080	4118486	1	60	20120.1	0.476127	0.994746	0.446851	D-D
ybbA	BSU01600	179595	180347	-1	33	2592.74	0.269027	0.471476	0.428379	D-D
feuA	BSU01630	182370	183323	-1	41	13314.1	0.316227	0.224829	0.188224	DDD
glpQ	BSU02130	233014	233895	-1	38	19278.6	0.168928	0.461675	0.0535447	D-D
glpT	BSU02140	233994	235328	-1	59	17022.2	0.177428	0.284409	0.0690685	DDD
yckB	BSU03380	367995	368858	-1	36	6020.82	0.418985	2.0662	0.420713	DUD
ykbA	BSU12860	1351375	1352691	-1	58	3196.83	0.499544	0.691022	0.387247	D-D
yocJ	BSU19230	2096350	2096976	-1	26	5878.62	0.488505	0.101733	0.295293	DDD
yopW	BSU20740	2202381	2202716	-1	12	603.492	0.482687	0.361334	0.332701	DDD
yopV	BSU20750	2202805	2202999	-1	6	1126	0.441025	0.20039	0.281725	DDD
yvbJ	BSU33880	3474106	3475923	-1	80	6984.06	0.409154	0.655525	0.137005	D-D
ywnA	BSU36630	3766178	3766579	-1	15	4998.39	0.435645	0.33083	0.326184	DDD
pta	BSU37660	3865355	3866326	-1	41	27702.5	0.368605	0.218183	0.375908	DDD
cydA	BSU38760	3977791	3979197	-1	62	8567.36	0.0558596	0.0859285	0.0761302	DDD
wapA	BSU39230	4023544	4030548	-1	316	3576.81	0.333731	1.78279	0.19836	D-D
yxeC	BSU39600	4066607	4067005	-1	15	6958.63	0.468169	0.535437	0.357975	D-D
purA	BSU40420	4155433	4156725	-1	56	19501.9	0.338649	0.237699	0.232568	DDD

## Sheet: RNase J1 & Y
Increased abundance (>2-fold)
Name	Locustag	Start	End	Strand	Probes	WT	∆RNase III	∆RNase J1	∆RNase Y	Profile III/J1/Y
yaaO	BSU00270	37720	39162	1	63	2663	1.71616	2.87208	3.45457	-UU
tmk	BSU00280	39159	39797	1	27	3567.98	1.45285	2.27245	2.35351	-UU
yaaT	BSU00320	41657	42484	1	35	10637.7	1.58003	2.43384	3.20202	-UU
yabM	BSU00570	64817	66415	1	70	1953.56	1.57732	2.6749	3.90732	-UU
yabQ	BSU00610	68515	69150	1	26	4530.27	1.21884	2.56943	2.06673	-UU
divIC	BSU00620	69168	69545	1	15	7380.71	1.59933	2.58755	3.69452	-UU
yabR	BSU00630	69626	70012	1	16	11643.8	1.73539	3.45798	2.78124	-UU
spoIIE	BSU00640	70538	73021	1	110	418.692	1.48394	4.95755	2.31648	-UU
yabS	BSU00650	73106	73843	1	32	562.778	1.39601	3.97316	2.08196	-UU
ispD	BSU00900	109789	110487	1	29	6227.48	2.03546	2.87076	3.15359	-UU
ybgB	BSU02380	258532	258807	1	10	787.422	1.4831	3.88726	2.01757	-UU
ansZ	BSU02690	290915	292042	1	48	407.178	1.02776	2.11059	3.18777	-UU
ycgB	BSU03030	326888	327469	1	24	885.875	1.76612	6.20631	2.8315	-UU
nasA	BSU03330	362937	364142	1	52	631.025	0.59833	5.30834	3.28946	-UU
yckC	BSU03390	369236	369691	1	18	845.236	1.95672	4.61945	2.93625	-UU
gabD	BSU03910	442950	444338	1	60	1313.19	2.93472	2.55503	4.5359	UUU
ydaB	BSU04170	469426	470937	1	67	586.275	1.61402	5.36104	2.50373	-UU
ydaH	BSU04230	474731	475540	1	34	513.948	2.49047	13.3764	25.8041	-UU
ydeF	BSU05180	564704	566101	1	61	491.889	1.65836	4.00751	2.21223	-UU
ydeH	BSU05200	567662	568108	1	18	920.053	2.1471	7.50265	2.78635	-UU
ydfP	BSU05500	598154	598543	1	15	406.198	1.26407	2.31112	2.16381	-UU
thiL	BSU05900	640662	641639	1	42	4070.16	0.996846	2.6781	3.28496	-UU
tatAY	BSU05980	647760	647933	1	5	7359.25	1.20692	2.47149	3.99955	-UU
tatCY	BSU05990	647940	648704	1	33	4697.15	1.43139	3.39065	4.77572	-UU
ydiP	BSU06070	656528	657697	1	50	6741.99	1.30403	2.04244	2.62159	-UU
iolT	BSU06230	676442	677863	1	60	182.654	1.95929	2.77531	2.85761	-UU
yebC	BSU06380	696195	696998	1	34	1733.05	6.37786	5.77034	18.0719	UUU
yfnG	BSU07280	799303	800208	1	39	177.405	1.10288	2.33777	3.02133	-UU
yfnF	BSU07290	800232	801143	1	38	197.756	0.988481	2.33422	2.501	-UU
yfnE	BSU07300	801172	802350	1	52	215.424	1.31433	3.2792	2.6524	-UU
yfnD	BSU07310	802351	803286	1	40	305.027	1.42284	5.51098	3.43701	-UU
yflD	BSU07720	844097	844234	1	4	236.681	7.42637	3.79344	7.43047	UUU
pdaA	BSU07980	869559	870350	1	33	421.404	1.96213	2.38769	2.86559	-UU
yfjO	BSU08020	873402	874802	1	61	3973.2	1.04009	2.4523	2.10857	-UU
malQ	BSU08210	893904	895625	1	77	604.977	1.81099	2.4232	5.00575	-UU
yfhI	BSU08540	926886	928079	1	51	481.196	1.03455	11.0212	3.41937	-UU
ygaC	BSU08680	938731	939261	1	22	2272.35	2.71215	2.0715	5.14525	UUU
ygaD	BSU08690	939322	941091	1	77	2014.14	1.19337	2.29664	3.49455	-UU
ygzA	BSU08770	954291	954494	1	7	362.265	2.60492	9.08125	2.11119	UUU
yhbA	BSU08910	967935	969095	1	51	759.476	3.46606	8.28852	2.48294	UUU
yhbB	BSU08920	969162	970097	1	40	309.741	4.17134	4.01098	2.91805	UUU
yhcJ	BSU09110	984901	985731	1	35	1890.12	2.34216	3.69907	3.71664	UUU
yhcY	BSU09320	1008668	1009807	1	50	558.891	1.77849	6.90175	2.15435	-UU
yhdY	BSU09640	1038909	1040024	1	48	1927.98	1.96652	4.37518	4.5336	-UU
yhaX	BSU09830	1056702	1057568	1	37	472.558	1.26257	8.07939	10.2145	-UU
ecsA	BSU10040	1077440	1078183	1	31	2294.87	1.80076	3.20959	2.57081	-UU
ecsB	BSU10050	1078176	1079402	1	54	1925.46	1.46729	6.32973	2.98916	-UU
ecsC	BSU10060	1079422	1080132	1	30	1365.51	1.41313	8.2954	2.93093	-UU
sipV	BSU10490	1122175	1122681	1	21	1075.67	1.38408	2.18	2.74971	-UU
sbcD	BSU10640	1143577	1144752	1	51	2113.67	1.99594	2.7775	2.12243	-UU
yizB	BSU11079	1184657	1185004	1	14	713.478	2.54045	5.27385	2.29285	-UU
yitQ	BSU11080	1185001	1185588	1	24	620.096	1.623	3.99495	2.1706	-UU
coiA	BSU11530	1229915	1231036	1	48	157.152	1.465	2.81907	2.28917	-UU
manR	BSU12000	1270631	1272577	1	86	17666.8	1.29083	2.0855	2.00872	-UU
yjiB	BSU12210	1291344	1292534	1	51	271.211	4.6786	5.36845	2.91077	UUU
yjiC	BSU12220	1292557	1293735	1	51	309.805	2.85307	4.616	2.31227	UUU
uxaA	BSU12390	1311319	1312812	1	65	269.668	1.29629	5.33231	3.02961	-UU
ykoG	BSU13250	1391953	1392639	1	29	481.859	1.46629	2.25017	3.49359	-UU
ykoH	BSU13260	1392643	1394007	1	60	696.304	1.16517	3.03834	2.74514	-UU
ykoI	BSU13270	1394004	1394684	1	28	992.732	1.15537	3.05404	2.01261	-UU
ykoL	BSU13330	1398181	1398363	1	6	231.205	1.86734	2.9868	2.50367	-UU
htpX	BSU13490	1414997	1415893	1	39	10330.1	2.87353	2.54244	2.09825	UUU
ktrD	BSU13500	1416067	1417416	1	59	1640.94	1.38533	7.09343	2.13767	-UU
ykuU	BSU14220	1492261	1492803	1	23	692.404	2.89579	3.45878	2.3214	UUU
ykuV	BSU14230	1492875	1493321	1	18	564.241	2.78106	4.32716	2.33324	UUU
sipT	BSU14410	1511308	1511889	1	23	1740.72	1.59205	3.43517	2.03134	-UU
ftsW	BSU14850	1552899	1554110	1	52	3064.85	2.41867	3.47236	2.2454	UUU
ylbL	BSU15050	1572765	1573790	1	44	3216.43	1.11475	2.20769	2.05573	-UU
yllA	BSU15120	1578376	1579995	1	71	3448.55	1.2306	2.84882	2.43104	-UU
murG	BSU15220	1591540	1592631	1	47	8395.16	1.77041	2.48487	5.84512	-UU
murB	BSU15230	1592663	1593574	1	39	10930.3	1.38382	2.4805	4.86975	-UU
spoIIIE	BSU16800	1752272	1754641	1	105	3211.87	1.66495	2.38511	2.10825	-UU
ymfF	BSU16845	1757037	1758317	1	55	4854.56	1.38673	2.22223	2.14545	-UU
ymfH	BSU16860	1758314	1759600	1	55	4932.53	1.58523	2.20069	2.25604	-UU
ynxB	BSU17470	1880087	1880377	1	10	389.451	2.95048	3.25021	2.74316	UUU
ynaB	BSU17500	1881536	1881970	1	17	1466.49	2.296	2.29199	2.02769	UUU
ynaC	BSU17510	1882040	1882831	1	33	984.523	2.01379	3.33024	2.51738	UUU
yncC	BSU17630	1896424	1897839	1	61	243.663	4.19065	12.9514	2.98494	UUU
yneI	BSU17940	1924030	1924392	1	14	1157.2	2.11954	4.18953	2.58641	-UU
yneJ	BSU17950	1924471	1924962	1	20	1962.18	3.00302	6.48617	3.16055	UUU
yneP	BSU18040	1930834	1931199	1	14	1214.19	1.38095	2.91365	3.31737	-UU
yneQ	BSU18050	1931215	1931514	1	11	2267.78	1.06458	3.01531	2.11257	-UU
yngC	BSU18190	1947668	1948264	1	24	1739.51	2.44449	4.08715	7.79929	UUU
desK	BSU19190	2090574	2091686	1	47	458.949	1.34919	2.33219	2.98479	-UU
dhaS	BSU19310	2100580	2102067	1	65	1795.93	4.78548	8.46623	8.70337	UUU
yonK	BSU21060	2227297	2227488	1	6	327.081	0.690539	2.24126	2.21291	-UU
yonJ	BSU21070	2227505	2228722	1	52	259.647	0.699251	2.13758	2.11224	-UU
ugtP	BSU21920	2306514	2307662	1	49	4196.11	2.26349	3.15049	3.68461	-UU
recU	BSU22310	2340802	2341422	1	25	3693.32	1.63044	2.15266	5.35654	-UU
ypuF	BSU23230	2426867	2427391	1	21	459.219	2.39553	3.17881	4.15777	-UU
yqkF	BSU23620	2459326	2460246	1	39	1824.96	1.50095	2.07741	2.47016	-UU
yqkD	BSU23640	2460664	2461581	1	39	308.193	2.24371	3.27215	4.30224	-UU
yqjL	BSU23830	2476969	2477730	1	32	991.272	4.42402	7.43655	20.6315	UUU
oxaAB	BSU23890	2483904	2484731	1	35	2946.97	3.1438	3.73707	4.35442	UUU
yqcF	BSU25870	2662712	2663290	1	23	1554.29	1.43891	2.48744	2.62971	-UU
spoIIIC	BSU26390	2701338	2701754	1	16	427.405	1.81427	5.11517	3.70307	-UU
aapA	BSU27090	2766558	2767946	1	55	1069.09	1.03935	12.3991	2.84567	-UU
yrhO	BSU27110	2768827	2769654	1	35	770.142	1.81811	3.80505	2.54218	-UU
sigV	BSU27120	2769850	2770350	1	20	524.262	2.07383	3.9971	9.06335	-UU
rsiV	BSU27130	2770350	2771207	1	36	517.165	1.73648	3.44977	7.60944	-UU
oatA	BSU27140	2771318	2773222	1	84	526.965	1.18341	3.12503	5.85784	-UU
yrhK	BSU27150	2773356	2773646	1	11	485.104	1.1967	5.66062	5.54676	-UU
yrzH	BSU27800	2841169	2841300	1	4	298.961	1.76239	4.14858	2.50459	-UU
yrbD	BSU27810	2841611	2843065	1	63	360.626	0.999367	9.68531	3.91257	-UU
glcF	BSU28690	2934594	2935928	1	59	2294.51	3.11208	9.13528	2.76208	UUU
amyC	BSU30290	3100031	3100861	1	36	192.038	1.3335	3.76596	2.02805	-UU
ythA	BSU30710	3139431	3140762	1	58	122.052	1.50439	2.06895	4.68161	-UU
ythB	BSU30720	3140806	3141846	1	45	237.183	1.54132	2.41247	2.84028	-UU
ktrB	BSU31100	3189089	3190426	1	58	657.016	1.53143	2.32522	2.00491	-UU
mrpG	BSU31660	3251992	3252366	1	15	1582.33	2.54192	2.34111	2.02996	UUU
yuiD	BSU32060	3298077	3298553	1	19	1042.04	3.47375	3.39227	5.81493	UUU
pucJ	BSU32430	3330502	3331851	1	59	253.679	0.807704	2.19745	2.34317	-UU
pucK	BSU32440	3331857	3333149	1	55	175.647	0.980783	2.35928	2.71147	-UU
yuxN	BSU33030	3388113	3388988	1	37	906.139	2.56049	5.11184	8.38896	-UU
yvaQ	BSU33690	3458066	3459766	1	75	448.935	1.75842	4.68509	3.09889	-UU
yvbF	BSU33840	3471266	3471823	1	17	477.512	2.94371	2.2465	2.38056	UUU
pnbA	BSU34390	3530635	3532104	1	64	583.211	2.55369	7.21059	2.54678	UUU
yvdS	BSU34490	3541488	3541823	1	13	481.698	21.2997	4.79039	5.98936	UUU
yvdR	BSU34500	3541823	3542143	1	12	345.326	12.8877	4.51063	6.06146	UUU
yvyE	BSU35510	3646753	3647406	1	27	6372.11	2.4753	2.25536	2.21751	UUU
ywtF	BSU35840	3694239	3695207	1	41	6689.43	1.15991	2.41996	4.69653	-UU
ywqB	BSU36270	3733852	3735462	1	71	2294.28	0.975641	4.16463	2.27432	-UU
ywoH	BSU36440	3749052	3749465	1	16	572.009	1.65933	3.77247	2.4187	-UU
ywoG	BSU36450	3749487	3750677	1	51	489.425	1.46988	6.46195	2.75779	-UU
amtB	BSU36510	3756790	3758004	1	52	1275.61	1.41915	21.4125	5.0534	-UU
glnK	BSU36520	3758016	3758366	1	14	2513.97	2.39012	14.7914	4.37246	UUU
bcrC	BSU36530	3758547	3759128	1	23	872.207	3.24615	12.9524	22.1869	UUU
ywnH	BSU36560	3760694	3761185	1	20	4166.65	0.726552	2.51239	2.12284	-UU
clsA	BSU36590	3762664	3764112	1	63	2056.88	0.913282	2.55997	2.20628	-UU
vpr	BSU38090	3907844	3910264	1	107	215.671	2.99887	3.59746	2.93054	UUU
ywaE	BSU38450	3946394	3946909	1	21	644.753	2.2277	2.80644	2.6505	UUU
dltA	BSU38500	3952275	3953786	1	67	9699.83	1.55125	2.29682	3.135	-UU
dltB	BSU38510	3953783	3954970	1	51	11501.6	1.42178	2.32209	2.71975	-UU
dltC	BSU38520	3954987	3955223	1	8	10606.1	1.28269	2.42739	2.61775	-UU
dltD	BSU38530	3955223	3956401	1	51	11778.8	1.2033	2.388	2.79684	-UU
dltE	BSU38540	3956492	3957250	1	32	8175.94	1.27513	3.14382	2.8267	-UU
yybE	BSU40670	4180564	4181442	1	37	536.688	1.08938	2.19858	2.03145	-UU
yybD	BSU40680	4181456	4181899	1	17	745.391	0.993062	3.10376	2.33749	-UU
lmrB	BSU02670	288653	290092	-1	63	1417.2	1.08563	5.97645	6.26343	-UU
lmrA	BSU02680	290132	290698	-1	24	1449.89	1.53118	7.23648	8.71909	-UU
yceB	BSU02880	310880	311875	-1	43	382.265	4.17361	2.59428	4.74816	UUU
ycgQ	BSU03240	349996	350853	-1	36	1031.84	0.950374	2.2189	5.87787	-UU
nasB	BSU03320	360442	362757	-1	103	247.307	0.739026	2.13124	2.26675	-UU
ycnB	BSU03840	436036	437454	-1	62	1252.33	0.806931	2.25966	2.15852	-UU
ydzK	BSU04359	490777	491043	-1	9	2586.25	1.19725	4.7703	2.29991	-UU
ydzE	BSU05140	561180	561416	-1	8	323.191	1.82014	3.25742	3.00159	-UU
ydeC	BSU05150	561514	562389	-1	37	477.074	2.36469	2.13917	2.32898	UUU
nap	BSU05440	592303	593205	-1	37	2047.02	2.38398	5.49832	2.13892	UUU
phoB	BSU05740	620097	621485	-1	57	297.433	1.2477	2.36741	3.66375	-UU
ydiK	BSU06000	648742	648933	-1	6	3974.64	1.30798	2.28925	2.65021	-UU
ydzW	BSU06074	658061	658189	-1	4	870.093	1.85046	6.15996	2.12579	-UU
yetN	BSU07240	791462	792532	-1	46	1101.8	0.769812	2.47124	2.77102	-UU
yfmJ	BSU07450	817810	818829	-1	43	1827.29	2.08076	4.73408	3.21242	UUU
yfkC	BSU07940	867164	868006	-1	36	2560.16	0.569022	3.06611	2.68098	-UU
yfjR	BSU07990	870388	871248	-1	37	779.453	3.24954	2.59907	3.11658	UUU
yfhP	BSU08620	934457	935440	-1	42	673.298	5.39698	9.45351	11.1354	UUU
phoA	BSU09410	1017083	1018468	-1	58	337.148	2.08397	2.15937	7.95322	-UU
yhdI	BSU09480	1026255	1027664	-1	61	542.716	1.10646	4.56007	2.47203	-UU
yhdK	BSU09500	1028233	1028523	-1	10	1912.76	2.5284	4.89122	11.0592	UUU
yhdL	BSU09510	1028511	1029587	-1	46	3957.19	1.72584	2.92325	8.94682	-UU
yhaZ	BSU09810	1055143	1056216	-1	46	857.312	1.59479	3.21868	2.13076	-UU
yhaU	BSU09850	1059203	1060420	-1	53	513.694	2.70311	4.54317	11.2102	UUU
khtT	BSU09860	1060427	1060924	-1	20	832.022	3.81144	2.61594	9.88181	UUU
yizC	BSU11139	1190036	1190233	-1	6	901.945	1.50447	3.42747	2.81569	-UU
yitU	BSU11140	1190490	1191302	-1	34	1331.74	1.93944	2.37383	3.37405	-UU
yjbH	BSU11550	1233614	1234513	-1	38	2723.46	2.55593	2.05888	5.17748	UUU
yjbI	BSU11560	1234510	1234908	-1	16	2547.52	3.15885	3.11105	7.41438	UUU
spoIISB	BSU12820	1348442	1348612	-1	5	1109.87	2.63113	5.09104	8.49906	-UU
spoIISA	BSU12830	1348612	1349358	-1	31	1315.08	2.79948	2.03729	8.62409	UUU
ykrP	BSU13520	1417938	1418960	-1	44	161.968	2.42621	10.7556	4.12578	-UU
kinD	BSU13660	1431486	1433006	-1	68	1708.77	1.97822	4.0477	2.5206	-UU
clpE	BSU13700	1435628	1437727	-1	92	1307.15	5.1511	8.40017	19.3463	UUU
ykuC	BSU14030	1475150	1476442	-1	56	2047.97	1.23667	2.82959	3.43422	-UU
ykuD	BSU14040	1476518	1477012	-1	20	409.259	2.02171	4.18164	8.56176	UUU
ykuE	BSU14050	1477069	1477929	-1	37	383.239	2.24235	3.93038	8.5937	UUU
ykpC	BSU14460	1516339	1516473	-1	4	355.066	2.10576	17.3677	4.98364	-UU
mreBH	BSU14470	1516574	1517581	-1	42	452.111	1.73627	11.0521	4.43089	-UU
slp	BSU14620	1533327	1533701	-1	15	218.859	3.31747	4.96865	7.01773	-UU
speA	BSU14630	1534279	1535751	-1	64	4424.78	0.509391	3.1026	2.25886	-UU
ebrB	BSU17290	1864691	1865044	-1	14	328.423	2.24036	3.37557	3.6906	-UU
ebrA	BSU17300	1865058	1865375	-1	12	264.27	2.43359	3.5763	4.63505	-UU
cwlC	BSU17410	1872812	1873579	-1	33	308.198	1.30985	2.31638	2.65187	-UU
ftsR	BSU18420	2006541	2007398	-1	36	451.482	1.78174	4.98517	5.80034	-UU
yoaK	BSU18640	2033895	2034572	-1	29	575.214	1.41208	3.7994	4.02432	-UU
yobF	BSU18890	2058715	2059638	-1	39	595.362	4.72948	7.66086	4.25501	UUU
yocI	BSU19220	2094010	2095785	-1	77	1192.87	1.40153	3.69649	2.41337	-UU
yocL	BSU19250	2097692	2098024	-1	13	653.632	2.03435	2.39767	2.20105	-UU
yojB	BSU19510	2124529	2124765	-1	8	175.779	1.24025	3.95039	2.15414	-UU
ypeQ	BSU21960	2308792	2308974	-1	5	513.088	1.51582	2.90283	2.23784	-UU
ypeP	BSU21970	2308967	2309647	-1	28	934.179	1.83678	2.4742	2.81686	-UU
exoA	BSU22010	2310995	2311885	-1	38	2007.91	1.76623	5.97629	4.59222	-UU
ypvA	BSU22150	2327488	2329413	-1	85	4137.15	0.90557	2.86013	2.38819	-UU
panD	BSU22410	2352592	2352975	-1	15	12076.7	1.24894	2.57404	2.54564	-UU
prsW	BSU22940	2400208	2400864	-1	27	1251.99	1.91149	7.9265	4.96618	-UU
mecB	BSU22970	2403506	2404090	-1	24	3729.2	3.70374	2.22961	4.77723	UUU
ypbB	BSU23030	2408405	2409463	-1	45	1064.47	1.66289	4.92764	2.80064	-UU
fmnP	BSU23050	2410017	2410589	-1	23	1556.95	1.19506	2.37727	3.81303	-UU
spmB	BSU23170	2422264	2422800	-1	21	213.233	1.07794	2.29607	2.70691	-UU
spmA	BSU23180	2422805	2423395	-1	24	274.433	0.978223	2.6134	2.49627	-UU
dacB	BSU23190	2423383	2424531	-1	50	395.836	0.955036	2.41216	2.21394	-UU
ypuI	BSU23200	2424654	2425193	-1	22	3295.57	1.06823	5.9695	3.76988	-UU
spcB	BSU23210	2425248	2425841	-1	24	6440.02	1.19288	3.06244	3.38419	-UU
scpA	BSU23220	2425831	2426586	-1	31	5505.1	1.3602	3.00627	4.07553	-UU
ypuD	BSU23300	2431737	2432081	-1	13	617.071	4.60857	5.60041	6.12745	UUU
polYA	BSU23870	2482269	2483513	-1	54	736.488	3.55514	2.49882	2.51376	UUU
prpB	BSU24120	2507298	2508203	-1	38	395.809	1.61494	2.95406	2.96552	-UU
yqiK	BSU24180	2514169	2514900	-1	31	511.752	2.57548	3.96885	2.868	UUU
spo0A	BSU24220	2518023	2518826	-1	34	3685.17	1.48883	2.86455	2.38656	-UU
yqgT	BSU24830	2567360	2568490	-1	49	1177.45	2.17429	2.46074	2.14597	UUU
yqfX	BSU25080	2590282	2590671	-1	15	323.685	1.70386	3.76565	3.00434	-UU
gpr	BSU25540	2634505	2635611	-1	48	192.06	2.31212	2.65926	2.16411	UUU
comEB	BSU25580	2639877	2640446	-1	23	1651.06	1.82309	2.30895	2.77228	-UU
yqeC	BSU25730	2650487	2651380	-1	38	231.217	1.25474	3.24625	2.39031	-UU
nucB	BSU25750	2652387	2652797	-1	16	235.138	1.19924	2.1024	2.63323	-UU
cypB	BSU27160	2773890	2777054	-1	139	1342.63	3.13032	3.35021	7.66449	-UU
yrhH	BSU27180	2777877	2778419	-1	22	840.272	5.11563	4.41895	30.5552	-UU
yrhC	BSU27240	2784688	2784918	-1	8	503.432	1.10072	5.26037	5.51831	-UU
yrrD	BSU27470	2805704	2806228	-1	22	312.447	1.13464	2.18754	2.28502	-UU
trmU	BSU27500	2809413	2810528	-1	48	7337.23	0.984004	2.52285	2.82789	-UU
iscS	BSU27510	2810559	2811698	-1	50	8098.01	1.20635	2.01256	3.0435	-UU
yrvM	BSU27540	2813643	2814407	-1	32	7107.35	1.35984	2.79816	5.21807	-UU
spoIVFB	BSU27970	2855973	2856839	-1	37	349.851	1.10513	2.97021	3.17987	-UU
spoIVFA	BSU27980	2856832	2857626	-1	33	345.992	1.14655	2.24517	2.45952	-UU
minD	BSU27990	2857776	2858582	-1	34	10989.8	1.15959	2.56843	2.98285	-UU
minC	BSU28000	2858584	2859264	-1	29	15086.1	1.39903	2.10335	2.79866	-UU
mreC	BSU28020	2859832	2860704	-1	38	17675.4	1.13176	2.02895	2.57965	-UU
hemX	BSU28160	2876928	2877758	-1	35	3169.19	1.19459	2.52214	2.30721	-UU
abnA	BSU28810	2949053	2950024	-1	42	224.09	1.69383	32.489	2.55683	-UU
nrdR	BSU29000	2965681	2966139	-1	18	2596.03	1.65298	2.06747	3.10958	-UU
ytaF	BSU29070	2971531	2972163	-1	26	2938.42	1.60824	3.49333	2.24024	-UU
polA	BSU29090	2973182	2975824	-1	118	3482.88	1.58151	2.80504	2.01192	-UU
ytkL	BSU29410	3009915	3010598	-1	28	2466.07	2.32516	3.83484	4.09786	UUU
iscS	BSU29590	3026957	3028102	-1	49	2626.93	2.06924	2.3574	3.26516	UUU
ytrP	BSU29650	3033696	3035435	-1	76	2421.38	1.25863	6.06265	2.25811	-UU
ytmP	BSU29920	3060674	3061288	-1	26	2804.74	2.41636	2.8676	7.95906	UUU
ytzG	BSU30035	3072743	3073462	-1	31	1287.74	0.965831	2.30587	3.12635	-UU
ytgP	BSU30050	3073531	3075165	-1	72	3619.32	1.12805	2.12545	3.71818	-UU
yttB	BSU30350	3107232	3108425	-1	51	984.386	0.672468	2.60325	2.49172	-UU
asnB	BSU30540	3125777	3127675	-1	83	9338.79	0.911208	2.42669	2.59733	-UU
metK	BSU30550	3127825	3129027	-1	52	19164.4	0.934166	2.0074	2.60815	-UU
lytG	BSU31120	3190834	3191682	-1	36	2012.99	1.72374	4.21222	2.44989	-UU
uppP	BSU31150	3194635	3195465	-1	35	1698.1	1.49257	4.80378	3.3158	-UU
yubA	BSU31160	3195558	3196724	-1	51	2275.7	1.5982	2.57887	4.25797	-UU
tlpB	BSU31230	3204067	3206055	-1	85	209.87	2.33285	3.02474	2.99302	UUU
mcpB	BSU31260	3210445	3212433	-1	86	361.696	1.75443	3.76796	2.06538	-UU
yugS	BSU31300	3216163	3217452	-1	54	210.329	3.13343	2.45273	3.99557	UUU
yugP	BSU31310	3217496	3218173	-1	28	1325.15	3.1772	3.43011	3.02257	UUU
yugN	BSU31330	3219837	3220241	-1	16	754.408	1.95838	3.98749	2.33602	-UU
yueG	BSU31790	3262330	3262551	-1	7	1419.44	0.995921	2.80418	2.14243	-UU
yuzF	BSU31820	3264265	3264501	-1	9	668.991	5.73988	3.64437	3.45846	UUU
yumB	BSU32100	3300034	3301254	-1	53	301.271	2.49099	3.38059	2.53983	UUU
yunC	BSU32360	3323300	3323605	-1	12	2571.57	1.37622	2.60239	2.02863	-UU
yunD	BSU32370	3323670	3325058	-1	61	2948.72	1.41126	2.87229	2.24107	-UU
yunE	BSU32380	3325078	3325899	-1	35	2132.36	1.39392	2.40702	2.53819	-UU
pucH	BSU32410	3327247	3328587	-1	59	378.394	0.970386	2.18766	2.79417	-UU
pucE	BSU32470	3335751	3336272	-1	22	209.502	1.19678	3.25683	2.36481	-UU
pucD	BSU32480	3336263	3338500	-1	100	202.673	1.24046	3.16322	2.76176	-UU
pucC	BSU32490	3338501	3339334	-1	36	146.263	1.20545	3.45632	2.90983	-UU
pucB	BSU32500	3339331	3339948	-1	26	149.999	1.27877	2.91327	2.90609	-UU
pucA	BSU32510	3339945	3340937	-1	43	127.176	1.19597	2.44125	3.07651	-UU
yurJ	BSU32550	3345013	3346116	-1	46	601.665	1.75892	4.00275	3.43452	-UU
yusV	BSU32940	3379112	3379939	-1	36	8797.85	1.47375	5.04734	2.27446	-UU
liaG	BSU33110	3396873	3397745	-1	38	1155.51	2.10738	2.12525	2.07867	-UU
lysP	BSU33330	3419656	3421065	-1	61	1046.42	0.90063	3.51122	3.02801	-UU
yvgK	BSU33370	3424235	3425161	-1	39	4898.32	1.69952	2.05282	2.51959	-UU
nhaK	BSU33420	3428331	3430343	-1	89	1389.02	1.81959	2.71743	4.85344	-UU
helD	BSU33450	3434327	3436651	-1	104	1178.53	2.57228	10.2093	2.32298	UUU
copB	BSU33490	3438853	3440952	-1	93	523.078	6.16081	17.2544	3.97128	UUU
opuBD	BSU33700	3459806	3460486	-1	21	268.393	1.37699	4.06814	2.05108	-UU
opuBB	BSU33720	3461435	3462088	-1	24	182.91	1.5794	2.17094	2.16864	-UU
araE	BSU33960	3484072	3485466	-1	60	262.44	4.04607	15.0686	4.43069	UUU
yvbU	BSU33990	3487974	3488852	-1	37	410.452	1.35094	2.00497	2.19219	-UU
trxB	BSU34790	3573207	3574157	-1	41	5206.39	2.12695	2.98596	3.09156	UUU
uvrA	BSU35160	3610064	3612937	-1	128	4637.83	1.50628	2.56428	2.31096	-UU
ywrO	BSU35990	3708172	3708699	-1	21	1855.84	3.01622	3.50542	2.34587	UUU
ywrD	BSU36100	3719134	3720711	-1	69	200	1.49655	2.52791	2.15402	-UU
ywqF	BSU36230	3729488	3730810	-1	57	1930.31	1.4466	3.18521	4.21876	-UU
glcR	BSU36300	3739206	3739982	-1	33	652.126	2.63249	9.04706	3.95868	-UU
ywnF	BSU36580	3761987	3762421	-1	17	784.584	2.22939	4.14361	3.57443	-UU
spoIID	BSU36750	3776722	3777753	-1	44	500.042	1.68897	4.50711	3.68626	-UU
murAA	BSU36760	3777949	3779259	-1	56	23638.5	1.02148	2.36012	3.01034	-UU
ywkF	BSU36990	3795870	3796157	-1	11	3206.42	1.2223	2.48676	2.24551	-UU
prmC	BSU37000	3796217	3797083	-1	37	3794.45	1.37261	2.10344	2.32499	-UU
ywdE	BSU37990	3899272	3899805	-1	22	403.409	3.01044	4.59479	3.45063	UUU
ywdD	BSU38000	3899853	3900488	-1	27	391.311	2.94164	2.64974	3.19983	UUU
rodA	BSU38120	3912332	3913513	-1	51	2452.72	1.67659	3.26139	11.9155	-UU
yxjB	BSU39010	4004288	4005136	-1	36	941.421	1.50517	2.56696	12.1894	-UU
yxiE	BSU39250	4031797	4032243	-1	18	6350.11	2.38545	3.33025	2.76232	-UU
bglH	BSU39260	4032346	4033755	-1	61	4199.74	2.78387	5.675	4.61114	-UU
bglP	BSU39270	4033778	4035607	-1	81	2896.83	3.34863	6.30587	5.76818	UUU
yxeR	BSU39450	4054354	4055466	-1	48	656.555	1.23424	2.75041	2.31438	-UU
yxeG	BSU39560	4064536	4065093	-1	22	929.064	1.50354	3.07775	3.73713	-UU
yxeF	BSU39570	4065074	4065508	-1	17	1315.13	1.10016	2.15366	2.21951	-UU
yxbF	BSU39850	4092695	4093837	-1	50	794.948	1.32726	4.04968	4.46624	-UU
yxaD	BSU40010	4109185	4109616	-1	18	517.138	1.19573	2.54922	2.41381	-UU
htrC	BSU40360	4147567	4148769	-1	52	5087.18	1.38759	4.68068	3.02317	-UU
yycJ	BSU40370	4148851	4149645	-1	33	7110.14	1.39864	3.3534	2.41323	-UU
yycI	BSU40380	4149667	4150509	-1	36	6658.72	1.41247	2.51934	2.07322	-UU
walH	BSU40390	4150496	4151863	-1	60	5851.16	1.54475	2.5919	2.44441	-UU
walK	BSU40400	4151853	4153688	-1	80	6506.96	1.50718	2.00715	2.48953	-UU
yybR	BSU40540	4167622	4167999	-1	14	875.195	1.99385	4.52781	3.7514	-UU
Decreased abundance (>2-fold)
Name	Locustag	Start	End	Strand	Probes	WT	∆RNase III	∆RNase J1	∆RNase Y	Profile III/J1/Y
spoVG	BSU00490	55866	56159	1	10	7941.16	2.40365	0.150167	0.337411	-DD
yacD	BSU00720	80802	81695	1	38	4755.2	0.700187	0.311717	0.497903	-DD
ybxB	BSU01060	121068	121673	1	24	16917.3	0.466313	0.131618	0.349488	DDD
ybeC	BSU02120	231348	232967	1	72	6739.18	1.33354	0.158408	0.414547	-DD
purT	BSU02230	243892	245046	1	50	3115.96	1.52994	0.222966	0.352497	-DD
ldh	BSU03050	329774	330739	1	41	51834.8	0.0640934	0.0109428	0.0154404	DDD
lctP	BSU03060	330771	332396	1	72	23881.9	0.0273509	0.0244711	0.0289096	DDD
ycgL	BSU03190	343578	344360	1	33	941.668	0.933773	0.493623	0.49762	-DD
yclP	BSU03820	434256	435014	1	32	21297.2	0.713611	0.495781	0.450486	-DD
yddQ	BSU05070	552616	553158	1	22	978.075	0.5443	0.409505	0.433434	-DD
purC	BSU06450	701601	702326	1	31	3042.31	0.479969	0.0504389	0.162913	-DD
purS	BSU06460	702319	702573	1	9	2265.99	0.56365	0.0630353	0.16326	-DD
purQ	BSU06470	702570	703253	1	29	2126.46	0.626436	0.070019	0.228001	-DD
purL	BSU06480	703237	705465	1	99	1905.43	0.753509	0.18634	0.237558	-DD
purF	BSU06490	705441	706871	1	62	1795.75	0.847421	0.216864	0.297788	-DD
yfmQ	BSU07380	811569	812015	1	18	8196.11	0.60678	0.274055	0.447789	-DD
estB	BSU08350	910019	910651	1	26	1859.99	0.490783	0.283043	0.224404	DDD
yfiT	BSU08390	913924	914460	1	23	2805.74	1.08357	0.279585	0.407336	-DD
yfhB	BSU08470	922618	923499	1	37	1457.77	1.59952	0.261282	0.366667	-DD
yhbI	BSU08990	976569	977033	1	18	4876.91	0.584075	0.447663	0.169419	-DD
citA	BSU09440	1021057	1022157	1	48	1975.2	1.16424	0.469689	0.286926	-DD
yhfO	BSU10310	1106003	1106452	1	19	2608.97	0.751291	0.149307	0.339402	-DD
yisL	BSU10760	1153265	1153621	1	14	4529.94	0.732697	0.283019	0.380444	-DD
oppA	BSU11430	1219849	1221486	1	72	8829.22	5.30526	0.035345	0.0754246	UDD
oppB	BSU11440	1221594	1222529	1	39	1588.81	3.25774	0.149035	0.24206	UDD
oppC	BSU11450	1222533	1223450	1	39	1330.03	3.50102	0.238327	0.287955	UDD
oppD	BSU11460	1223455	1224531	1	46	1987.36	4.45867	0.364667	0.297591	UDD
oppF	BSU11470	1224533	1225450	1	37	1497.24	4.64178	0.452849	0.387875	UDD
yjhA	BSU12180	1289298	1289939	1	26	18513.9	0.426131	0.256591	0.0282444	-DD
rex	BSU12280	1298612	1299034	1	17	56315.9	0.620459	0.411744	0.439453	-DD
ohrA	BSU13140	1380978	1381403	1	17	2539.87	0.551253	0.291393	0.19409	-DD
mtnX	BSU13600	1428275	1428982	1	30	978.174	9.09509	0.344717	0.406871	UDD
mtnB	BSU13610	1428940	1429569	1	26	1026.35	9.90921	0.402718	0.32581	UDD
cysH	BSU15570	1630382	1631083	1	29	2034.34	3.11887	0.171168	0.369388	UDD
acpA	BSU15920	1665337	1665570	1	8	64150.6	0.81993	0.445968	0.346514	-DD
ylqD	BSU16010	1674259	1674645	1	15	14498.1	0.610577	0.294397	0.45114	-DD
sucC	BSU16090	1680431	1681588	1	50	35930.7	1.79848	0.217298	0.359492	-DD
sucD	BSU16100	1681617	1682519	1	38	28500.5	1.80561	0.327215	0.397288	-DD
flgB	BSU16180	1691278	1691667	1	15	3554.23	2.08442	0.483763	0.388864	UDD
flgC	BSU16190	1691667	1692119	1	19	4644.63	1.73531	0.303551	0.32943	-DD
fliE	BSU16200	1692130	1692450	1	12	6550.47	1.35427	0.190163	0.230916	-DD
fliF	BSU16210	1692496	1694106	1	71	6980.6	1.29057	0.236213	0.209666	-DD
fliG	BSU16220	1694119	1695135	1	43	7128.71	1.33931	0.252216	0.237274	-DD
fliH	BSU16230	1695254	1695880	1	27	8237.15	1.21058	0.228905	0.228578	-DD
fliI	BSU16240	1695877	1697193	1	57	5998.36	1.53691	0.257914	0.278014	-DD
fliJ	BSU16250	1697196	1697639	1	17	10541.3	1.413	0.245087	0.169819	-DD
ylxF	BSU16260	1697651	1698265	1	26	6166.13	1.65773	0.331735	0.226425	-DD
fliK	BSU16270	1698278	1699741	1	64	7060.47	1.70469	0.339095	0.242454	-DD
flgE	BSU16290	1700182	1700976	1	34	6736.3	1.91433	0.374598	0.232496	-DD
ylzI	BSU16299	1701016	1701231	1	7	8608.09	1.49544	0.214961	0.157345	-DD
fliL	BSU16300	1701228	1701650	1	16	9377.72	1.4797	0.239946	0.157951	-DD
fliM	BSU16310	1701684	1702682	1	43	6995.4	1.27885	0.267126	0.228186	-DD
fliY	BSU16320	1702672	1703808	1	48	7131.42	1.15478	0.245317	0.207269	-DD
cheY	BSU16330	1703834	1704196	1	14	6465.7	1.33237	0.303327	0.218309	-DD
fliZ	BSU16340	1704211	1704870	1	27	5952.62	1.13844	0.14669	0.210089	-DD
fliP	BSU16350	1704863	1705528	1	28	4474.47	1.22418	0.165014	0.222131	-DD
fliQ	BSU16360	1705543	1705812	1	10	2956.84	1.33574	0.217639	0.28606	-DD
fliR	BSU16370	1705820	1706599	1	32	2646.5	1.20418	0.212633	0.274533	-DD
flhB	BSU16380	1706599	1707681	1	46	3121.44	1.15835	0.206229	0.289766	-DD
flhA	BSU16390	1707714	1709747	1	89	2883.86	1.18347	0.245197	0.320047	-DD
flhF	BSU16400	1709747	1710847	1	48	3318.42	1.20685	0.228817	0.266128	-DD
ylxH	BSU16410	1710838	1711734	1	38	3167.8	1.2272	0.277968	0.335856	-DD
cheB	BSU16420	1711736	1712809	1	46	3691.38	1.22086	0.277214	0.300797	-DD
cheA	BSU16430	1712815	1714833	1	89	4086.85	1.2674	0.27471	0.30131	-DD
cheW	BSU16440	1714855	1715325	1	20	3720.04	1.3723	0.334361	0.339768	-DD
cheC	BSU16450	1715344	1715973	1	26	2648.97	1.561	0.409705	0.469016	-DD
cheD	BSU16460	1715970	1716470	1	20	4330.47	1.30003	0.35017	0.376855	-DD
sigD	BSU16470	1716493	1717257	1	32	4404.89	1.39488	0.411031	0.444367	-DD
truB	BSU16660	1736886	1737815	1	39	5777.34	0.599443	0.21584	0.438464	-DD
yoaE	BSU18570	2025400	2027442	1	91	881.698	6.53889	0.376535	0.378665	UDD
phrK	BSU18920	2063262	2063384	1	3	1125.05	1.34082	0.351018	0.384571	-DD
serA	BSU23070	2411086	2412663	1	70	12315.5	2.05045	0.184783	0.151249	UDD
yqzD	BSU24930	2576367	2576720	1	13	23147.2	0.56635	0.408207	0.299021	-DD
yttA	BSU30360	3108614	3109360	1	32	1992.69	1.03703	0.246985	0.235413	-DD
kapB	BSU31460	3231399	3231785	1	15	2997.98	0.776809	0.284672	0.453266	-DD
ald	BSU31930	3278325	3279461	1	50	11568	0.74434	0.25518	0.229743	-DD
yvbH	BSU33860	3472626	3473240	1	25	3827.99	0.816982	0.196744	0.416824	-DD
yvbI	BSU33870	3473372	3474070	1	29	2379.85	0.443262	0.360111	0.291033	-DD
rapF	BSU37460	3846001	3847146	1	49	4098.32	1.81766	0.253516	0.156344	-DD
ywcJ	BSU38060	3905333	3906103	1	32	1911.06	0.118035	0.0793021	0.185049	DDD
hutP	BSU39340	4041483	4041938	1	19	1458.83	2.08904	0.345637	0.455447	-DD
yxaI	BSU39960	4104444	4104899	1	19	17289.9	0.482196	0.0619584	0.088714	-DD
yycC	BSU40470	4159577	4159717	1	4	6485.32	0.771187	0.411123	0.421285	-DD
yybM	BSU40590	4173665	4174420	1	31	5588.53	1.06879	0.447291	0.368084	-DD
yybL	BSU40600	4174410	4175120	1	30	5424.05	0.872809	0.42736	0.336551	-DD
yybK	BSU40610	4175117	4175872	1	31	5068.1	0.833029	0.484365	0.373314	-DD
feuA	BSU01630	182370	183323	-1	41	13314.1	0.316227	0.224829	0.188224	DDD
ybbH	BSU01690	191183	192034	-1	36	1776.52	0.575928	0.0705172	0.232373	-DD
murQ	BSU01700	192051	192965	-1	39	2817.75	0.69482	0.0529114	0.130458	-DD
glpT	BSU02140	233994	235328	-1	59	17022.2	0.177428	0.284409	0.0690685	DDD
ybfF	BSU02190	238644	239555	-1	39	4211.8	0.559285	0.159597	0.358227	-DD
ycdA	BSU02780	299438	300502	-1	45	14074.8	0.509796	0.14275	0.03051	-DD
nucA	BSU03430	372154	372597	-1	17	6968.38	0.512369	0.188963	0.284547	-DD
hxlB	BSU03450	374603	375160	-1	23	2372.84	1.70525	0.2103	0.229316	-DD
hxlA	BSU03460	375166	375798	-1	27	2818.1	1.70651	0.141959	0.183278	-DD
tcyA	BSU03610	410656	411462	-1	34	18451.2	0.683842	0.401398	0.250479	-DD
yfmC	BSU07520	825787	826734	-1	40	30351	0.56676	0.487786	0.157855	-DD
yfjC	BSU08150	887364	888131	-1	33	2531.36	0.564516	0.350186	0.302966	-DD
yfiY	BSU08440	919366	920343	-1	42	24369.5	0.581802	0.345315	0.0688022	-DD
scoC	BSU09990	1073106	1073717	-1	25	2727.61	1.99051	0.193551	0.286655	-DD
serC	BSU10020	1075289	1076368	-1	46	7648.7	1.07264	0.208044	0.204456	-DD
hinT	BSU10030	1076515	1076952	-1	17	9682.25	0.873583	0.420865	0.416233	-DD
yjoA	BSU12410	1313840	1314304	-1	19	9891.37	1.07253	0.287111	0.451042	-DD
nprE	BSU14700	1540036	1541601	-1	69	1088.28	1.63813	0.25051	0.372486	-DD
xynA	BSU18840	2054599	2055240	-1	26	4313.27	0.719946	0.291972	0.323012	-DD
yozV	BSU18849	2055868	2056107	-1	8	6334.14	0.270878	0.0538447	0.0714615	-DD
yobR	BSU19060	2080351	2081094	-1	31	1179.85	1.16269	0.473031	0.429939	-DD
yocJ	BSU19230	2096350	2096976	-1	26	5878.62	0.488505	0.101733	0.295293	DDD
yopX	BSU20730	2201980	2202384	-1	15	471.805	0.56182	0.455496	0.429978	-DD
yopW	BSU20740	2202381	2202716	-1	12	603.492	0.482687	0.361334	0.332701	DDD
yopV	BSU20750	2202805	2202999	-1	6	1126	0.441025	0.20039	0.281725	DDD
yopT	BSU20770	2203378	2203596	-1	7	1566.01	1.01618	0.345616	0.320416	-DD
bdbA	BSU21460	2266936	2267349	-1	16	2092.23	1.19614	0.201659	0.137404	-DD
sunT	BSU21470	2267346	2269463	-1	93	2672.6	1.16909	0.211312	0.0919763	-DD
ilvA	BSU21770	2292769	2294037	-1	55	1215.35	4.65323	0.17419	0.297194	UDD
ypbR	BSU22030	2312529	2316110	-1	160	2019.79	0.930988	0.429805	0.419284	-DD
yraN	BSU26870	2745594	2746463	-1	36	753.224	0.888911	0.190232	0.31181	-DD
levE	BSU27060	2761907	2762395	-1	20	830.612	1.00369	0.214859	0.402907	-DD
levD	BSU27070	2762395	2762835	-1	18	895.031	1.07127	0.166977	0.312949	-DD
yrbF	BSU27700	2832424	2832690	-1	10	36067.5	0.542124	0.310786	0.396171	-DD
mdh	BSU29120	2978734	2979672	-1	40	14707.8	2.33007	0.165024	0.41672	UDD
icd	BSU29130	2979716	2980987	-1	56	27241.7	1.96321	0.139341	0.309578	-DD
citZ	BSU29140	2981151	2982269	-1	48	13072.7	2.75259	0.0902969	0.372992	UDD
sppA	BSU29530	3020040	3021047	-1	43	15230.9	1.86845	0.448764	0.307289	-DD
mntD	BSU30740	3142077	3142964	-1	38	3424.58	1.51536	0.255968	0.269574	-DD
mntC	BSU30750	3142954	3144261	-1	57	5446.96	1.54304	0.188831	0.233974	-DD
mntB	BSU30760	3144267	3145019	-1	32	6679.48	1.2088	0.144039	0.18848	-DD
mntA	BSU30770	3145038	3145958	-1	39	7599.61	1.04037	0.131936	0.141935	-DD
yueC	BSU31850	3266200	3266655	-1	18	11068.4	0.777418	0.35756	0.398658	-DD
yueB	BSU31860	3266687	3269917	-1	145	17904.1	0.673726	0.407656	0.253282	-DD
yukB	BSU31875	3269914	3274401	-1	202	10951.7	0.632264	0.390971	0.319941	-DD
yukC	BSU31890	3274462	3275817	-1	59	7835.85	0.602629	0.15419	0.337454	-DD
yukE	BSU31910	3276141	3276434	-1	11	71362.3	1.07621	0.159548	0.229544	-DD
metN	BSU32730	3361767	3362591	-1	34	21212.4	0.839375	0.254406	0.218257	-DD
metP	BSU32740	3362605	3363273	-1	27	11001.1	0.862101	0.295969	0.465367	-DD
bdbD	BSU33480	3438065	3438733	-1	27	11604.7	0.849473	0.458603	0.444314	-DD
yvbW	BSU34010	3489910	3491253	-1	58	1031.92	0.721421	0.446336	0.440406	-DD
yvbX	BSU34020	3491655	3492689	-1	45	2211.73	0.839138	0.162372	0.190985	-DD
yvfW	BSU34040	3493519	3494958	-1	64	19985.5	1.47035	0.429409	0.216324	-DD
yvfV	BSU34050	3494985	3495701	-1	30	22411.6	1.39003	0.269236	0.184478	-DD
hag	BSU35360	3634987	3635901	-1	33	2361.47	2.85406	0.160722	0.324091	UDD
lytB	BSU35630	3660648	3662765	-1	93	5635.91	0.978944	0.259075	0.189712	-DD
lytA	BSU35640	3662789	3663097	-1	12	7534.61	0.985364	0.104995	0.143232	-DD
ywnA	BSU36630	3766178	3766579	-1	15	4998.39	0.435645	0.33083	0.326184	DDD
glyA	BSU36900	3789190	3790437	-1	54	22733.6	0.718981	0.496366	0.425913	-DD
pta	BSU37660	3865355	3866326	-1	41	27702.5	0.368605	0.218183	0.375908	DDD
qoxB	BSU38160	3915319	3917268	-1	86	55461.1	0.809224	0.381719	0.404224	-DD
qoxA	BSU38170	3917296	3918261	-1	41	55116	0.755271	0.258996	0.31925	-DD
cydA	BSU38760	3977791	3979197	-1	62	8567.36	0.0558596	0.0859285	0.0761302	DDD
purA	BSU40420	4155433	4156725	-1	56	19501.9	0.338649	0.237699	0.232568	DDD

## Sheet: RNase III
Increased abundance (>2-fold)
Name	Locustag	Start	End	Strand	Probes	WT	∆RNase III	∆RNase J1	∆RNase Y	Profile III/J1/Y
tadA	BSU00180	25852	26337	1	19	673.271	5.28014	1.1035	3.34989	U-U
bofA	BSU00230	29772	30035	1	9	2074.54	3.76901	0.543883	2.16682	U-U
xpaC	BSU00250	35845	36459	1	25	2894.62	3.10195	1.80507	1.9443	U--
yaaN	BSU00260	36478	37638	1	50	3126.51	2.5732	1.5751	1.54437	U--
tilS	BSU00670	74929	76347	1	62	3950.05	2.72996	1.94904	6.81831	U-U
ctsR	BSU00830	101449	101913	1	18	7975.59	2.25725	0.975419	3.18867	U-U
mcsA	BSU00840	101927	102484	1	23	7589.49	2.16169	1.50628	3.50481	U-U
mcsB	BSU00850	102484	103575	1	47	7803.29	2.19833	1.69565	3.95297	U-U
clpC	BSU00860	103572	106004	1	108	9775.78	2.24227	1.88546	2.78448	U-U
radA	BSU00870	106096	107472	1	60	3012.71	3.99753	1.76829	9.70438	U-U
disA	BSU00880	107476	108558	1	46	3891.29	3.68849	1.64936	6.53164	U-U
yacL	BSU00890	108674	109774	1	48	6511.57	2.65865	1.92401	3.4812	U-U
ybxA	BSU01450	150443	151288	1	36	8552.97	4.74905	1.40288	0.913971	U--
ybaE	BSU01460	151303	152133	1	35	7860.6	5.4871	3.16314	1.17269	UU-
ybaF	BSU01470	152130	152927	1	34	5957.04	6.44886	4.01059	1.34942	UU-
sigW	BSU01730	194849	195412	1	23	19787.2	3.07289	1.50917	1.81021	U--
rsiW	BSU01740	195426	196052	1	27	18591.3	3.38555	1.96176	1.76932	U--
ybbP	BSU01750	196213	197034	1	35	7654.87	2.53569	1.27325	3.27903	U-U
ybbR	BSU01760	197027	198478	1	64	9713.6	2.47923	1.08901	2.53271	U-U
ndhF	BSU01830	205409	206926	1	66	255.739	44.1682	6.31995	1.88833	UU-
ybcC	BSU01845	206941	209556	1	116	344.398	49.5364	5.98326	1.73489	UU-
ybcF	BSU01860	209633	210160	1	22	608.33	41.918	4.95538	1.35487	UU-
ybcH	BSU01870	210224	210514	1	10	582.353	33.9518	5.74095	1.15896	UU-
ybcI	BSU01880	210572	210946	1	14	526.943	21.0724	4.89245	1.07152	UU-
mpr	BSU02240	245190	246131	1	41	854.19	3.39758	0.405692	1.49478	UD-
ybfJ	BSU02250	246094	246492	1	15	664.46	2.98593	0.542613	1.45412	U--
ybfO	BSU02310	249979	251319	1	59	495.47	2.7519	3.68775	0.925622	UU-
yceD	BSU02900	312780	313361	1	22	22621	2.10841	0.964272	1.33375	U--
yceG	BSU02930	314883	316496	1	71	5033	3.22402	0.965147	1.71687	U--
yceH	BSU02940	316512	317603	1	47	5894.18	2.99586	1.07656	1.51652	U--
opuAA	BSU02980	321013	322269	1	53	6290.48	4.11292	1.30829	0.8621	U--
opuAB	BSU02990	322271	323119	1	36	6646.22	3.25556	1.6736	0.908158	U--
opuAC	BSU03000	323119	324000	1	37	7451.13	2.49274	1.19301	0.686686	U--
ycgE	BSU03080	334092	334556	1	19	1524.57	2.18281	1.68633	1.83935	U--
ycgK	BSU03170	341492	342466	1	41	586.089	3.27361	1.2121	1.23266	U--
ycgM	BSU03200	344551	345462	1	39	205.057	6.44566	0.853661	1.61004	U--
ycgN	BSU03210	345479	347026	1	67	255.118	6.14493	1.15929	2.23149	U-U
ycgO	BSU03220	347150	348571	1	60	3345.9	2.099	0.150636	0.539107	UD-
gabD	BSU03910	442950	444338	1	60	1313.19	2.93472	2.55503	4.5359	UUU
ycsF	BSU04050	457023	457796	1	33	1694.75	2.60406	0.296305	0.658435	UD-
ydaF	BSU04210	473174	473725	1	23	572.606	6.00839	3.91986	1.49335	UU-
ydaO	BSU04320	486432	488255	1	80	916.181	4.1338	5.94909	1.82663	UU-
dctS	BSU04450	497768	499375	1	71	846.299	2.1334	1.99764	1.24804	U--
ydcK	BSU04790	528129	528581	1	18	714.595	2.66415	0.578739	2.74804	U-U
ydeA	BSU05110	558408	559001	1	24	549.878	2.05638	0.549897	1.30234	U--
ydfQ	BSU05510	598729	599067	1	13	224.382	2.40527	1.41769	4.97354	U-U
ydgC	BSU05580	603012	603599	1	24	3828.41	2.07469	1.68227	2.40112	U-U
ydgD	BSU05590	603596	603940	1	13	2169.01	2.60157	1.98188	4.23555	U-U
ydgE	BSU05600	604103	604576	1	19	1368.57	2.8327	1.95438	4.04312	U-U
ydjI	BSU06210	673814	674785	1	42	3503.5	3.76013	2.9496	0.670819	UU-
yebC	BSU06380	696195	696998	1	34	1733.05	6.37786	5.77034	18.0719	UUU
yfmA	BSU07540	827252	827419	1	5	170.762	2.9102	1.37118	2.60392	U-U
yflD	BSU07720	844097	844234	1	4	236.681	7.42637	3.79344	7.43047	UUU
yfhL	BSU08580	929406	929738	1	13	1589.35	3.45344	0.830496	0.71845	U--
ygaC	BSU08680	938731	939261	1	22	2272.35	2.71215	2.0715	5.14525	UUU
ygzA	BSU08770	954291	954494	1	7	362.265	2.60492	9.08125	2.11119	UUU
ygaJ	BSU08780	954893	955585	1	29	584.574	2.63516	2.10667	1.06557	UU-
senS	BSU08810	959290	959508	1	7	152.268	2.60051	0.734143	1.7088	U--
yhbA	BSU08910	967935	969095	1	51	759.476	3.46606	8.28852	2.48294	UUU
yhbB	BSU08920	969162	970097	1	40	309.741	4.17134	4.01098	2.91805	UUU
yhcJ	BSU09110	984901	985731	1	35	1890.12	2.34216	3.69907	3.71664	UUU
yhxA	BSU09260	1000364	1001716	1	59	2370.46	2.35125	5.63126	1.16663	UU-
spoVR	BSU09400	1015647	1017053	1	62	220.68	2.01782	1.692	3.33735	U-U
ctrA	BSU09460	1023350	1024747	1	61	212.437	3.30461	0.631294	2.05931	U--
yhdT	BSU09590	1035554	1036939	1	58	2741.33	4.66552	0.4849	2.38271	UDU
dat	BSU09670	1041994	1042842	1	36	1319.12	2.81784	1.38918	0.793568	U--
yheI	BSU09710	1045318	1047075	1	78	990.224	5.21371	3.66839	0.50491	UU-
yheH	BSU09720	1047072	1049093	1	89	1081.92	4.56919	3.79249	0.525159	UU-
yhfK	BSU10260	1100219	1100863	1	27	4502.6	2.00273	0.933724	2.48834	U-U
yisK	BSU10750	1152244	1153149	1	39	1606.73	2.24387	0.153365	0.582882	UD-
yjaV	BSU11290	1205981	1206538	1	22	275.361	2.00924	1.1777	2.01506	U-U
appD	BSU11360	1211477	1212463	1	42	222.203	6.02549	0.708291	1.36084	U--
appF	BSU11370	1212460	1213449	1	42	240.686	5.63841	0.690471	1.15011	U--
appA	BSU11381	1213537	1214001	1	19	351.968	9.86801	0.635133	0.62349	U--
appA	BSU11382	1214001	1215167	1	51	324.394	9.99658	0.742372	0.744517	U--
appB	BSU11390	1215243	1216193	1	41	210.654	4.35822	0.795031	1.18751	U--
appC	BSU11400	1216210	1217121	1	38	212.628	4.4359	0.880027	1.33614	U--
oppA	BSU11430	1219849	1221486	1	72	8829.22	5.30526	0.035345	0.0754246	UDD
oppB	BSU11440	1221594	1222529	1	39	1588.81	3.25774	0.149035	0.24206	UDD
oppC	BSU11450	1222533	1223450	1	39	1330.03	3.50102	0.238327	0.287955	UDD
oppD	BSU11460	1223455	1224531	1	46	1987.36	4.45867	0.364667	0.297591	UDD
oppF	BSU11470	1224533	1225450	1	37	1497.24	4.64178	0.452849	0.387875	UDD
yjbC	BSU11490	1226938	1227516	1	24	7637.35	8.30653	1.63744	11.6384	U-U
spxA	BSU11500	1227697	1228092	1	15	13470.8	3.96719	1.80471	5.78209	U-U
mecA	BSU11520	1229068	1229724	1	27	4599.48	3.12621	1.73309	6.31576	U-U
metI	BSU11870	1258492	1259613	1	48	448.587	11.9586	0.31689	0.853116	UD-
metC	BSU11880	1259606	1260778	1	51	371.644	12.4431	0.513746	0.964832	U--
yjzF	BSU11928	1265530	1265661	1	3	381.699	2.65519	0.870469	0.791344	U--
yjzG	BSU11929	1265677	1265850	1	5	394.565	2.36757	1.11374	0.774039	U--
yjcO	BSU11930	1265887	1266348	1	18	389.119	2.28464	1.1881	0.919849	U--
yjcP	BSU11940	1266614	1267117	1	20	522.379	4.42959	0.583254	5.18482	U-U
yjcQ	BSU11950	1267129	1267413	1	10	585.793	2.71475	0.79254	3.4533	U-U
yjiB	BSU12210	1291344	1292534	1	51	271.211	4.6786	5.36845	2.91077	UUU
yjiC	BSU12220	1292557	1293735	1	51	309.805	2.85307	4.616	2.31227	UUU
yjoB	BSU12420	1314453	1315724	1	56	2554.29	3.46997	1.62399	1.2614	U--
rapA	BSU12430	1315869	1317005	1	48	3490.82	2.75284	0.645021	0.358906	U-D
yjzJ	BSU12519	1321848	1322027	1	6	307.956	2.25151	0.420056	3.79852	UDU
xkdN	BSU12671	1334339	1334785	1	14	3774.95	2.0458	0.127379	2.15824	UDU
xkzB	BSU12672	1334815	1334964	1	4	2293.2	2.44522	0.170866	2.2563	UDU
xhlA	BSU12790	1346731	1347000	1	10	3676.44	2.02404	0.153707	2.32609	UDU
xhlB	BSU12800	1347013	1347276	1	9	2379.81	2.23677	0.168776	3.14966	UDU
dppA	BSU12920	1360401	1361225	1	35	205.418	4.42415	0.521731	1.43176	U--
dppB	BSU12930	1361242	1362168	1	40	151.357	2.17623	0.785738	1.91974	U--
ykkA	BSU13070	1375260	1375787	1	22	294.956	2.05734	0.377473	0.775415	UD-
mgtE	BSU13300	1396013	1397368	1	58	2882.69	3.1932	1.07231	5.49063	U-U
sigI	BSU13450	1411892	1412647	1	32	1891.78	2.80425	1.07444	1.96995	U--
htpX	BSU13490	1414997	1415893	1	39	10330.1	2.87353	2.54244	2.09825	UUU
mtnE	BSU13580	1425641	1426837	1	52	528.47	10.5911	1.011	0.918071	U--
mtnW	BSU13590	1427034	1428278	1	54	799.017	8.49162	0.328639	0.514191	UD-
mtnX	BSU13600	1428275	1428982	1	30	978.174	9.09509	0.344717	0.406871	UDD
mtnB	BSU13610	1428940	1429569	1	26	1026.35	9.90921	0.402718	0.32581	UDD
mtnD	BSU13620	1429584	1430120	1	21	727.22	9.20821	0.542425	0.415932	U-D
ykvR	BSU13800	1447251	1447541	1	10	284.003	3.16338	0.688673	3.24502	U-U
ykvT	BSU13820	1448506	1449132	1	26	220.964	2.37042	1.42195	4.83301	U-U
mcpC	BSU13950	1463628	1465595	1	87	263.512	2.33982	1.46568	2.74218	U-U
cheV	BSU14010	1473605	1474516	1	39	308.595	2.15514	1.48693	1.73902	U--
ykuU	BSU14220	1492261	1492803	1	23	692.404	2.89579	3.45878	2.3214	UUU
ykuV	BSU14230	1492875	1493321	1	18	564.241	2.78106	4.32716	2.33324	UUU
yknW	BSU14340	1503582	1504277	1	29	3710.01	3.26161	1.77558	0.376959	U-D
yknZ	BSU14370	1506105	1507298	1	52	2425.33	2.89194	4.28262	0.576771	UU-
suhB	BSU14670	1537441	1538238	1	33	2171.75	2.15671	1.23308	1.56473	U--
ftsW	BSU14850	1552899	1554110	1	52	3064.85	2.41867	3.47236	2.2454	UUU
ylbB	BSU14950	1565849	1566295	1	18	988.08	3.84238	0.68824	4.47313	U-U
ylbC	BSU14960	1566379	1567419	1	45	1970.89	2.70498	1.389	2.51187	U-U
ylbQ	BSU15110	1577409	1578305	1	38	1360.59	2.43187	1.13113	4.24258	U-U
ylmA	BSU15340	1606560	1607354	1	34	406.375	4.48149	0.287193	0.556666	UD-
cysH	BSU15570	1630382	1631083	1	29	2034.34	3.11887	0.171168	0.369388	UDD
flgB	BSU16180	1691278	1691667	1	15	3554.23	2.08442	0.483763	0.388864	UDD
ymfC	BSU16810	1754785	1755510	1	30	3891.08	3.06619	0.506713	1.66329	U--
pksB	BSU17090	1782713	1783390	1	28	384.771	2.08285	0.771712	1.31017	U--
ynxB	BSU17470	1880087	1880377	1	10	389.451	2.95048	3.25021	2.74316	UUU
ynzF	BSU17480	1880623	1880967	1	5	379.169	2.32013	5.86824	1.9617	UU-
ynzG	BSU17490	1881098	1881349	1	9	227.831	2.72333	5.21569	1.76876	UU-
ynaB	BSU17500	1881536	1881970	1	17	1466.49	2.296	2.29199	2.02769	UUU
ynaC	BSU17510	1882040	1882831	1	33	984.523	2.01379	3.33024	2.51738	UUU
yncC	BSU17630	1896424	1897839	1	61	243.663	4.19065	12.9514	2.98494	UUU
yndL	BSU17820	1915221	1915979	1	32	132.143	2.00431	1.00544	1.54486	U--
fosB	BSU17840	1916663	1917097	1	17	1628.17	7.53053	1.5228	1.26549	U--
yneA	BSU17860	1918406	1918723	1	11	750.871	3.59074	1.61659	3.13344	U-U
yneJ	BSU17950	1924471	1924962	1	20	1962.18	3.00302	6.48617	3.16055	UUU
citB	BSU18000	1926680	1929409	1	122	8470.85	4.71699	0.557358	0.4891	U--
ynzL	BSU18019	1930074	1930199	1	3	264.125	5.78134	0.472348	1.12812	UD-
tlp	BSU18030	1930447	1930698	1	9	265.112	3.3857	0.660858	0.722108	U--
yneT	BSU18080	1932671	1933078	1	16	2732.34	2.51289	3.00044	1.42888	UU-
yngC	BSU18190	1947668	1948264	1	24	1739.51	2.44449	4.08715	7.79929	UUU
gltC	BSU18460	2014779	2015681	1	39	1509.67	2.1098	2.81452	1.38488	UU-
yoaE	BSU18570	2025400	2027442	1	91	881.698	6.53889	0.376535	0.378665	UDD
rapK	BSU18910	2062150	2063265	1	48	521.568	3.50513	0.703247	0.846213	U--
yocA	BSU19130	2085303	2085980	1	28	4605.45	2.16759	0.592887	5.65478	U-U
yocC	BSU19160	2087696	2088193	1	20	573.571	10.009	1.90387	0.86023	U--
yocD	BSU19170	2088257	2089234	1	42	1871.86	4.06629	2.23767	0.77264	U--
dhaS	BSU19310	2100580	2102067	1	65	1795.93	4.78548	8.46623	8.70337	UUU
yocS	BSU19350	2106490	2107455	1	41	305.845	3.43909	1.04559	1.55302	U--
yoyD	BSU19579	2130177	2130377	1	6	551.976	4.86713	0.228706	0.56122	UD-
yodF	BSU19580	2130377	2131867	1	65	538.706	3.5702	0.919831	1.08586	U--
kduD	BSU22140	2326683	2327447	1	32	911.457	2.03664	1.87588	1.88736	U--
ypqA	BSU22240	2337577	2337996	1	16	122.329	2.03217	0.877944	2.21141	U-U
serA	BSU23070	2411086	2412663	1	70	12315.5	2.05045	0.184783	0.151249	UDD
yqjM	BSU23820	2475843	2476859	1	44	922.483	3.24888	1.9054	2.91495	U-U
yqjL	BSU23830	2476969	2477730	1	32	991.272	4.42402	7.43655	20.6315	UUU
yqzJ	BSU23880	2483586	2483873	1	11	5026.25	2.42575	1.72824	3.76661	U-U
oxaAB	BSU23890	2483904	2484731	1	35	2946.97	3.1438	3.73707	4.35442	UUU
yqfZ	BSU25060	2588701	2589000	1	11	287.432	2.619	0.950662	2.77877	U-U
yqdB	BSU26050	2678240	2678419	1	5	1493.58	8.92511	1.35493	0.695809	U--
yqaB	BSU26380	2700838	2701356	1	21	227.835	2.65984	1.31991	5.27885	U-U
yrdQ	BSU26630	2721778	2722644	1	36	1096.89	2.01239	1.46137	1.47721	U--
yrpB	BSU26800	2736915	2737958	1	43	683.522	6.40416	0.555587	0.727457	U--
yrzF	BSU27785	2840110	2840757	1	27	968.02	3.1323	1.73325	14.6768	U-U
glcD	BSU28680	2933185	2934597	1	62	3377.53	3.48933	6.2007	1.95966	UU-
glcF	BSU28690	2934594	2935928	1	59	2294.51	3.11208	9.13528	2.76208	UUU
yscB	BSU28890	2953795	2954460	1	28	174.089	2.23709	0.76249	1.78176	U--
ppnKB	BSU29540	3021233	3022036	1	34	3224.21	3.11951	0.711278	3.42601	U-U
ytzB	BSU29870	3056479	3056796	1	13	2480.05	3.06722	1.25427	3.08049	U-U
ytzE	BSU30020	3072401	3072622	1	7	960.111	9.58273	1.095	20.9219	U-U
yuaE	BSU31030	3182707	3183195	1	20	3030.93	3.19924	0.57018	1.85437	U--
ktrA	BSU31090	3188414	3189082	1	27	580.007	2.64579	1.63593	1.9672	U--
mrpA	BSU31600	3246679	3249003	1	103	4012.96	2.26279	1.29226	1.41704	U--
mrpC	BSU31620	3249427	3249768	1	12	4653.61	2.26015	1.47852	1.4335	U--
mrpD	BSU31630	3249761	3251242	1	65	4036.15	2.69911	1.8069	1.62472	U--
mrpE	BSU31640	3251248	3251724	1	19	3762.16	2.6752	1.79645	1.5028	U--
mrpF	BSU31650	3251724	3252008	1	11	4234.03	2.61861	2.00382	1.60421	UU-
mrpG	BSU31660	3251992	3252366	1	15	1582.33	2.54192	2.34111	2.02996	UUU
yukJ	BSU31945	3279573	3280250	1	29	1199.26	4.74774	0.241004	1.23618	UD-
yuiD	BSU32060	3298077	3298553	1	19	1042.04	3.47375	3.39227	5.81493	UUU
oxdC	BSU33240	3410466	3411623	1	50	318.516	3.64778	0.464222	1.50173	UD-
yvbF	BSU33840	3471266	3471823	1	17	477.512	2.94371	2.2465	2.38056	UUU
pnbA	BSU34390	3530635	3532104	1	64	583.211	2.55369	7.21059	2.54678	UUU
yvdT	BSU34480	3540822	3541406	1	24	4880.97	6.23108	1.26365	1.78474	U--
yvdS	BSU34490	3541488	3541823	1	13	481.698	21.2997	4.79039	5.98936	UUU
yvdR	BSU34500	3541823	3542143	1	12	345.326	12.8877	4.51063	6.06146	UUU
yvyE	BSU35510	3646753	3647406	1	27	6372.11	2.4753	2.25536	2.21751	UUU
tagA	BSU35750	3681370	3682140	1	32	3511.8	2.05863	1.90848	2.67534	U-U
ywrF	BSU36080	3717999	3718616	1	26	885.23	2.71376	0.884548	2.97635	U-U
ywpF	BSU36330	3741182	3741592	1	16	4439.21	3.06382	0.783175	1.60784	U--
glnK	BSU36520	3758016	3758366	1	14	2513.97	2.39012	14.7914	4.37246	UUU
bcrC	BSU36530	3758547	3759128	1	23	872.207	3.24615	12.9524	22.1869	UUU
ywfH	BSU37680	3867493	3868272	1	33	539.352	6.63287	0.433225	0.926512	UD-
vpr	BSU38090	3907844	3910264	1	107	215.671	2.99887	3.59746	2.93054	UUU
ywaE	BSU38450	3946394	3946909	1	21	644.753	2.2277	2.80644	2.6505	UUU
ilvK	BSU38550	3957391	3958482	1	48	3802.26	2.47534	0.736684	0.950692	U--
yxjH	BSU38950	3997964	3999097	1	47	894.445	6.57962	0.510489	0.729315	U--
yxjG	BSU38960	3999350	4000486	1	47	546.403	9.67889	0.437898	0.802573	UD-
hutH	BSU39350	4042051	4043577	1	67	171.946	2.12264	0.77825	1.98467	U--
hutU	BSU39360	4043574	4045232	1	74	198.691	2.13704	0.838305	2.11748	U-U
yxbB	BSU39890	4097416	4098150	1	30	183.953	2.3541	0.713452	1.46338	U--
yyaT	BSU40720	4184017	4184463	1	18	557.318	2.27034	0.937061	2.30017	U-U
ybdN	BSU02040	224075	224932	-1	36	276.354	2.31617	12.3469	1.20476	UU-
nagBB	BSU02360	256823	257572	-1	31	3368.43	3.58888	0.585192	0.780836	U--
ybgF	BSU02400	260123	261535	-1	61	452.663	3.38159	0.539292	1.3071	U--
ybgG	BSU02410	261656	262603	-1	40	686.171	3.8226	0.344371	0.904158	UD-
yceB	BSU02880	310880	311875	-1	43	382.265	4.17361	2.59428	4.74816	UUU
amhX	BSU03010	324038	325189	-1	50	316.403	2.16248	0.687715	1.45487	U--
yclM	BSU03790	430623	431987	-1	60	642.21	4.08285	0.320899	0.733806	UD-
gabR	BSU03890	440025	441464	-1	64	257.321	2.12045	0.545077	1.64283	U--
ydeC	BSU05150	561514	562389	-1	37	477.074	2.36469	2.13917	2.32898	UUU
nap	BSU05440	592303	593205	-1	37	2047.02	2.38398	5.49832	2.13892	UUU
vmlR	BSU05610	604736	606379	-1	72	785.758	7.33903	6.96656	1.18126	UU-
ydhI	BSU05770	622808	623290	-1	18	545.991	2.14787	0.735391	1.8902	U--
gabP	BSU06310	685155	686564	-1	61	372.094	2.68753	0.342087	0.966192	UD-
sapB	BSU06650	726035	726733	-1	29	674.21	4.98234	0.944865	2.26329	U--
opuE	BSU06660	726840	728318	-1	61	564.213	26.9266	3.29783	2.34193	UU-
yfmJ	BSU07450	817810	818829	-1	43	1827.29	2.08076	4.73408	3.21242	UUU
yfmB	BSU07530	826843	827211	-1	14	298.806	3.63783	0.534666	1.05643	U--
yfjR	BSU07990	870388	871248	-1	37	779.453	3.24954	2.59907	3.11658	UUU
yfhP	BSU08620	934457	935440	-1	42	673.298	5.39698	9.45351	11.1354	UUU
spo0M	BSU08760	953373	954149	-1	32	10218	3.26131	0.759181	0.524658	U--
yhdK	BSU09500	1028233	1028523	-1	10	1912.76	2.5284	4.89122	11.0592	UUU
yhdP	BSU09550	1032063	1033397	-1	53	7793.66	2.27807	1.62278	2.23386	U-U
cueR	BSU09560	1033458	1033889	-1	17	5404.09	3.17774	1.29735	2.77497	U-U
yhaU	BSU09850	1059203	1060420	-1	53	513.694	2.70311	4.54317	11.2102	UUU
khtT	BSU09860	1060427	1060924	-1	20	832.022	3.81144	2.61594	9.88181	UUU
khtS	BSU09870	1060988	1061326	-1	13	1466.07	3.86747	0.977869	6.50366	U-U
yhaA	BSU10070	1080150	1081340	-1	52	830.727	5.14828	0.337835	0.91536	UD-
aprE	BSU10300	1104423	1105568	-1	50	211.257	3.88281	0.641274	1.454	U--
yhzC	BSU10410	1116583	1116816	-1	7	259.741	14.3099	0.488516	1.24396	U--
yhjC	BSU10460	1120628	1120828	-1	7	180.989	3.23466	0.765598	1.71598	U--
yisT	BSU10860	1165449	1165958	-1	20	380.646	2.91393	0.676997	0.834205	U--
yisX	BSU10890	1168199	1168837	-1	27	1673.01	2.37515	1.36694	1.55476	U--
yitJ	BSU11010	1178757	1180595	-1	80	225.137	5.86711	1.18104	1.49177	U--
yjbH	BSU11550	1233614	1234513	-1	38	2723.46	2.55593	2.05888	5.17748	UUU
yjbI	BSU11560	1234510	1234908	-1	16	2547.52	3.15885	3.11105	7.41438	UUU
yjcH	BSU11860	1257414	1258136	-1	31	3629.83	2.48317	0.259314	0.904334	UD-
yjcK	BSU11890	1260811	1261356	-1	22	377.535	3.93064	0.861845	1.09191	U--
yjcL	BSU11900	1261426	1262616	-1	52	208.464	8.44034	1.34908	2.14675	U-U
spoIISA	BSU12830	1348612	1349358	-1	31	1315.08	2.79948	2.03729	8.62409	UUU
guaD	BSU13170	1382677	1383147	-1	19	168.819	2.64128	0.974817	2.09551	U-U
metE	BSU13180	1383320	1385608	-1	102	406.7	10.6046	0.73161	0.869257	U--
mtnA	BSU13550	1422172	1423233	-1	45	326.22	13.1011	0.682073	1.16226	U--
mtnK	BSU13560	1423241	1424440	-1	51	311.39	11.7379	0.581301	1.08315	U--
mtnU	BSU13570	1424767	1425546	-1	33	752.445	5.44042	0.64075	0.715598	U--
clpE	BSU13700	1435628	1437727	-1	92	1307.15	5.1511	8.40017	19.3463	UUU
ykwB	BSU13940	1462813	1463493	-1	28	175.202	2.19656	0.654818	1.51375	U--
ykuD	BSU14040	1476518	1477012	-1	20	409.259	2.02171	4.18164	8.56176	UUU
ykuE	BSU14050	1477069	1477929	-1	37	383.239	2.24235	3.93038	8.5937	UUU
ylbA	BSU14940	1565347	1565709	-1	14	2310.49	3.03169	0.896141	1.19923	U--
ylbM	BSU15060	1573807	1575054	-1	54	691.568	5.30938	2.22615	1.32749	UU-
ylbP	BSU15100	1576767	1577249	-1	20	985.446	7.98254	0.33424	1.15073	UD-
ylqB	BSU15960	1671166	1671651	-1	19	264.317	2.75125	1.60753	3.53401	U-U
yncM	BSU17690	1903511	1904263	-1	31	1291.58	3.15409	1.04153	0.894029	U--
ynfC	BSU18110	1938066	1938476	-1	16	1285.97	6.84261	0.393733	1.89897	UD-
gltB	BSU18440	2008572	2010053	-1	65	1137.2	38.9859	2.46892	0.330853	UUD
gltA	BSU18450	2010070	2014632	-1	205	946.836	28.5994	2.33637	0.316706	UUD
yoaB	BSU18540	2021223	2022467	-1	54	152.55	2.58601	0.93196	1.53893	U--
yoaC	BSU18550	2022561	2024024	-1	64	215.726	3.79107	0.542911	0.78134	U--
yoaD	BSU18560	2024042	2025076	-1	44	343.991	4.08992	0.35236	0.514979	UD-
yobF	BSU18890	2058715	2059638	-1	39	595.362	4.72948	7.66086	4.25501	UUU
yodD	BSU19560	2128464	2129066	-1	25	223.421	7.15566	1.45031	2.87717	U-U
yodE	BSU19570	2129082	2129993	-1	39	310.074	10.5801	1.11543	3.36412	U-U
yopP	BSU20810	2206682	2207758	-1	46	1255.06	3.02904	1.41497	0.487798	U--
yopH	BSU20890	2211309	2211845	-1	21	721.482	2.28914	1.9413	0.948119	U--
yopG	BSU20900	2211884	2212015	-1	3	562.124	2.62077	2.48288	1.10338	UU-
yopF	BSU20910	2212026	2212241	-1	7	486.36	2.562	1.43269	1.03811	U--
yopE	BSU20920	2212245	2212496	-1	9	424.018	2.67774	1.37564	1.2993	U--
yonX	BSU20970	2217133	2217639	-1	20	264.728	3.4295	1.47107	1.05026	U--
uvrX	BSU21500	2270407	2271657	-1	6	237.491	2.54613	1.99096	1.27644	U--
yolD	BSU21510	2271650	2271982	-1	1	162.964	2.44524	0.852725	1.54119	U--
msrB	BSU21680	2287097	2287528	-1	17	3627.97	3.70147	1.22881	2.8246	U-U
msrA	BSU21690	2287529	2288062	-1	22	4105.73	3.99339	0.700531	2.70954	U-U
ypmS	BSU21730	2290285	2290848	-1	22	2776.97	2.13652	1.76865	1.14185	U--
ypmR	BSU21740	2290858	2291625	-1	32	3042.31	2.74421	1.54859	1.2169	U--
scuA	BSU21750	2291703	2292284	-1	24	778.97	3.10589	0.918278	1.26406	U--
ilvA	BSU21770	2292769	2294037	-1	55	1215.35	4.65323	0.17419	0.297194	UDD
ypjP	BSU21840	2298535	2299146	-1	26	5158.48	2.37411	2.29534	1.82326	UU-
ilvD	BSU21870	2300762	2302438	-1	73	1127.16	7.77335	0.490355	0.594068	U--
ypgR	BSU21880	2302727	2303860	-1	49	4208.35	2.03234	2.83705	1.8872	UU-
ypgQ	BSU21890	2303920	2304537	-1	26	1030	3.08982	1.52075	1.59296	U--
bsaA	BSU21900	2304553	2305035	-1	19	877.48	2.92611	1.19922	1.6593	U--
gpsB	BSU22180	2331779	2332075	-1	10	16996	2.2116	0.987963	1.76332	U--
ypiB	BSU22580	2365736	2366275	-1	22	5470.16	2.57877	1.06016	2.20906	U-U
ypiA	BSU22590	2366347	2367618	-1	55	3327.82	2.75526	1.75192	4.0514	U-U
mecB	BSU22970	2403506	2404090	-1	24	3729.2	3.70374	2.22961	4.77723	UUU
ypuD	BSU23300	2431737	2432081	-1	13	617.071	4.60857	5.60041	6.12745	UUU
yqkB	BSU23660	2461873	2462196	-1	12	5156.73	2.34405	1.84702	1.57821	U--
yqkA	BSU23670	2462193	2463224	-1	44	1505.86	2.06122	1.39507	0.412529	U-D
yqjZ	BSU23680	2463217	2463561	-1	13	1508.43	2.32001	1.31539	0.481001	U-D
yqjY	BSU23690	2463571	2464041	-1	19	1350.01	3.02871	1.35896	0.446517	U-D
yqjN	BSU23810	2474028	2475671	-1	73	372.173	2.29366	1.17005	1.55927	U--
polYA	BSU23870	2482269	2483513	-1	54	736.488	3.55514	2.49882	2.51376	UUU
yqiK	BSU24180	2514169	2514900	-1	31	511.752	2.57548	3.96885	2.868	UUU
gcvPB	BSU24550	2545410	2546876	-1	64	1498.3	2.1689	1.46075	0.380279	U-D
yqgT	BSU24830	2567360	2568490	-1	49	1177.45	2.17429	2.46074	2.14597	UUU
yqgS	BSU24840	2568573	2570489	-1	85	5439.62	2.14792	2.99016	1.71017	UU-
yqgL	BSU24920	2575717	2576187	-1	20	260.378	2.82165	1.6111	1.71163	U--
pstBB	BSU24950	2577210	2577992	-1	33	241.183	3.31282	45.1894	2.26551	UU-
recO	BSU25280	2608946	2609713	-1	32	9072.74	2.27098	1.27767	1.88304	U--
yqfD	BSU25350	2615452	2616648	-1	52	478.539	2.05342	0.954024	1.04928	U--
yqfC	BSU25360	2616667	2616948	-1	10	449.464	2.05977	0.829741	1.29952	U--
yqfB	BSU25370	2617005	2617424	-1	17	14172.4	2.82405	2.07811	0.703633	UU-
yqfA	BSU25380	2617449	2618444	-1	43	10253.1	3.23351	2.02842	0.883104	UU-
yqeZ	BSU25390	2618466	2619779	-1	57	7920.87	3.40013	1.66278	1.03702	U--
rsmE	BSU25440	2623032	2623802	-1	32	10071.6	2.49345	2.41931	1.23908	UU-
gpr	BSU25540	2634505	2635611	-1	48	192.06	2.31212	2.65926	2.16411	UUU
arsC	BSU25780	2655322	2655741	-1	17	1005.9	2.64793	3.90985	1.02054	UU-
arsB	BSU25790	2655753	2656793	-1	44	813.542	3.2501	3.44803	1.17894	UU-
yqcK	BSU25800	2656816	2657256	-1	17	1090.45	2.89262	3.48901	0.758209	UU-
arsR	BSU25810	2657317	2657634	-1	12	904.152	3.72686	2.54556	0.757247	UU-
yrkL	BSU26470	2708175	2708699	-1	20	2499.52	2.28387	1.93685	1.86838	U--
yrkK	BSU26480	2708943	2709419	-1	19	998.295	2.36899	1.21562	2.04097	U-U
yrkA	BSU26610	2718959	2720263	-1	49	5859.99	8.04487	0.712905	1.70101	U--
yrdP	BSU26640	2722767	2723804	-1	44	364.345	3.59195	0.857303	0.825297	U--
czcD	BSU26650	2723892	2724827	-1	40	366.767	8.13271	0.879292	0.874954	U--
yrdB	BSU26770	2733772	2734143	-1	14	323.628	5.69399	0.478641	0.79457	U--
yraI	BSU26930	2751292	2751726	-1	13	669.244	2.02978	0.569864	0.678956	U--
yrzI	BSU27190	2778923	2779072	-1	4	1768.07	5.21552	3.84075	0.538291	UU-
leuD	BSU28250	2888940	2889539	-1	25	312.992	15.1825	1.24979	1.44426	U--
leuC	BSU28260	2889552	2890970	-1	62	456.626	24.4824	1.06667	1.00898	U--
leuB	BSU28270	2891020	2892117	-1	47	520.208	24.2769	0.560587	0.733876	U--
leuA	BSU28280	2892138	2893694	-1	69	529.597	15.5831	0.337131	0.739563	UD-
ilvC	BSU28290	2893681	2894709	-1	45	1054.86	13.6839	0.262406	0.37962	UD-
xsa	BSU28510	2913661	2915148	-1	66	409.71	2.6125	22.4069	1.78221	UU-
yshB	BSU28600	2925100	2925633	-1	22	1781.24	2.74499	1.7277	6.16179	U-U
yshA	BSU28610	2925640	2925897	-1	8	1824.78	3.25588	1.3949	6.97477	U-U
araP	BSU28740	2940697	2941638	-1	41	192.932	2.02397	17.5831	1.64185	UU-
araN	BSU28750	2941674	2942975	-1	57	314.431	2.21505	7.38756	1.51948	UU-
araM	BSU28760	2943006	2944190	-1	51	413.969	2.19284	8.57854	1.72275	UU-
araA	BSU28800	2947385	2948875	-1	65	670.04	2.27836	13.722	1.50297	UU-
mdh	BSU29120	2978734	2979672	-1	40	14707.8	2.33007	0.165024	0.41672	UDD
citZ	BSU29140	2981151	2982269	-1	48	13072.7	2.75259	0.0902969	0.372992	UDD
ytkL	BSU29410	3009915	3010598	-1	28	2466.07	2.32516	3.83484	4.09786	UUU
ytkK	BSU29420	3010661	3011428	-1	32	3476.09	2.29851	1.27244	4.17635	U-U
iscS	BSU29590	3026957	3028102	-1	49	2626.93	2.06924	2.3574	3.26516	UUU
acsA	BSU29680	3038213	3039931	-1	76	1747.09	3.36071	0.180153	1.10906	UD-
ytmP	BSU29920	3060674	3061288	-1	26	2804.74	2.41636	2.8676	7.95906	UUU
ythP	BSU30010	3071400	3072110	-1	29	2737.4	2.86473	0.931844	1.01078	U--
yuaI	BSU31000	3179926	3180447	-1	21	1362.92	8.32996	0.908311	0.765978	U--
gbsB	BSU31050	3183867	3185075	-1	52	435.673	2.46775	1.70336	2.16273	U-U
gbsA	BSU31060	3185092	3186564	-1	63	441.57	2.48915	0.936166	0.794997	U--
tlpB	BSU31230	3204067	3206055	-1	85	209.87	2.33285	3.02474	2.99302	UUU
yugS	BSU31300	3216163	3217452	-1	54	210.329	3.13343	2.45273	3.99557	UUU
yugP	BSU31310	3217496	3218173	-1	28	1325.15	3.1772	3.43011	3.02257	UUU
yugJ	BSU31370	3223471	3224634	-1	45	6931.84	3.09304	0.503627	2.78576	U-U
yuzF	BSU31820	3264265	3264501	-1	9	668.991	5.73988	3.64437	3.45846	UUU
yueE	BSU31830	3264678	3265208	-1	22	1095.24	10.1684	0.963196	2.59926	U-U
yuiA	BSU32090	3299718	3299861	-1	5	254.234	3.21785	0.470771	0.887775	UD-
yumB	BSU32100	3300034	3301254	-1	53	301.271	2.49099	3.38059	2.53983	UUU
thrB	BSU32240	3312844	3313773	-1	39	1976.56	5.19426	0.709868	0.550986	U--
thrC	BSU32250	3313770	3314828	-1	46	2566.78	4.28822	0.589434	0.401624	U-D
hom	BSU32260	3314828	3316129	-1	56	2555.52	4.23204	0.584945	0.391303	U-D
yusF	BSU32780	3365391	3365831	-1	17	1939.88	2.07883	0.229443	1.04584	UD-
yusW	BSU32950	3380157	3380594	-1	17	230.265	2.4174	0.68119	1.55216	U--
liaH	BSU33120	3397846	3398523	-1	28	1307.8	9.95799	1.31931	1.67958	U--
liaI	BSU33130	3398550	3398930	-1	15	970.244	12.4512	1.05001	1.98703	U--
helD	BSU33450	3434327	3436651	-1	104	1178.53	2.57228	10.2093	2.32298	UUU
copB	BSU33490	3438853	3440952	-1	93	523.078	6.16081	17.2544	3.97128	UUU
opuCD	BSU33800	3467546	3468235	-1	20	316.456	4.6814	1.06407	4.3587	U-U
opuCC	BSU33810	3468253	3469164	-1	36	355.374	4.00526	0.920587	2.91604	U-U
opuCB	BSU33820	3469184	3469837	-1	27	304.829	4.23839	1.08622	3.68455	U-U
opuCA	BSU33830	3469860	3471002	-1	36	403.492	5.15619	1.10386	3.28065	U-U
araE	BSU33960	3484072	3485466	-1	60	262.44	4.04607	15.0686	4.43069	UUU
padC	BSU34400	3532325	3532810	-1	19	340.269	2.99094	0.416577	2.14046	UDU
yveG	BSU34410	3532833	3533120	-1	10	455.732	4.07095	0.294586	2.40756	UDU
yveF	BSU34420	3533196	3533288	-1	2	481.442	4.07303	0.277169	2.44708	UDU
racX	BSU34430	3533419	3534102	-1	28	1136.55	10.9507	0.540639	0.446211	U-D
pbpE	BSU34440	3534118	3535473	-1	59	1406.29	12.6815	0.398437	0.479111	UD-
trxB	BSU34790	3573207	3574157	-1	41	5206.39	2.12695	2.98596	3.09156	UUU
hisI	BSU34860	3582936	3583565	-1	26	464.988	2.90802	0.889552	0.831674	U--
hisF	BSU34870	3583562	3584320	-1	32	474.234	3.08409	0.869189	1.14346	U--
hisA	BSU34880	3584317	3585054	-1	31	466.794	2.82296	0.947768	0.791	U--
hisH	BSU34890	3585051	3585689	-1	26	374.686	2.79767	0.902342	0.883385	U--
hisB	BSU34900	3585690	3586274	-1	25	430.49	2.73044	0.840325	0.769778	U--
hisG	BSU34920	3587551	3588192	-1	27	355.424	2.92895	0.928664	1.04619	U--
hisZ	BSU34930	3588185	3589360	-1	51	297.447	2.91924	1.11618	1.33009	U--
yvlD	BSU35100	3606762	3607121	-1	14	5222.77	2.17241	2.63769	1.42674	UU-
yvlC	BSU35110	3607123	3607320	-1	6	7455.78	2.37911	2.31911	1.22012	UU-
yvlB	BSU35120	3607325	3608422	-1	47	13174.4	2.30486	1.56274	0.882072	U--
yvlA	BSU35130	3608447	3608773	-1	12	6902.97	2.79922	2.19479	1.15693	UU-
yvjA	BSU35280	3626128	3626973	-1	37	1197.91	2.72857	2.92895	1.27816	UU-
yvzG	BSU35319	3631763	3632140	-1	14	1150.24	2.02273	1.14245	1.34943	U--
hag	BSU35360	3634987	3635901	-1	33	2361.47	2.85406	0.160722	0.324091	UDD
degS	BSU35500	3645379	3646536	-1	50	4361.34	2.46235	1.53114	1.75373	U--
pgdS	BSU35860	3696257	3697498	-1	53	226.759	2.47939	1.18481	1.77052	U--
ywrO	BSU35990	3708172	3708699	-1	21	1855.84	3.01622	3.50542	2.34587	UUU
ywnJ	BSU36540	3759169	3759591	-1	17	226.698	2.57971	1.70448	6.58234	U-U
ureC	BSU36640	3766714	3768423	-1	75	375.794	2.05231	0.970393	1.46166	U--
ureB	BSU36650	3768420	3768794	-1	15	292.648	3.75804	0.69901	1.68004	U--
ureA	BSU36660	3768791	3769108	-1	12	267.927	3.92727	0.499535	1.33429	UD-
ywzF	BSU36669	3769626	3769808	-1	6	142.69	2.52875	0.781036	3.64336	U-U
bacD	BSU37710	3870668	3872086	-1	62	569.551	2.08854	0.441974	0.746917	UD-
bacC	BSU37720	3872105	3872872	-1	33	489.892	2.8687	0.397507	1.01682	UD-
bacB	BSU37730	3872869	3873576	-1	30	438.703	3.21767	0.392622	1.1092	UD-
bacA	BSU37740	3873566	3874180	-1	25	245.605	5.50107	0.525499	1.09814	U--
rocC	BSU37760	3875780	3877192	-1	60	216.68	3.63049	1.44581	2.01798	U--
rocB	BSU37770	3877192	3878892	-1	75	226.342	8.65009	1.04189	1.20247	U--
rocA	BSU37780	3878966	3880513	-1	68	901.724	13.9583	9.70783	0.780523	UU-
ywdE	BSU37990	3899272	3899805	-1	22	403.409	3.01044	4.59479	3.45063	UUU
ywdD	BSU38000	3899853	3900488	-1	27	391.311	2.94164	2.64974	3.19983	UUU
ywzG	BSU38018	3900481	3900819	-1	13	872.402	4.64249	3.92878	2.65418	UU-
sacT	BSU38070	3906142	3906972	-1	36	686.343	5.72777	1.46724	1.34934	U--
bglP	BSU39270	4033778	4035607	-1	81	2896.83	3.34863	6.30587	5.76818	UUU
argI	BSU40320	4141711	4142601	-1	38	1612.87	8.99402	1.42722	1.45174	U--
rocE	BSU40330	4142675	4144078	-1	60	1356.04	11.7752	0.951163	1.23515	U--
rocD	BSU40340	4144301	4145506	-1	52	1159.35	20.7257	0.797725	0.998362	U--
yyzL	BSU40579	4172387	4172536	-1	4	447.295	2.24324	1.29471	1.84085	U--
Decreased abundance (>2-fold)
Name	Locustag	Start	End	Strand	Probes	WT	∆RNase III	∆RNase J1	∆RNase Y	Profile III/J1/Y
serS	BSU00130	20880	22157	1	55	16649.9	0.410025	0.580871	0.577574	D--
ybxB	BSU01060	121068	121673	1	24	16917.3	0.466313	0.131618	0.349488	DDD
amyE	BSU03040	327618	329597	1	87	2328.14	0.121053	4.90715	0.174663	DUD
ldh	BSU03050	329774	330739	1	41	51834.8	0.0640934	0.0109428	0.0154404	DDD
lctP	BSU03060	330771	332396	1	72	23881.9	0.0273509	0.0244711	0.0289096	DDD
ycsA	BSU04000	452830	453894	1	46	3918.19	0.448281	0.884178	0.540577	D--
sipU	BSU04010	454029	454592	1	22	3796.97	0.448685	0.725466	0.37396	D-D
purK	BSU06430	699093	700235	1	50	5592.42	0.372422	0.354831	0.884726	DD-
purB	BSU06440	700232	701527	1	56	4703.34	0.342773	0.392876	0.763147	DD-
yerA	BSU06560	713664	715406	1	76	4648.67	0.470421	3.22012	0.978526	DU-
yesN	BSU06960	760452	761558	1	49	495.401	0.480529	1.83246	0.811507	D--
catD	BSU08230	897588	897992	1	16	1019.1	0.426381	1.5649	0.573263	D--
catE	BSU08240	898010	898867	1	36	1041.97	0.361256	1.53863	0.550335	D--
estB	BSU08350	910019	910651	1	26	1859.99	0.490783	0.283043	0.224404	DDD
yhcH	BSU09080	982319	983236	1	38	3353.4	0.479027	2.1799	0.507269	DU-
pyrP	BSU15480	1619023	1620330	1	58	4340.08	0.327066	5.00969	0.29038	DUD
pyrB	BSU15490	1620476	1621390	1	39	5266.13	0.169545	1.95755	0.0587685	D-D
pyrC	BSU15500	1621374	1622660	1	57	7407.2	0.14054	1.31866	0.0361084	D-D
pyrAA	BSU15510	1622657	1623751	1	47	7108.98	0.127172	1.15248	0.0338027	D-D
pyrAB	BSU15520	1623736	1626951	1	141	9452.86	0.117936	0.993347	0.0378865	D-D
pyrK	BSU15530	1626948	1627718	1	32	7986.8	0.118748	1.01136	0.0503188	D-D
rnc	BSU15930	1665710	1666459	1	31	15535.6	0.0233683	0.83534	0.833008	D--
yokF	BSU21610	2279977	2280867	1	25	2103.19	0.407492	0.795828	0.161636	D-D
ywcJ	BSU38060	3905333	3906103	1	32	1911.06	0.118035	0.0793021	0.185049	DDD
yxeB	BSU39610	4067183	4068148	1	41	30845.6	0.276394	0.551938	0.131301	D-D
gntZ	BSU40080	4117080	4118486	1	60	20120.1	0.476127	0.994746	0.446851	D-D
ybbA	BSU01600	179595	180347	-1	33	2592.74	0.269027	0.471476	0.428379	D-D
feuC	BSU01610	180344	181354	-1	43	3268.05	0.280144	0.530185	0.54702	D--
feuB	BSU01620	181347	182351	-1	43	3595.24	0.265719	0.438913	0.470394	D--
feuA	BSU01630	182370	183323	-1	41	13314.1	0.316227	0.224829	0.188224	DDD
glpQ	BSU02130	233014	233895	-1	38	19278.6	0.168928	0.461675	0.0535447	D-D
glpT	BSU02140	233994	235328	-1	59	17022.2	0.177428	0.284409	0.0690685	DDD
yckA	BSU03370	367305	367985	-1	29	3651.31	0.481364	2.49599	0.660329	DU-
yckB	BSU03380	367995	368858	-1	36	6020.82	0.418985	2.0662	0.420713	DUD
fabHB	BSU10170	1092770	1093747	-1	42	2218.84	0.45111	0.47486	0.646901	DD-
ykbA	BSU12860	1351375	1352691	-1	58	3196.83	0.499544	0.691022	0.387247	D-D
yocJ	BSU19230	2096350	2096976	-1	26	5878.62	0.488505	0.101733	0.295293	DDD
yopW	BSU20740	2202381	2202716	-1	12	603.492	0.482687	0.361334	0.332701	DDD
yopV	BSU20750	2202805	2202999	-1	6	1126	0.441025	0.20039	0.281725	DDD
yqjE	BSU23910	2485680	2486795	-1	48	6266.32	0.412284	0.915086	0.948267	D--
yqjD	BSU23920	2486813	2488336	-1	66	8709	0.482318	0.552929	0.955022	D--
yqgO	BSU24880	2573520	2573693	-1	5	3328.65	0.485049	0.409733	0.679979	DD-
ytxE	BSU29720	3042566	3043294	-1	31	4050.5	0.453449	0.176735	0.575391	DD-
yutK	BSU32180	3307017	3308231	-1	52	3098.09	0.369135	1.39883	0.830771	D--
fhuC	BSU33290	3415387	3416196	-1	34	7287.67	0.457646	2.10922	0.881194	DU-
fhuG	BSU33300	3416212	3417222	-1	43	5652.4	0.493509	2.54496	1.09167	DU-
fhuB	BSU33310	3417222	3418376	-1	50	4361.63	0.383279	1.95005	1.11948	D--
yvbJ	BSU33880	3474106	3475923	-1	80	6984.06	0.409154	0.655525	0.137005	D-D
ywnA	BSU36630	3766178	3766579	-1	15	4998.39	0.435645	0.33083	0.326184	DDD
pyrG	BSU37150	3810693	3812300	-1	70	28159.6	0.374945	1.02505	0.664964	D--
speB	BSU37490	3847853	3848725	-1	37	7834.06	0.430546	1.99641	0.925881	D--
pta	BSU37660	3865355	3866326	-1	41	27702.5	0.368605	0.218183	0.375908	DDD
cydD	BSU38730	3973364	3975091	-1	76	2247.96	0.171411	0.471643	0.395348	D--
cydA	BSU38760	3977791	3979197	-1	62	8567.36	0.0558596	0.0859285	0.0761302	DDD
wapA	BSU39230	4023544	4030548	-1	316	3576.81	0.333731	1.78279	0.19836	D-D
yxeC	BSU39600	4066607	4067005	-1	15	6958.63	0.468169	0.535437	0.357975	D-D
purA	BSU40420	4155433	4156725	-1	56	19501.9	0.338649	0.237699	0.232568	DDD

## Sheet: RNase J1
Increased abundance (>2-fold)
Name	Locustag	Start	End	Strand	Probes	WT	∆RNase III	∆RNase J1	∆RNase Y	Profile III/J1/Y
yaaO	BSU00270	37720	39162	1	63	2663	1.71616	2.87208	3.45457	-UU
tmk	BSU00280	39159	39797	1	27	3567.98	1.45285	2.27245	2.35351	-UU
yaaT	BSU00320	41657	42484	1	35	10637.7	1.58003	2.43384	3.20202	-UU
ispE	BSU00460	53516	54385	1	37	5691.26	1.05221	3.04408	0.934118	-U-
purR	BSU00470	54441	55298	1	36	8325.18	1.10569	2.30855	0.892724	-U-
yabM	BSU00570	64817	66415	1	70	1953.56	1.57732	2.6749	3.90732	-UU
yabQ	BSU00610	68515	69150	1	26	4530.27	1.21884	2.56943	2.06673	-UU
divIC	BSU00620	69168	69545	1	15	7380.71	1.59933	2.58755	3.69452	-UU
yabR	BSU00630	69626	70012	1	16	11643.8	1.73539	3.45798	2.78124	-UU
spoIIE	BSU00640	70538	73021	1	110	418.692	1.48394	4.95755	2.31648	-UU
yabS	BSU00650	73106	73843	1	32	562.778	1.39601	3.97316	2.08196	-UU
yabT	BSU00660	73809	74825	1	44	452.322	1.12302	4.83803	1.58082	-U-
ispD	BSU00900	109789	110487	1	29	6227.48	2.03546	2.87076	3.15359	-UU
ybaE	BSU01460	151303	152133	1	35	7860.6	5.4871	3.16314	1.17269	UU-
ybaF	BSU01470	152130	152927	1	34	5957.04	6.44886	4.01059	1.34942	UU-
ybaR	BSU01580	177083	178519	1	62	2218.99	0.633141	9.4809	1.12709	-U-
ybaS	BSU01590	178665	179585	1	39	1224.09	0.744665	3.27729	1.22789	-U-
glmS	BSU01780	200277	202079	1	74	21786.9	0.682578	2.18805	0.739424	-U-
adaB	BSU01820	204351	204890	1	22	368.02	1.63834	2.00959	1.42756	-U-
ndhF	BSU01830	205409	206926	1	66	255.739	44.1682	6.31995	1.88833	UU-
ybcC	BSU01845	206941	209556	1	116	344.398	49.5364	5.98326	1.73489	UU-
ybcF	BSU01860	209633	210160	1	22	608.33	41.918	4.95538	1.35487	UU-
ybcH	BSU01870	210224	210514	1	10	582.353	33.9518	5.74095	1.15896	UU-
ybcI	BSU01880	210572	210946	1	14	526.943	21.0724	4.89245	1.07152	UU-
ybdO	BSU02050	225064	226248	1	51	306.119	1.79921	2.74132	1.48627	-U-
ybfK	BSU02260	246658	247548	1	37	2334.59	0.835983	2.0968	0.996327	-U-
ybfM	BSU02280	248268	248756	1	20	4252.69	0.85042	2.18694	1.85848	-U-
psd	BSU02290	248749	249540	1	34	4156.75	0.758356	2.92121	1.81785	-U-
ybfO	BSU02310	249979	251319	1	59	495.47	2.7519	3.68775	0.925622	UU-
ybfP	BSU02320	251427	252314	1	38	665.867	1.50035	2.4507	0.759743	-U-
ybgA	BSU02370	257791	258498	1	30	1904.62	1.85339	3.2173	1.33129	-U-
ybgB	BSU02380	258532	258807	1	10	787.422	1.4831	3.88726	2.01757	-UU
garD	BSU02510	274029	275561	1	67	613.6	0.96059	2.43703	1.92661	-U-
ycbJ	BSU02520	275838	276758	1	39	1776.87	1.39605	8.29247	1.2105	-U-
ycbK	BSU02540	277342	278280	1	40	735.314	0.750194	2.68113	1.4999	-U-
ycbO	BSU02580	281028	281714	1	30	941.29	0.850071	2.05492	0.967497	-U-
ycbR	BSU02610	283003	283734	1	31	808.943	0.910541	2.40806	0.856523	-U-
ycbU	BSU02660	287499	288611	1	48	565.04	1.48447	6.70199	1.85761	-U-
ansZ	BSU02690	290915	292042	1	48	407.178	1.02776	2.11059	3.18777	-UU
rapJ	BSU02820	304430	305551	1	49	2051.87	1.6812	3.10693	0.998327	-U-
adcB	BSU02870	310000	310842	1	36	2229.74	0.862337	5.41304	1.70724	-U-
ycgB	BSU03030	326888	327469	1	24	885.875	1.76612	6.20631	2.8315	-UU
amyE	BSU03040	327618	329597	1	87	2328.14	0.121053	4.90715	0.174663	DUD
nasA	BSU03330	362937	364142	1	52	631.025	0.59833	5.30834	3.28946	-UU
yckC	BSU03390	369236	369691	1	18	845.236	1.95672	4.61945	2.93625	-UU
gabD	BSU03910	442950	444338	1	60	1313.19	2.93472	2.55503	4.5359	UUU
ycsD	BSU04030	455346	455738	1	15	1420.57	0.757748	3.81644	0.964235	-U-
ydaB	BSU04170	469426	470937	1	67	586.275	1.61402	5.36104	2.50373	-UU
ydaF	BSU04210	473174	473725	1	23	572.606	6.00839	3.91986	1.49335	UU-
ydaH	BSU04230	474731	475540	1	34	513.948	2.49047	13.3764	25.8041	-UU
lrpC	BSU04250	476059	476493	1	18	1698.12	0.971431	2.59832	1.15674	-U-
ydaO	BSU04320	486432	488255	1	80	916.181	4.1338	5.94909	1.82663	UU-
dctP	BSU04470	500166	501431	1	54	11431.7	1.18382	2.8769	0.623432	-U-
ydbI	BSU04480	501579	502631	1	46	2438.78	0.901508	2.78971	1.61453	-U-
ydbM	BSU04520	505152	506297	1	50	1079.98	1.18366	3.21121	2.48099	-U-
cspC	BSU05120	559264	559464	1	6	15860.6	0.538722	3.84671	0.415598	-U-
ydeF	BSU05180	564704	566101	1	61	491.889	1.65836	4.00751	2.21223	-UU
ydeH	BSU05200	567662	568108	1	18	920.053	2.1471	7.50265	2.78635	-UU
ydeI	BSU05210	568345	568938	1	24	652.369	1.55546	3.23001	1.12898	-U-
ydfF	BSU05390	585868	586548	1	28	1772.66	1.22949	5.04541	1.35095	-U-
ydfP	BSU05500	598154	598543	1	15	406.198	1.26407	2.31112	2.16381	-UU
ydgH	BSU05650	609388	612045	1	118	1011.4	1.72698	3.6104	1.57469	-U-
ydhD	BSU05710	616672	617934	1	55	389.756	0.893248	3.44698	1.92409	-U-
gmuB	BSU05810	626622	626933	1	12	5279.34	0.685198	2.22881	0.359044	-UD
thiL	BSU05900	640662	641639	1	42	4070.16	0.996846	2.6781	3.28496	-UU
tatAY	BSU05980	647760	647933	1	5	7359.25	1.20692	2.47149	3.99955	-UU
tatCY	BSU05990	647940	648704	1	33	4697.15	1.43139	3.39065	4.77572	-UU
ydiP	BSU06070	656528	657697	1	50	6741.99	1.30403	2.04244	2.62159	-UU
ydjC	BSU06130	664319	664669	1	13	537.96	0.952406	2.07976	1.38411	-U-
ydjI	BSU06210	673814	674785	1	42	3503.5	3.76013	2.9496	0.670819	UU-
iolT	BSU06230	676442	677863	1	60	182.654	1.95929	2.77531	2.85761	-UU
ydjM	BSU06250	679390	679761	1	14	2005.74	2.65362	5.14227	1.31256	-U-
yeaC	BSU06330	688184	689146	1	41	1457.92	1.41804	2.09358	1.4053	-U-
yebA	BSU06350	690364	692577	1	97	2590	0.915982	2.16677	0.964637	-U-
yebC	BSU06380	696195	696998	1	34	1733.05	6.37786	5.77034	18.0719	UUU
yerA	BSU06560	713664	715406	1	76	4648.67	0.470421	3.22012	0.978526	DU-
yerC	BSU06580	716431	716745	1	13	6284.45	0.849497	2.83898	1.79626	-U-
yerI	BSU06640	724987	725997	1	44	2475.37	0.949111	5.1557	0.958516	-U-
rapH	BSU06830	750959	752089	1	46	540.66	1.30246	3.59326	1.25415	-U-
phrH	BSU06839	752079	752252	1	5	580.929	1.37862	5.10408	1.42935	-U-
yfnG	BSU07280	799303	800208	1	39	177.405	1.10288	2.33777	3.02133	-UU
yfnF	BSU07290	800232	801143	1	38	197.756	0.988481	2.33422	2.501	-UU
yfnE	BSU07300	801172	802350	1	52	215.424	1.31433	3.2792	2.6524	-UU
yfnD	BSU07310	802351	803286	1	40	305.027	1.42284	5.51098	3.43701	-UU
yfmR	BSU07370	809557	811446	1	82	2976.95	1.05134	4.85054	1.72888	-U-
yfmK	BSU07440	817311	817757	1	18	402.202	1.59013	5.88603	1.45343	-U-
pel	BSU07560	827993	829255	1	55	4868.41	1.29877	3.09683	0.654682	-U-
yflS	BSU07570	829382	830818	1	62	392.851	1.70879	3.02337	1.90656	-U-
nosA	BSU07630	836653	837744	1	47	1269.62	0.825268	4.23023	0.902178	-U-
yflK	BSU07650	838077	838742	1	28	1446.87	0.804203	5.09377	1.01923	-U-
nagP	BSU07700	840656	842014	1	60	4796.28	1.88402	5.41861	1.32537	-U-
yflD	BSU07720	844097	844234	1	4	236.681	7.42637	3.79344	7.43047	UUU
yfkO	BSU07830	854412	855077	1	28	12165.2	0.580713	2.06514	0.878262	-U-
pdaA	BSU07980	869559	870350	1	33	421.404	1.96213	2.38769	2.86559	-UU
yfjO	BSU08020	873402	874802	1	61	3973.2	1.04009	2.4523	2.10857	-UU
yfzA	BSU08029	875428	875694	1	9	328.131	1.98949	3.77283	1.50993	-U-
acoR	BSU08100	883758	885575	1	80	1144.45	0.682004	10.3846	1.87557	-U-
sspH	BSU08110	885629	885808	1	6	1499.86	0.493113	8.82578	1.16696	-U-
malP	BSU08200	892215	893798	1	70	425.429	0.75777	2.43261	1.70874	-U-
malQ	BSU08210	893904	895625	1	77	604.977	1.81099	2.4232	5.00575	-UU
yfiJ	BSU08290	903811	905013	1	52	1349.49	0.623691	2.96497	0.799549	-U-
yfiK	BSU08300	905010	905672	1	28	1689.48	0.546631	2.06303	0.599364	-U-
mprF	BSU08425	916778	919348	1	114	2469.79	1.56899	3.79956	1.9236	-U-
yfiZ	BSU08450	920474	921475	1	44	4183.47	0.644521	2.37049	1.18849	-U-
yfhA	BSU08460	921472	922503	1	44	3871.67	0.535586	2.37061	1.04958	-U-
yfhI	BSU08540	926886	928079	1	51	481.196	1.03455	11.0212	3.41937	-UU
ygaC	BSU08680	938731	939261	1	22	2272.35	2.71215	2.0715	5.14525	UUU
ygaD	BSU08690	939322	941091	1	77	2014.14	1.19337	2.29664	3.49455	-UU
perR	BSU08730	944487	944924	1	17	4661.89	1.51998	2.7813	1.59422	-U-
ygzA	BSU08770	954291	954494	1	7	362.265	2.60492	9.08125	2.11119	UUU
ygaJ	BSU08780	954893	955585	1	29	584.574	2.63516	2.10667	1.06557	UU-
yhbA	BSU08910	967935	969095	1	51	759.476	3.46606	8.28852	2.48294	UUU
yhbB	BSU08920	969162	970097	1	40	309.741	4.17134	4.01098	2.91805	UUU
yhbF	BSU08960	972099	972806	1	29	2403.86	1.36801	2.2892	0.657786	-U-
yhcE	BSU09050	980473	981234	1	32	1549.32	0.888293	3.38662	1.34667	-U-
yhcF	BSU09060	981237	981602	1	14	2456.77	0.696752	2.86055	0.761426	-U-
yhcG	BSU09070	981604	982302	1	29	2003.47	0.692653	3.00701	0.862313	-U-
yhcH	BSU09080	982319	983236	1	38	3353.4	0.479027	2.1799	0.507269	DU-
yhcI	BSU09090	983229	984170	1	40	2242.67	0.540062	4.18727	0.576079	-U-
yhcJ	BSU09110	984901	985731	1	35	1890.12	2.34216	3.69907	3.71664	UUU
yhcW	BSU09240	997724	998386	1	27	2603.41	1.37302	2.276	1.69647	-U-
yhcX	BSU09250	998402	999943	1	68	3269.72	1.42398	2.36751	1.65858	-U-
yhxA	BSU09260	1000364	1001716	1	59	2370.46	2.35125	5.63126	1.16663	UU-
glpP	BSU09270	1001744	1002322	1	24	2105.68	1.72382	6.28992	1.30734	-U-
glpF	BSU09280	1002501	1003325	1	34	5029.84	0.887482	2.48621	1.87818	-U-
glpK	BSU09290	1003344	1004834	1	65	7933.42	1.04562	4.02523	2.14991	-U-
glpD	BSU09300	1004975	1006642	1	74	1945.8	2.20071	10.2559	2.49421	-U-
pgcA	BSU09310	1006774	1008519	1	77	9839.09	1.3392	2.05484	1.66119	-U-
yhcY	BSU09320	1008668	1009807	1	50	558.891	1.77849	6.90175	2.15435	-UU
yhcZ	BSU09330	1009804	1010448	1	26	1238.34	1.46149	4.14129	1.29466	-U-
yhdA	BSU09340	1010445	1010969	1	22	758.139	1.41686	4.90162	1.2442	-U-
yhdY	BSU09640	1038909	1040024	1	48	1927.98	1.96652	4.37518	4.5336	-UU
yheI	BSU09710	1045318	1047075	1	78	990.224	5.21371	3.66839	0.50491	UU-
yheH	BSU09720	1047072	1049093	1	89	1081.92	4.56919	3.79249	0.525159	UU-
yhaX	BSU09830	1056702	1057568	1	37	472.558	1.26257	8.07939	10.2145	-UU
hemZ	BSU09840	1057680	1059185	1	66	2981.01	0.660549	2.5724	1.14056	-U-
yhaN	BSU09920	1066077	1068968	1	129	3400.26	1.22258	2.2234	1.73834	-U-
ecsA	BSU10040	1077440	1078183	1	31	2294.87	1.80076	3.20959	2.57081	-UU
ecsB	BSU10050	1078176	1079402	1	54	1925.46	1.46729	6.32973	2.98916	-UU
ecsC	BSU10060	1079422	1080132	1	30	1365.51	1.41313	8.2954	2.93093	-UU
yhgE	BSU10160	1090401	1092728	1	103	3031.8	0.867944	3.09295	0.856239	-U-
yhfF	BSU10210	1096116	1096523	1	16	1622.98	1.31891	2.50101	1.50188	-U-
comK	BSU10420	1117109	1117687	1	24	277.045	1.59354	2.56792	0.958931	-U-
sipV	BSU10490	1122175	1122681	1	21	1075.67	1.38408	2.18	2.74971	-UU
yhjG	BSU10500	1122862	1124361	1	65	346.241	1.30625	2.18103	1.36611	-U-
yhjH	BSU10510	1124438	1124965	1	22	526.388	1.3071	5.25355	1.50644	-U-
yhjM	BSU10560	1129715	1130704	1	42	425.589	2.67815	2.41398	1.27648	-U-
yhjP	BSU10590	1133498	1135225	1	76	502.899	1.11238	3.01377	1.53775	-U-
addB	BSU10620	1136320	1139820	1	157	1805.48	2.48864	4.58849	2.01481	-U-
addA	BSU10630	1139807	1143505	1	166	2652.73	1.9655	3.35639	1.92001	-U-
sbcD	BSU10640	1143577	1144752	1	51	2113.67	1.99594	2.7775	2.12243	-UU
sbcC	BSU10650	1144749	1148141	1	153	2658.63	1.98312	2.36849	1.74049	-U-
yisB	BSU10660	1148155	1148457	1	11	1835.98	1.57273	2.34369	1.68384	-U-
yisS	BSU10850	1164370	1165398	1	45	506.35	1.12454	7.79384	1.69292	-U-
yizB	BSU11079	1184657	1185004	1	14	713.478	2.54045	5.27385	2.29285	-UU
yitQ	BSU11080	1185001	1185588	1	24	620.096	1.623	3.99495	2.1706	-UU
yitR	BSU11090	1185608	1185901	1	10	930.716	1.73019	3.81527	1.54566	-U-
nprB	BSU11100	1186037	1187653	1	72	282.59	0.914601	2.20761	1.10663	-U-
yitT	BSU11120	1188689	1189531	1	35	3565.64	0.791743	4.60758	1.0564	-U-
ipi	BSU11130	1189646	1190005	1	14	1229	1.03201	9.15254	1.42655	-U-
yitZ	BSU11180	1194333	1194827	1	20	780.216	0.874986	2.9719	2.19202	-U-
med	BSU11300	1206629	1207582	1	41	2563.01	1.27388	4.01466	1.4642	-U-
yjbB	BSU11480	1225557	1226774	1	53	179.958	1.47714	3.35825	1.97962	-U-
coiA	BSU11530	1229915	1231036	1	48	157.152	1.465	2.81907	2.28917	-UU
yjbM	BSU11600	1237006	1237641	1	26	6516.74	1.06917	2.06765	1.61163	-U-
ppnKA	BSU11610	1237660	1238460	1	34	6766.47	1.04469	2.19277	1.79566	-U-
yjbO	BSU11620	1238523	1239374	1	36	4982.01	1.02179	2.64881	1.86288	-U-
cotO	BSU11730	1248665	1249348	1	29	458.766	0.896789	2.06506	1.05387	-U-
manR	BSU12000	1270631	1272577	1	86	17666.8	1.29083	2.0855	2.00872	-UU
yjeA	BSU12100	1281128	1282531	1	61	5843.38	0.569781	5.68572	0.281341	-UD
yjiB	BSU12210	1291344	1292534	1	51	271.211	4.6786	5.36845	2.91077	UUU
yjiC	BSU12220	1292557	1293735	1	51	309.805	2.85307	4.616	2.31227	UUU
yjjA	BSU12230	1294138	1294950	1	34	3761.62	1.516	2.9899	0.966966	-U-
exuR	BSU12370	1308802	1309803	1	44	638.845	1.31338	2.67508	1.4755	-U-
uxaB	BSU12380	1309880	1311322	1	64	296.108	1.07631	4.12622	1.92469	-U-
uxaA	BSU12390	1311319	1312812	1	65	269.668	1.29629	5.33231	3.02961	-UU
yjqC	BSU12490	1319690	1320526	1	36	1249.03	0.683045	3.43206	1.29932	-U-
ykkC	BSU13090	1376517	1376855	1	13	769.888	1.51199	2.45857	1.33516	-U-
ykkD	BSU13100	1376855	1377172	1	11	744.498	1.33417	2.28555	1.25576	-U-
ykoG	BSU13250	1391953	1392639	1	29	481.859	1.46629	2.25017	3.49359	-UU
ykoH	BSU13260	1392643	1394007	1	60	696.304	1.16517	3.03834	2.74514	-UU
ykoI	BSU13270	1394004	1394684	1	28	992.732	1.15537	3.05404	2.01261	-UU
ykoJ	BSU13280	1394776	1395288	1	21	1010.85	1.29064	4.1239	1.92431	-U-
ykoL	BSU13330	1398181	1398363	1	6	231.205	1.86734	2.9868	2.50367	-UU
htpX	BSU13490	1414997	1415893	1	39	10330.1	2.87353	2.54244	2.09825	UUU
ktrD	BSU13500	1416067	1417416	1	59	1640.94	1.38533	7.09343	2.13767	-UU
spo0E	BSU13640	1430684	1430941	1	9	1316.78	1.58895	6.27518	1.36413	-U-
mhqR	BSU13670	1433199	1433636	1	17	4075.26	1.42909	5.33359	1.66505	-U-
pbpH	BSU13980	1467805	1469862	1	91	2390.71	1.90834	3.0414	1.00364	-U-
ykuU	BSU14220	1492261	1492803	1	23	692.404	2.89579	3.45878	2.3214	UUU
ykuV	BSU14230	1492875	1493321	1	18	564.241	2.78106	4.32716	2.33324	UUU
moeB	BSU14270	1496155	1497174	1	44	3638.5	1.04746	2.27739	1.89197	-U-
moeA	BSU14280	1497192	1498484	1	56	4094.41	1.12958	2.55111	1.84403	-U-
mobB	BSU14290	1498445	1498966	1	21	4832.14	1.12499	2.30923	1.61055	-U-
moaE	BSU14300	1498966	1499439	1	19	5577.27	1.22467	2.35339	1.50324	-U-
moaD	BSU14310	1499432	1499665	1	9	2919.8	1.3739	3.32441	1.51897	-U-
yknY	BSU14360	1505416	1506108	1	28	4978.1	2.84273	2.84757	0.44683	-U-
yknZ	BSU14370	1506105	1507298	1	52	2425.33	2.89194	4.28262	0.576771	UU-
fruA	BSU14400	1509256	1511163	1	84	2962.05	0.798445	2.42804	0.932958	-U-
sipT	BSU14410	1511308	1511889	1	23	1740.72	1.59205	3.43517	2.03134	-UU
panE	BSU14440	1514052	1514963	1	39	2683.93	1.42597	2.08672	1.88192	-U-
ykqA	BSU14500	1519635	1520468	1	35	4251.42	0.742985	2.21038	1.12555	-U-
ktrC	BSU14510	1520531	1521196	1	28	4689.57	1.18124	2.74392	1.35878	-U-
ylaB	BSU14720	1543816	1544085	1	9	528.161	0.914218	2.32085	0.949984	-U-
ylaC	BSU14730	1544085	1544606	1	21	548.596	1.00958	3.04336	1.3803	-U-
ylaD	BSU14740	1544603	1544896	1	11	528.974	1.00291	3.07247	1.41434	-U-
ftsW	BSU14850	1552899	1554110	1	52	3064.85	2.41867	3.47236	2.2454	UUU
ctaD	BSU14900	1561569	1563437	1	82	770.21	1.59811	2.43353	1.03099	-U-
ylbL	BSU15050	1572765	1573790	1	44	3216.43	1.11475	2.20769	2.05573	-UU
yllA	BSU15120	1578376	1579995	1	71	3448.55	1.2306	2.84882	2.43104	-UU
spoVE	BSU15210	1590317	1591417	1	47	8468.3	0.681123	3.06024	0.986609	-U-
murG	BSU15220	1591540	1592631	1	47	8395.16	1.77041	2.48487	5.84512	-UU
murB	BSU15230	1592663	1593574	1	39	10930.3	1.38382	2.4805	4.86975	-UU
ftsZ	BSU15290	1597832	1598980	1	50	16432	0.840812	2.65027	1.39927	-U-
bpr	BSU15300	1599283	1603584	1	193	295.447	1.00167	2.12223	1.07427	-U-
ylmG	BSU15400	1611321	1611593	1	10	12909.8	1.5085	2.07354	1.75807	-U-
divIVA	BSU15420	1612521	1613015	1	19	7552.48	0.985878	2.10028	0.869421	-U-
rluD	BSU15460	1617210	1618121	1	39	6834.22	0.783961	2.07077	1.67491	-U-
pyrR	BSU15470	1618304	1618849	1	22	9661.65	1.09378	4.05186	0.886177	-U-
pyrP	BSU15480	1619023	1620330	1	58	4340.08	0.327066	5.00969	0.29038	DUD
sirB	BSU15620	1634837	1635622	1	34	3023.52	1.77307	2.02727	0.653793	-U-
sirC	BSU15630	1635603	1636091	1	20	3473.58	1.52488	2.04828	0.619849	-U-
spoVM	BSU15810	1655446	1655526	1	1	2210.26	0.905839	2.1518	0.982182	-U-
proS	BSU16570	1725330	1727024	1	74	16114.8	1.12988	2.1923	1.1749	-U-
rnjB	BSU16780	1749418	1751085	1	73	14459	1.17171	2.64449	1.0162	-U-
tepA	BSU16790	1751201	1751938	1	32	434.93	1.54468	3.11865	1.64286	-U-
ylzJ	BSU16799	1751935	1752147	1	7	365.608	1.55106	2.67306	1.38677	-U-
spoIIIE	BSU16800	1752272	1754641	1	105	3211.87	1.66495	2.38511	2.10825	-UU
ymfF	BSU16845	1757037	1758317	1	55	4854.56	1.38673	2.22223	2.14545	-UU
ymfH	BSU16860	1758314	1759600	1	55	4932.53	1.58523	2.20069	2.25604	-UU
pgsA	BSU16920	1762623	1763204	1	23	4039.08	0.895492	3.31178	1.39772	-U-
cinA	BSU16930	1763222	1764472	1	54	5567.5	0.851715	3.25332	1.21146	-U-
ymdB	BSU16970	1768941	1769735	1	33	6989.36	1.20772	2.1145	0.823212	-U-
tdh	BSU16990	1770461	1771504	1	45	1248.97	0.840448	3.31935	1.08159	-U-
kbl	BSU17000	1771517	1772695	1	51	789.48	0.813753	9.98298	1.34537	-U-
mutS	BSU17040	1775745	1778321	1	114	3883.07	0.915496	2.76708	1.30406	-U-
mutL	BSU17050	1778337	1780220	1	83	3859.89	1.10574	2.98362	1.77074	-U-
pksA	BSU17080	1781906	1782523	1	26	792.15	2.03337	4.89917	2.04863	-U-
miaA	BSU17330	1866389	1867333	1	40	1725.84	0.98342	2.4695	1.33095	-U-
ynxB	BSU17470	1880087	1880377	1	10	389.451	2.95048	3.25021	2.74316	UUU
ynzF	BSU17480	1880623	1880967	1	5	379.169	2.32013	5.86824	1.9617	UU-
ynzG	BSU17490	1881098	1881349	1	9	227.831	2.72333	5.21569	1.76876	UU-
ynaB	BSU17500	1881536	1881970	1	17	1466.49	2.296	2.29199	2.02769	UUU
ynaC	BSU17510	1882040	1882831	1	33	984.523	2.01379	3.33024	2.51738	UUU
xynP	BSU17570	1887352	1888743	1	61	558.727	1.21476	2.16198	0.644079	-U-
xylA	BSU17600	1891908	1893245	1	58	4396.8	1.34538	2.19491	0.759964	-U-
yncC	BSU17630	1896424	1897839	1	61	243.663	4.19065	12.9514	2.98494	UUU
yneI	BSU17940	1924030	1924392	1	14	1157.2	2.11954	4.18953	2.58641	-UU
yneJ	BSU17950	1924471	1924962	1	20	1962.18	3.00302	6.48617	3.16055	UUU
yneP	BSU18040	1930834	1931199	1	14	1214.19	1.38095	2.91365	3.31737	-UU
yneQ	BSU18050	1931215	1931514	1	11	2267.78	1.06458	3.01531	2.11257	-UU
yneT	BSU18080	1932671	1933078	1	16	2732.34	2.51289	3.00044	1.42888	UU-
yngC	BSU18190	1947668	1948264	1	24	1739.51	2.44449	4.08715	7.79929	UUU
gltC	BSU18460	2014779	2015681	1	39	1509.67	2.1098	2.81452	1.38488	UU-
desK	BSU19190	2090574	2091686	1	47	458.949	1.34919	2.33219	2.98479	-UU
dhaS	BSU19310	2100580	2102067	1	65	1795.93	4.78548	8.46623	8.70337	UUU
yonK	BSU21060	2227297	2227488	1	6	327.081	0.690539	2.24126	2.21291	-UU
yonJ	BSU21070	2227505	2228722	1	52	259.647	0.699251	2.13758	2.11224	-UU
yonH	BSU21090	2229385	2229885	1	20	210.151	0.819047	2.59621	1.58229	-U-
yomJ	BSU21340	2248417	2249100	1	28	737.77	2.04506	3.84631	1.18623	-U-
yplQ	BSU21790	2295302	2295943	1	27	793.486	1.19354	2.76867	1.25448	-U-
ugtP	BSU21920	2306514	2307662	1	49	4196.11	2.26349	3.15049	3.68461	-UU
ypzA	BSU21950	2308495	2308764	1	10	329.757	1.28138	7.29795	1.84767	-U-
ypdP	BSU21980	2309730	2310419	1	29	1085.8	1.10185	2.22771	1.47989	-U-
ypdQ	BSU21990	2310419	2310817	1	16	1553.08	1.05813	3.97766	0.971591	-U-
sspL	BSU22000	2310859	2310987	1	3	2307.86	1.01388	3.60705	0.984733	-U-
recU	BSU22310	2340802	2341422	1	25	3693.32	1.63044	2.15266	5.35654	-UU
ypuF	BSU23230	2426867	2427391	1	21	459.219	2.39553	3.17881	4.15777	-UU
yqkF	BSU23620	2459326	2460246	1	39	1824.96	1.50095	2.07741	2.47016	-UU
yqkD	BSU23640	2460664	2461581	1	39	308.193	2.24371	3.27215	4.30224	-UU
proI	BSU23800	2473151	2473987	1	35	1005.45	1.14077	2.8928	0.868644	-U-
yqjL	BSU23830	2476969	2477730	1	32	991.272	4.42402	7.43655	20.6315	UUU
oxaAB	BSU23890	2483904	2484731	1	35	2946.97	3.1438	3.73707	4.35442	UUU
bmr	BSU24010	2494656	2495825	1	51	755.221	1.46998	5.27232	2.66133	-U-
yqzF	BSU24110	2507020	2507256	1	9	508.271	2.88657	21.6697	2.80888	-U-
yqgW	BSU24800	2565715	2565888	1	5	4160.72	1.90469	3.3169	1.92199	-U-
yqeB	BSU25740	2651632	2652354	1	31	633.472	1.31596	4.82673	1.17491	-U-
yqcF	BSU25870	2662712	2663290	1	23	1554.29	1.43891	2.48744	2.62971	-UU
spoIIIC	BSU26390	2701338	2701754	1	16	427.405	1.81427	5.11517	3.70307	-UU
blt	BSU26590	2716973	2718175	1	52	300.597	1.04962	2.00073	1.96468	-U-
bltD	BSU26600	2718344	2718802	1	18	365.98	1.34101	2.18294	1.98395	-U-
aapA	BSU27090	2766558	2767946	1	55	1069.09	1.03935	12.3991	2.84567	-UU
yrhO	BSU27110	2768827	2769654	1	35	770.142	1.81811	3.80505	2.54218	-UU
sigV	BSU27120	2769850	2770350	1	20	524.262	2.07383	3.9971	9.06335	-UU
rsiV	BSU27130	2770350	2771207	1	36	517.165	1.73648	3.44977	7.60944	-UU
oatA	BSU27140	2771318	2773222	1	84	526.965	1.18341	3.12503	5.85784	-UU
yrhK	BSU27150	2773356	2773646	1	11	485.104	1.1967	5.66062	5.54676	-UU
yrzH	BSU27800	2841169	2841300	1	4	298.961	1.76239	4.14858	2.50459	-UU
yrzT	BSU27809	2841307	2841447	1	3	327.435	1.51704	5.29363	1.84022	-U-
yrbD	BSU27810	2841611	2843065	1	63	360.626	0.999367	9.68531	3.91257	-UU
glcD	BSU28680	2933185	2934597	1	62	3377.53	3.48933	6.2007	1.95966	UU-
glcF	BSU28690	2934594	2935928	1	59	2294.51	3.11208	9.13528	2.76208	UUU
ytdP	BSU30150	3083441	3085759	1	103	197.537	0.945819	8.55682	1.25173	-U-
msmR	BSU30260	3096782	3097816	1	45	477.364	1.41372	3.36937	1.49355	-U-
amyD	BSU30280	3099123	3100034	1	39	188.614	1.25292	2.34652	1.97176	-U-
amyC	BSU30290	3100031	3100861	1	36	192.038	1.3335	3.76596	2.02805	-UU
melA	BSU30300	3100881	3102179	1	56	442.635	0.971085	2.58627	1.47259	-U-
pckA	BSU30560	3129530	3131113	1	70	3223.55	0.876505	6.89825	0.773311	-U-
ythA	BSU30710	3139431	3140762	1	58	122.052	1.50439	2.06895	4.68161	-UU
ythB	BSU30720	3140806	3141846	1	45	237.183	1.54132	2.41247	2.84028	-UU
ytzL	BSU30739	3141900	3142058	1	5	315.28	1.85746	2.09582	1.76002	-U-
ktrB	BSU31100	3189089	3190426	1	58	657.016	1.53143	2.32522	2.00491	-UU
yuxK	BSU31500	3235806	3236219	1	16	4214.81	0.949662	2.75191	0.822051	-U-
yufL	BSU31520	3237157	3238758	1	71	1727.79	1.22127	2.24504	1.47609	-U-
yufM	BSU31530	3238751	3239458	1	29	3012.68	1.1229	2.83149	1.65695	-U-
maeN	BSU31580	3244770	3246116	1	59	2376.45	1.65992	5.68444	1.14833	-U-
mrpF	BSU31650	3251724	3252008	1	11	4234.03	2.61861	2.00382	1.60421	UU-
mrpG	BSU31660	3251992	3252366	1	15	1582.33	2.54192	2.34111	2.02996	UUU
yuiD	BSU32060	3298077	3298553	1	19	1042.04	3.47375	3.39227	5.81493	UUU
pucR	BSU32420	3328762	3330357	1	70	481.061	0.763802	2.46241	1.59908	-U-
pucJ	BSU32430	3330502	3331851	1	59	253.679	0.807704	2.19745	2.34317	-UU
pucK	BSU32440	3331857	3333149	1	55	175.647	0.980783	2.35928	2.71147	-UU
pucL	BSU32450	3333162	3334646	1	65	232.323	0.911834	2.52484	1.86946	-U-
pucM	BSU32460	3334646	3334990	1	14	379.768	0.956056	4.08285	1.72126	-U-
yusT	BSU32920	3377893	3378780	1	38	394.295	1.02177	2.64845	2.03819	-U-
cssR	BSU33010	3385724	3386401	1	29	1540.48	3.08834	3.2688	1.56782	-U-
cssS	BSU33020	3386398	3387753	1	59	1519.94	2.41977	3.74974	1.20798	-U-
yuxN	BSU33030	3388113	3388988	1	37	906.139	2.56049	5.11184	8.38896	-UU
yvgL	BSU33380	3425272	3426054	1	32	1504.23	0.759789	4.01746	0.371735	-UD
yvgM	BSU33390	3426035	3426718	1	29	1290.14	1.11221	7.41635	0.901811	-U-
rghRA	BSU33660	3456667	3457074	1	16	2118.45	1.36479	2.00385	0.949507	-U-
rghRB	BSU33670	3457104	3457523	1	16	1040.56	1.30473	2.45142	1.36087	-U-
yvaQ	BSU33690	3458066	3459766	1	75	448.935	1.75842	4.68509	3.09889	-UU
sdpA	BSU33750	3464289	3464765	1	19	537.821	1.51631	4.2071	0.559964	-U-
sdpB	BSU33760	3464762	3465733	1	41	303.394	1.70357	3.15413	0.729995	-U-
yvbF	BSU33840	3471266	3471823	1	17	477.512	2.94371	2.2465	2.38056	UUU
araR	BSU33970	3485604	3486758	1	50	2162.21	0.921058	2.26112	1.46255	-U-
cyeB	BSU34000	3488952	3489869	1	40	380.719	0.744884	5.13767	1.62331	-U-
slrR	BSU34380	3530101	3530559	1	18	240.23	1.61838	3.73957	1.14025	-U-
pnbA	BSU34390	3530635	3532104	1	64	583.211	2.55369	7.21059	2.54678	UUU
yvdS	BSU34490	3541488	3541823	1	13	481.698	21.2997	4.79039	5.98936	UUU
yvdR	BSU34500	3541823	3542143	1	12	345.326	12.8877	4.51063	6.06146	UUU
yvpB	BSU34940	3589611	3590363	1	32	953.563	1.84974	4.37812	1.79836	-U-
pelC	BSU34950	3590603	3591268	1	27	1233.59	0.947203	4.72946	1.32918	-U-
nagA	BSU35010	3595356	3596546	1	52	2912.22	1.11509	2.02834	0.77481	-U-
yvmA	BSU35090	3605523	3606734	1	53	549.405	1.2823	2.00909	1.83249	-U-
yvyE	BSU35510	3646753	3647406	1	27	6372.11	2.4753	2.25536	2.21751	UUU
yvhJ	BSU35520	3647406	3648581	1	51	10069.5	1.54112	3.03991	1.3349	-U-
lytR	BSU35650	3663281	3664201	1	40	4791.33	1.12015	3.08669	0.534896	-U-
ywtF	BSU35840	3694239	3695207	1	41	6689.43	1.15991	2.41996	4.69653	-UU
ywqB	BSU36270	3733852	3735462	1	71	2294.28	0.975641	4.16463	2.27432	-UU
ywqA	BSU36280	3735449	3738217	1	123	3240.78	0.612863	4.34728	1.52003	-U-
ywoH	BSU36440	3749052	3749465	1	16	572.009	1.65933	3.77247	2.4187	-UU
ywoG	BSU36450	3749487	3750677	1	51	489.425	1.46988	6.46195	2.75779	-UU
amtB	BSU36510	3756790	3758004	1	52	1275.61	1.41915	21.4125	5.0534	-UU
glnK	BSU36520	3758016	3758366	1	14	2513.97	2.39012	14.7914	4.37246	UUU
bcrC	BSU36530	3758547	3759128	1	23	872.207	3.24615	12.9524	22.1869	UUU
ywnH	BSU36560	3760694	3761185	1	20	4166.65	0.726552	2.51239	2.12284	-UU
ywnG	BSU36570	3761182	3761700	1	21	5477.88	0.604213	2.28198	1.48551	-U-
clsA	BSU36590	3762664	3764112	1	63	2056.88	0.913282	2.55997	2.20628	-UU
ywlA	BSU36980	3795491	3795853	1	13	1027.1	1.19757	3.66327	1.86978	-U-
vpr	BSU38090	3907844	3910264	1	107	215.671	2.99887	3.59746	2.93054	UUU
ywcB	BSU38230	3923920	3924228	1	11	481.097	1.03571	8.34392	1.17974	-U-
ywcA	BSU38240	3924225	3925766	1	68	315.857	0.845064	13.9137	1.93647	-U-
ywaE	BSU38450	3946394	3946909	1	21	644.753	2.2277	2.80644	2.6505	UUU
dltA	BSU38500	3952275	3953786	1	67	9699.83	1.55125	2.29682	3.135	-UU
dltB	BSU38510	3953783	3954970	1	51	11501.6	1.42178	2.32209	2.71975	-UU
dltC	BSU38520	3954987	3955223	1	8	10606.1	1.28269	2.42739	2.61775	-UU
dltD	BSU38530	3955223	3956401	1	51	11778.8	1.2033	2.388	2.79684	-UU
dltE	BSU38540	3956492	3957250	1	32	8175.94	1.27513	3.14382	2.8267	-UU
yxlA	BSU38710	3971060	3972433	1	61	516.797	1.07101	3.26276	1.39927	-U-
iolR	BSU39770	4084799	4085554	1	33	3085.95	1.04735	2.13099	1.37044	-U-
yxaM	BSU39930	4101166	4102365	1	52	264.051	1.22355	2.02238	1.8088	-U-
yxzK	BSU40021	4109843	4110247	1	16	352.052	1.50755	2.49379	1.7331	-U-
yxaC	BSU40022	4110217	4110909	1	28	378.945	1.04889	3.07548	2.20388	-U-
gntK	BSU40060	4114141	4115682	1	67	3393.56	0.543707	2.31942	0.873955	-U-
yydK	BSU40130	4123193	4123903	1	30	1075.94	1.11136	2.11688	1.41816	-U-
yyzN	BSU40139	4123931	4124089	1	4	967.547	1.12522	2.11128	1.28848	-U-
rapG	BSU40300	4140260	4141357	1	47	1755.38	1.78516	3.9676	1.02695	-U-
phrG	BSU40310	4141358	4141474	1	3	2506.49	1.35704	2.73248	0.667103	-U-
yybG	BSU40650	4178291	4179130	1	36	1786.44	0.798983	2.24584	1.11962	-U-
yybE	BSU40670	4180564	4181442	1	37	536.688	1.08938	2.19858	2.03145	-UU
yybD	BSU40680	4181456	4181899	1	17	745.391	0.993062	3.10376	2.33749	-UU
yybC	BSU40690	4181982	4182461	1	19	1108	0.703519	2.14994	1.32438	-U-
ybdN	BSU02040	224075	224932	-1	36	276.354	2.31617	12.3469	1.20476	UU-
ybfH	BSU02210	241917	242837	-1	40	437.72	0.806414	2.50523	1.32119	-U-
lmrB	BSU02670	288653	290092	-1	63	1417.2	1.08563	5.97645	6.26343	-UU
lmrA	BSU02680	290132	290698	-1	24	1449.89	1.53118	7.23648	8.71909	-UU
natK	BSU02730	294615	295571	-1	41	978.48	0.732838	2.66952	1.18198	-U-
yceB	BSU02880	310880	311875	-1	43	382.265	4.17361	2.59428	4.74816	UUU
mdr	BSU03070	332441	333979	-1	67	4453.13	0.982566	2.1678	0.989201	-U-
ycgQ	BSU03240	349996	350853	-1	36	1031.84	0.950374	2.2189	5.87787	-UU
nasB	BSU03320	360442	362757	-1	103	247.307	0.739026	2.13124	2.26675	-UU
yckA	BSU03370	367305	367985	-1	29	3651.31	0.481364	2.49599	0.660329	DU-
yckB	BSU03380	367995	368858	-1	36	6020.82	0.418985	2.0662	0.420713	DUD
ycxB	BSU03540	404458	405015	-1	23	781.278	1.33951	3.46233	1.59279	-U-
yczE	BSU03580	408240	408887	-1	27	1587.55	0.797615	2.87829	1.43261	-U-
dtpT	BSU03670	416235	417713	-1	65	3158.73	1.15587	3.74641	1.71259	-U-
ycnB	BSU03840	436036	437454	-1	62	1252.33	0.806931	2.25966	2.15852	-UU
ydzK	BSU04359	490777	491043	-1	9	2586.25	1.19725	4.7703	2.29991	-UU
mntH	BSU04360	491147	492424	-1	55	10125.8	1.29258	2.13403	0.733112	-U-
ydbD	BSU04430	495740	496561	-1	35	1293.39	0.941694	2.39798	1.04317	-U-
ydzE	BSU05140	561180	561416	-1	8	323.191	1.82014	3.25742	3.00159	-UU
ydeC	BSU05150	561514	562389	-1	37	477.074	2.36469	2.13917	2.32898	UUU
ydeJ	BSU05220	569290	569949	-1	28	612.757	1.62078	2.5459	0.887008	-U-
ydeP	BSU05290	575712	576098	-1	15	672.047	1.32152	2.43013	1.86325	-U-
nap	BSU05440	592303	593205	-1	37	2047.02	2.38398	5.49832	2.13892	UUU
vmlR	BSU05610	604736	606379	-1	72	785.758	7.33903	6.96656	1.18126	UU-
ydgF	BSU05620	606699	608075	-1	54	3529.9	1.12456	5.72259	1.5289	-U-
ydgI	BSU05660	612191	612820	-1	26	1527.86	0.782555	2.14482	1.61829	-U-
phoB	BSU05740	620097	621485	-1	57	297.433	1.2477	2.36741	3.66375	-UU
pbuE	BSU05800	625125	626291	-1	50	3811.85	0.644939	3.08926	1.16901	-U-
ydiF	BSU05950	644528	646456	-1	84	2798.05	1.31732	2.28886	1.67542	-U-
ydiK	BSU06000	648742	648933	-1	6	3974.64	1.30798	2.28925	2.65021	-UU
ydzW	BSU06073	657793	658062	-1	10	913.53	1.46208	3.12268	1.61642	-U-
ydzW	BSU06074	658061	658189	-1	4	870.093	1.85046	6.15996	2.12579	-UU
ydzW	BSU06076	658189	658605	-1	16	1012.17	1.7962	4.97406	1.79401	-U-
ydzW	BSU06077	658615	658758	-1	5	1231.81	1.40683	4.50989	1.70597	-U-
ydzW	BSU06078	658813	659010	-1	6	1199.53	1.5161	4.42005	1.62123	-U-
ydzW	BSU06079	659010	659129	-1	3	952.672	1.63611	4.46104	1.66538	-U-
ydzW	BSU06083	659129	659221	-1	3	1661.06	1.18914	3.56502	1.0574	-U-
gutR	BSU06140	664775	667264	-1	110	1320.32	0.632108	3.0734	1.00449	-U-
bdhA	BSU06240	677911	678951	-1	44	6908.56	2.89499	2.68702	1.91451	-U-
opuE	BSU06660	726840	728318	-1	61	564.213	26.9266	3.29783	2.34193	UU-
yerO	BSU06700	731954	732823	-1	37	1159.36	2.41306	2.41304	1.95689	-U-
yetL	BSU07220	789652	790155	-1	20	367.717	2.18664	2.5299	1.27073	-U-
yetN	BSU07240	791462	792532	-1	46	1101.8	0.769812	2.47124	2.77102	-UU
yfnC	BSU07320	803317	804546	-1	53	2058.51	1.0541	2.94959	0.678114	-U-
yfnA	BSU07340	805456	806841	-1	61	1209.19	1.3646	2.58044	0.680131	-U-
yfmM	BSU07420	814384	815940	-1	68	4581.62	0.668712	2.67197	1.36051	-U-
yfmJ	BSU07450	817810	818829	-1	43	1827.29	2.08076	4.73408	3.21242	UUU
yfmI	BSU07460	819311	820531	-1	53	442.216	1.34146	3.81859	1.28414	-U-
[truncated: 841 more rows]

## Sheet: RNase Y
Increased abundance (>2-fold)
[truncated: 1,107 more rows]
