# Supplementary material for: Three Essential Ribonucleases—RNase Y, J1, and III—Control the Abundance of a Majority of Bacillus subtilis mRNAs
Source: PLoS Genet. 2012 Mar 8;8(3):e1002520. doi: 10.1371/journal.pgen.1002520 (PMC3297567; doi:10.1371/journal.pgen.1002520)
Supplement: Table S3 — Fold changes in published potential regulatory RNAs. Column labeled ‘WT’ is the average log2 value measured in the wild-type strain. Columns labeled ‘ΔRNase III’, ΔRNase J1’ and ‘ΔRNase Y’ show the average log2 difference compared to the wild-type for each RNase depleted strain Columns labeled ‘Qval_RNase III’, ‘Qval_RNase J1’ and ‘Qval_RNase Y’ show calculated q-values for each gene associated with the testing of a non-null difference between each RNase depleted strain and the wild-type. Columns labeled ‘Pval_RNase III’, ‘Pval_RNase J1’, and ‘Pval_RNase Y’ show the raw p-values used for the calculation of the q-values. Columns labeled ‘Profile III/J1/Y’ (2) or (1.5) indicates increased (U), decreased (D) or unchanged (−) expression levels (Q-value≤0.1) that are 2-fold or 1.5-fold greater than WT, respectively. Data sheets labeled “All 3 RNases”, “RNase III & J1”, “RNase Y” etc. show candidate genes common to different RNase depletion strains with a 2-fold increased or decreased abundance (q-value≤0.1) compared to WT (in absolute values). (XLSX) [file pgen.1002520.s012.xlsx]

## Sheet: All data (log2)
Name	Locustag	Start	End	Strand	Probes	Irnov	Rasmussen	Gene	Irn/Ras Class	WT	∆RNase III	∆RNase J1	∆RNase Y	Qval_RNase III	Qval_RNase J1	Qval_RNase Y	Pval_RNase III	Pval_RNase J1	Pval_RNase Y	Profile III/J1/Y (2)	Profile III/J1/Y (1.5)
S3	new_150_409	150	409	1	9	ncr2897			ncr	13.972	0.425391	-0.604138	0.395871	0.443339	0.238793	0.409572	0.27698	0.148658	0.306869	---	---
S8	new_14811_15868	14811	15868	1	45		shd1		as	8.91197	0.707032	0.22646	0.435906	0.485655	0.808592	0.616071	0.317239	0.733093	0.520276	---	---
NA	BSU_misc_RNA_1	20611	20823	1	8			serS T-box	5'	14.8379	-0.444774	0.831061	-0.710993	0.551259	0.230537	0.28837	0.384052	0.142077	0.193503	---	---
S14	new_22452_22529	22452	22529	1	1		shd2		as	8.46784	1.34934	0.333166	2.2388	0.294542	0.761445	0.0908669	0.143534	0.67708	0.0394273	--U	--U
S15	new_22531_23167	22531	23167	1	26		shd2		as	8.58067	0.62507	0.0701432	1.7196	0.716841	0.966703	0.26029	0.575168	0.94876	0.168942	---	---
scr	BSU_misc_RNA_2	26533	26635	1	3		ncr1	scr scRNA	ncr	15.6328	0.43443	-0.929694	0.239021	0.647175	0.273321	0.763974	0.48869	0.178435	0.696692	---	---
S25	new_47673_50019_c	47673	50019	-1	103	peak1489	shd4+3	rnaA (as-yabE)	as	8.95579	0.627604	-0.411573	2.33676	0.713382	0.78591	0.153896	0.570976	0.706723	0.0833893	---	---
S46	new_112499_112799	112499	112799	1	11			cysE T-box	5'	13.3648	-0.0554886	1.49316	1.0571	0.928435	0.0433246	0.0950933	0.884651	0.0141544	0.0421977	-UU	-UU
S49	new_118452_118590	118452	118590	1	3	ncr95			ncr	16.3525	0.0633576	-0.0313887	-0.00923922	0.435868	0.657718	0.896257	0.269047	0.559807	0.860781	---	---
NA	BSU_misc_RNA_3	119855	119995	1	4			rplJ leader	5'	16.3931	0.0475824	-0.270343	0.0503889	0.86765	0.268732	0.827592	0.785799	0.174065	0.773635	---	---
S51	new_121686_121918	121686	121918	1	7	ncr102			ncr	15.1861	0.677211	-0.758327	0.491279	0.481493	0.372448	0.552195	0.3137	0.266785	0.450541	---	---
S55	new_135170_135363	135170	135363	1	6	peak126		rpsJ leader	5'	16.3178	0.0503304	-0.315981	-0.00801122	0.880147	0.263457	0.976719	0.803104	0.16975	0.96821	---	---
NA	BSU_misc_RNA_5	200017	200187	1	5			glmS riboswitch	5'	13.9898	0.0450561	1.86026	-0.305957	0.960823	0.058357	0.670439	0.934177	0.0221713	0.582698	-U-	-U-
S72	new_204977_205210	204977	205210	1	7	ncr181	ncr4		ncr	10.2997	3.94654	2.43003	2.54025	0.0864027	0.133804	0.123759	0.0160532	0.0692078	0.0614341	U--	U--
S90	new_257545_257726	257545	257726	1	5		shd10		as	9.99516	-0.342621	-0.0047315	0.563449	0.671543	0.994823	0.412377	0.518284	0.992672	0.309283	---	---
S95	new_275603_275837	275603	275837	1	9	ncr214			ncr	10.8553	0.45707	2.92044	0.132576	0.305679	0.00626917	0.71712	0.152203	0.00035174	0.635527	-U-	-U-
NA	BSU_misc_RNA_6	276815	277062	1	9		ncr5	rtpA (anti-TRAP) T-box	5'	11.6062	1.3657	3.02989	0.609711	0.155444	0.0181088	0.379071	0.0484336	0.00338327	0.278306	-U-	-U-
S98	new_282233_283231_c	282233	283231	-1	43		shd11		as	7.12954	0.903974	0.0292019	1.72204	0.245568	0.967295	0.0530353	0.105384	0.949524	0.0165041	--U	--U
S101	new_300503_300693_c	300503	300693	-1	6	ncr1521			ncr	14.2473	-0.437785	-3.65125	-4.93642	0.680075	0.0213291	0.0160336	0.528862	0.00455216	0.00148189	-DD	-DD
S120	new_353869_356316	353869	356316	1	110		shd13		as	12.2593	-0.973726	-1.38596	-0.282658	0.0833861	0.0207079	0.402899	0.0149192	0.00431807	0.300343	-D-	DD-
S125	new_372801_375944	372801	375944	1	137		shd15		as	8.69536	0.212406	-0.572164	0.672979	0.739135	0.30399	0.238794	0.604607	0.205136	0.150015	---	---
S126	new_376667_376967	376667	376967	1	11	ncr264			ncr	11.8534	2.30541	0.174803	0.470653	0.269042	0.926131	0.776014	0.123719	0.889913	0.71164	---	---
NA	BSU_misc_RNA_7	486092	486235	1	4		ncr7	ydaO ribsowitch	5'	11.7792	1.18749	1.40248	-0.333888	0.204528	0.104054	0.637095	0.0777679	0.049524	0.543461	---	---
S153	new_506502_506670_c	506502	506670	-1	4	ncr1554			ncr	13.9095	-2.51957	-2.41255	-1.16647	0.118817	0.07907	0.296655	0.0298393	0.0340839	0.200917	-D-	-D-
S163	new_519083_519559_c	519083	519559	-1	19	ncr1557 (as)	shd23		as	8.74226	2.4424	-0.320569	2.28629	0.293679	0.875169	0.254011	0.142445	0.822692	0.163183	---	---
S164	new_519561_520160_c	519561	520160	-1	25	ncr1557 (as)	shd23		as	8.81042	0.70023	-0.71613	0.959771	0.753699	0.708473	0.604811	0.624545	0.616962	0.508247	---	---
S170	new_532412_532652_c	532412	532652	-1	8	ncr1562	shd24		as	6.59903	-0.118474	-0.270824	-0.157121	0.6848	0.294021	0.522372	0.53513	0.196259	0.419579	---	---
S179	new_559146_559263	559146	559263	1	3	peak382		cspC leader	5'	15.6563	-1.01126	0.105626	-1.85004	0.303404	0.904775	0.0779013	0.150553	0.861935	0.0314556	--D	--D
S180	new_559362_560150_c	559362	560150	-1	33	ncr1566			ncr	10.1196	0.0557244	-0.920019	0.125238	0.954898	0.277174	0.877683	0.926797	0.181686	0.836791	---	---
S181	new_560621_561166	560621	561166	1	22		ncr8		ncr	9.00132	0.118787	0.908587	0.123187	0.763979	0.0508222	0.710317	0.639548	0.0180028	0.627581	---	-U-
S197	new_604577_605269	604577	605269	1	29		shd25		as	8.23233	1.09024	0.313438	1.43089	0.513422	0.840369	0.333919	0.34763	0.775113	0.235388	---	---
S198	new_606414_606611_c	606414	606611	-1	7	ncr1575	ncr10	vmlR leader	5'	11.8651	0.987738	0.787776	-0.283201	0.513088	0.549427	0.829301	0.347092	0.443704	0.775428	---	---
S200	new_615623_615761_c	615623	615761	-1	3	ncr1576			ncr	8.19992	0.730962	-0.403763	0.934783	0.309637	0.497865	0.161911	0.155874	0.389617	0.0894192	---	---
NA	BSU_misc_RNA_8	626346	626446	-1	2		ncr11	pbuE Purine riboswitch	5'	11.9915	-0.794747	-0.777917	0.0808349	0.51625	0.467767	0.941351	0.350326	0.359501	0.9196	---	---
S205	new_646220_646409	646220	646409	1	6	ncr394 (as)	shd26		as	9.92167	1.11154	-0.348987	2.78291	0.27841	0.679942	0.0379052	0.130878	0.583745	0.00899525	--U	--U
S206	new_646411_646581	646411	646581	1	5	ncr394 (as)	shd26		as	11.4727	0.512991	-0.638758	2.1431	0.160076	0.0662416	0.0102831	0.0509635	0.0264399	0.000324082	--U	-DU
S214	new_658495_658899	658495	658899	1	16		shd27		as	10.2665	0.231551	-1.42684	-0.0707764	0.914768	0.418217	0.969173	0.859847	0.31057	0.956875	---	---
S215	new_659222_659341_c	659222	659341	-1	3		ncr12		ncr	10.9126	0.376319	1.4307	-0.1234	0.573105	0.0631921	0.830797	0.408689	0.0247742	0.777456	-U-	-U-
S218	new_663288_663600	663288	663600	1	11		ncr13		ncr	11.286	-0.709184	0.550126	-0.0639923	0.122605	0.128679	0.836842	0.0317425	0.0659481	0.784698	---	---
S224	new_678952_679246_c	678952	679246	-1	11		ncr14		ncr	12.6876	2.14604	1.32118	0.933737	0.101941	0.158705	0.279547	0.0215851	0.087348	0.186523	---	---
S227	new_692610_692739	692610	692739	1	3	peak416		guaA leader	5'	14.0747	-0.0427897	1.14747	-0.318762	0.967986	0.194616	0.689403	0.943554	0.113416	0.604534	---	---
NA	BSU_misc_RNA_9	694425	694527	1	2		ncr15	pbuG Purine riboswitch	5'	14.057	-1.13395	-2.19529	-1.30021	0.245568	0.0462907	0.142573	0.1053	0.0156231	0.0750129	-D-	-D-
S230	new_697399_697485	697399	697485	1	2	ncr421			ncr	8.18217	0.752592	-0.785887	0.698622	0.487035	0.407861	0.453514	0.319155	0.300923	0.350872	---	---
NA	BSU_misc_RNA_10	698369	698471	1	3			purE Purine riboswitch	5'	12.4042	-0.981417	-1.07466	0.26956	0.0832273	0.0363691	0.425904	0.0147998	0.0108694	0.322649	-D-	DD-
S244	new_746000_747189	746000	747189	1	51		shd31		as	10.4627	-0.00122963	-0.181128	0.128188	0.998036	0.486044	0.617573	0.994953	0.377696	0.521662	---	---
S247	new_783392_785083_c	783392	785083	-1	74		shd33		as	8.83399	0.0499493	-0.881861	0.941307	0.939102	0.14949	0.133019	0.901573	0.0806623	0.0680579	---	---
S250	new_796008_796313	796008	796313	1	11	ncr465			ncr	14.2202	0.481482	-0.295772	1.52048	0.49885	0.636164	0.068349	0.331244	0.534595	0.0251516	--U	--U
S254	new_820648_820823	820648	820823	1	5	ncr471			ncr	9.62581	-0.152845	0.240228	-1.08502	0.910354	0.837556	0.330585	0.852528	0.770932	0.232106	---	---
S255	new_821232_822902_c	821232	822902	-1	74		shd34		as	9.76353	0.18225	-1.74105	0.305642	0.48905	0.00666264	0.216101	0.321325	0.000416428	0.130766	-D-	-D-
NA	BSU_misc_RNA_11	955655	955762	1	3			thiC TPP riboswitch	5'	10.7787	0.286783	-1.21684	-0.586075	0.82358	0.272069	0.575426	0.719541	0.177309	0.474945	---	---
S308	new_957688_958613	957688	958613	1	40		shd38		as	7.3734	0.510341	-0.463536	1.14128	0.422213	0.400721	0.0934818	0.254927	0.294242	0.0411638	--U	--U
S309	new_961009_961338	961009	961338	1	13			ssuB leader	5'	7.34853	1.78878	-0.39982	1.22398	0.111796	0.5896	0.147387	0.0264668	0.485693	0.0786063	---	---
S315	new_984466_984593_c	984466	984593	-1	3	peak1641		cspB leader	5'	16.1739	0.0451004	-0.135817	-1.02066	0.972271	0.901283	0.319055	0.952066	0.856632	0.221284	---	---
S328	new_1018650_1018937	1018650	1018937	1	10		ncr17		ncr	9.32981	1.87605	-0.445383	0.121785	0.0460567	0.349355	0.789766	0.00457078	0.244808	0.728439	U--	U--
S333	new_1035397_1035553	1035397	1035553	1	4	ncr551			ncr	12.0522	2.07458	-1.64494	0.670619	0.00374853	0.00294668	0.00986183	2.62517e-06	6.6245e-06	0.000231603	UD-	UDU
S345	new_1056384_1056537	1056384	1056537	1	4	ncr560	ncr18		ncr	14.7579	-2.17118	-0.112479	-1.10101	0.11743	0.911783	0.257981	0.0292019	0.871547	0.166906	---	---
S357	new_1077024_1077320_c	1077024	1077320	-1	11	ncr1670			ncr	7.48754	1.14856	0.0437055	1.16949	0.337146	0.96973	0.266419	0.180955	0.953858	0.174787	---	---
S367	new_1117924_1118790	1117924	1118790	1	37		ncr19		ncr	7.49792	0.31841	2.00395	0.970464	0.692156	0.0432951	0.195245	0.544679	0.0141365	0.114152	-U-	-U-
S381	new_1150464_1151119	1150464	1151119	1	27	ncr585	ncr20 + shd41		as	8.28865	0.769203	-0.446699	1.62874	0.555455	0.697357	0.189658	0.388292	0.604376	0.109987	---	---
S389	new_1160756_1162206	1160756	1162206	1	63		shd43		as	9.23406	-0.302429	-0.149556	0.0136432	0.277948	0.507843	0.95283	0.130475	0.400985	0.935867	---	---
NA	BSU_misc_RNA_12	1180685	1180802	-1	3			yitJ SAM riboswitch	5'	10.8826	1.2334	-0.439252	-0.4439	0.141475	0.459901	0.449982	0.0415315	0.351197	0.346691	---	---
S399	new_1204423_1204697_c	1204423	1204697	-1	9		shd45		as	9.19115	0.0943059	2.24063	0.324234	0.897064	0.02482	0.579417	0.831929	0.00576452	0.479665	-U-	-U-
NA	BSU_misc_RNA_13	1219164	1219378	-1	7		ncr21	trpS T-box	5'	12.9895	1.27431	2.01803	1.04145	0.471747	0.222109	0.492808	0.304223	0.135621	0.390327	---	---
S406	new_1219686_1219848	1219686	1219848	1	4	ncr620			ncr	13.4287	2.54492	-5.65328	-3.66828	0.025557	0.00356981	0.0102831	0.00111985	4.95048e-05	0.00027206	UDD	UDD
S411	new_1228926_1229067	1228926	1229067	1	3	ncr627	shd48		as	11.6142	1.65447	1.53456	2.83731	0.0412262	0.0217492	0.0111301	0.00357606	0.00470822	0.000461262	UUU	UUU
S415	new_1233399_1233524	1233399	1233524	1	3	ncr629	ncr22	rsaE	ncr	13.425	-1.65629	1.37941	-1.4007	0.503747	0.521408	0.511364	0.336397	0.414757	0.40822	---	---
NA	BSU_misc_RNA_14	1242262	1242370	1	2		ncr23	tenA TPP riboswitch	5'	11.4954	-0.232093	-0.459763	0.793262	0.663987	0.328808	0.134567	0.510691	0.226305	0.0693222	---	---
NA	BSU_misc_RNA_15	1258304	1258424	1	2		ncr24	metI SAM riboswitch	5'	9.55177	2.57659	0.204972	-0.374931	0.130551	0.871687	0.747258	0.0357337	0.816546	0.673947	---	---
S444	new_1279022_1279523	1279022	1279523	1	20		ncr25		ncr	10.3029	-0.0940865	1.86227	0.667974	0.801219	0.00996992	0.0885355	0.689672	0.00104986	0.038051	-U-	-UU
S451	new_1298339_1298611	1298339	1298611	1	9	ncr665			ncr	15.6357	-0.592938	-1.62867	-1.20026	0.192706	0.0152862	0.0348705	0.0695274	0.00249329	0.00757509	-DD	-DD
S462	new_1357486_1357852_c	1357486	1357852	-1	14	ncr1733	ncr26		ncr	10.9549	1.23087	1.30723	-0.0904439	0.242667	0.161312	0.91423	0.103072	0.0890579	0.884569	---	---
NA	BSU_misc_RNA_16	1376328	1376439	1	3		ncr27	ykkC ribsowitch	5'	12.0131	0.0118118	-0.0501744	-1.67853	0.995623	0.969885	0.196314	0.9894	0.955006	0.115	---	---
NA	BSU_misc_RNA_17	1378233	1378443	1	8		ncr28	proB T-box	5'	12.0996	0.288556	2.86697	-0.301583	0.782687	0.0337543	0.72894	0.665108	0.00976829	0.651352	-U-	-U-
NA	BSU_misc_RNA_18	1385736	1385891	-1	2		ncr29	metE SAM riboswitch	5'	10.2444	2.90326	0.937811	0.224221	0.0543214	0.263614	0.775046	0.00664614	0.170157	0.710018	U--	U--
NA	BSU_misc_RNA_19	1391739	1391851	-1	3		ncr30	thiU TPP riboswitch	5'	12.0094	-0.979671	-0.0374642	-1.71874	0.487829	0.978976	0.1996	0.320045	0.96748	0.117454	---	---
S473	new_1395590_1395909	1395590	1395909	1	12	peak701		mgtE leader	5'	12.2277	1.70193	-1.33982	2.23087	0.0280441	0.0195057	0.0117112	0.00159113	0.00388267	0.00056413	UDU	UDU
NA	BSU_misc_RNA_20	1424527	1424683	-1	2		ncr31	mtnK SAM riboswitch	5'	10.2267	3.19726	0.377911	0.250871	0.0811421	0.736553	0.817316	0.0141094	0.64845	0.760305	U--	U--
NA	BSU_misc_RNA_21	1426876	1426976	1	1		ncr32	mtnW SAM riboswitch	5'	11.6876	2.33318	-1.20123	-1.81635	0.191515	0.377666	0.210249	0.0684886	0.271373	0.12615	---	---
S499	new_1446841_1447052	1446841	1447052	1	7	ncr721	ncr34		ncr	8.94868	0.235945	0.410061	1.83904	0.802882	0.604937	0.0753097	0.69279	0.50125	0.0296104	--U	--U
S502	new_1451263_1451370	1451263	1451370	1	2	ncr724			ncr	8.27569	1.42192	0.606624	0.460416	0.30274	0.593586	0.681706	0.149529	0.489709	0.595073	---	---
S505	new_1457005_1457156	1457005	1457156	1	4			ptsG leader	5'	15.2846	0.282104	-1.38804	-1.34447	0.366582	0.0130187	0.018242	0.207105	0.0017802	0.00200732	-DD	-DD
S507	new_1467701_1467804	1467701	1467804	1	2	ncr738			ncr	12.0417	0.981335	0.359293	-0.17829	0.273865	0.62302	0.804143	0.127026	0.520492	0.744593	---	---
S512	new_1483539_1483640	1483539	1483640	1	3	ncr746	ncr36	fsrA	ncr	13.2733	-1.2771	1.14327	-1.07712	0.456909	0.445141	0.465264	0.289635	0.3363	0.361813	---	---
S518	new_1491217_1492167	1491217	1492167	1	41		shd50		as	9.12583	0.0488253	-1.08526	0.202724	0.897717	0.0288804	0.506725	0.833333	0.00753735	0.40394	-D-	-D-
S519	new_1492169_1492260	1492169	1492260	1	2		shd50		as	9.15973	1.97167	2.02093	1.4751	0.025557	0.00993149	0.0237541	0.00114716	0.00104393	0.00341217	UUU	UUU
S531	new_1528100_1528325	1528100	1528325	1	7	ncr776			ncr	16.1951	0.033927	-0.176048	-0.372937	0.918595	0.510981	0.202016	0.866054	0.403656	0.119297	---	---
NA	BSU_misc_RNA_23	1569199	1569319	1	3			ylbG 3' UTR	ncr	12.5857	0.243114	0.476021	1.45968	0.342906	0.0810381	0.0122968	0.185597	0.0353174	0.000661811	--U	--U
S552	new_1571851_1571980	1571851	1571980	1	3	ncr812			ncr	10.8156	0.858944	0.33084	1.92354	0.1118	0.361921	0.0162946	0.0265102	0.256841	0.00154305	--U	--U
S560	new_1596301_1596473	1596301	1596473	1	5	ncr826			ncr	12.8385	0.186675	0.309721	0.789141	0.44666	0.186447	0.0320272	0.280008	0.107101	0.00618323	---	--U
NA	BSU_misc_RNA_24	1607367	1607468	1	2			thiQ TPP riboswitch	5'	10.1259	0.316809	0.497116	-0.503116	0.767461	0.581218	0.572414	0.643475	0.476753	0.471808	---	---
NA	BSU_misc_RNA_25	1613078	1613304	1	8			ileS T-box	5'	13.9866	0.701025	1.50494	0.701496	0.42754	0.101925	0.359972	0.260296	0.0481828	0.260025	---	---
NA	BSU_misc_RNA_26	1618161	1618277	1	3			PyrR attenuator	5'	12.6321	0.159068	2.26687	0.648956	0.743837	0.0116573	0.159657	0.610626	0.0014158	0.0876326	-U-	-U-
NA	BSU_misc_RNA_27	1618853	1618970	1	2			PyrC attenuator	5'	11.6132	-0.494366	3.25331	-0.596526	0.466083	0.0117074	0.322242	0.299423	0.00143017	0.223983	-U-	-U-
NA	BSU_misc_RNA_28	1620331	1620445	1	2			PyrB attenuator	5'	12.4662	-2.17857	1.52074	-2.92812	0.0948419	0.114435	0.0333761	0.0188965	0.0563072	0.00686486	D-D	D-D
NA	BSU_misc_RNA_29	1630115	1630220	1	2			cysH SAM riboswitch	5'	12.2372	1.79551	-3.27256	-1.94151	0.0925586	0.0143622	0.0481225	0.0182312	0.00216248	0.014054	UDD	UDD
S593	new_1731582_1731775	1731582	1731775	1	6	ncr921			ncr	15.3578	0.104151	-1.7743	-0.35086	0.745356	0.00835741	0.226069	0.614072	0.000743182	0.13969	-D-	-D-
S594	new_1738824_1738940	1738824	1738940	1	3	ncr925			ncr	16.0409	-0.0796033	-0.752889	0.156516	0.802552	0.0463067	0.550348	0.691441	0.0156373	0.448519	---	-D-
S607	new_1767136_1767309	1767136	1767309	1	5	ncr942			ncr	15.7513	0.485416	-0.140538	0.348745	0.119217	0.501551	0.145379	0.0300826	0.39416	0.0770676	---	---
S608	new_1769795_1769934	1769795	1769934	1	3	ncr948			ncr	13.4854	0.235295	0.559883	-0.64431	0.312532	0.0442287	0.0379544	0.158279	0.0145921	0.00901569	---	--D
S612	new_1780399_1780532	1780399	1780532	1	3	ncr952			ncr	7.8972	0.274129	1.62567	1.03525	0.78005	0.102204	0.236529	0.660431	0.0483655	0.148155	---	---
S620	new_1868375_1868451	1868375	1868451	1	1	ncr969			ncr	12.6222	-0.260057	0.00101936	0.696706	0.75209	0.998999	0.324016	0.621845	0.998431	0.226013	---	---
S639	new_1900263_1900568_c	1900263	1900568	-1	7		shd55		as	8.34751	0.877063	0.0973072	0.912795	0.477764	0.936471	0.395008	0.309913	0.903659	0.293189	---	---
S640	new_1900515_1901611	1900515	1901611	1	46	ncr976			ncr	10.6273	-0.664776	-0.403278	-1.16562	0.309519	0.45781	0.0879019	0.155756	0.349253	0.0376108	--D	--D
S641	new_1900570_1900855_c	1900570	1900855	-1	10		shd55		as	9.53879	1.09869	1.59405	0.627923	0.424966	0.213451	0.592087	0.258119	0.128557	0.493406	---	---
S643	new_1901856_1902166	1901856	1902166	1	12	ncr977			ncr	10.4451	-0.290476	0.252977	-0.58291	0.513088	0.513833	0.175796	0.347228	0.406493	0.0995888	---	---
S653	new_1915001_1915132_c	1915001	1915132	-1	4	ncr1812 (as)	ncr38	surA	as	7.94915	0.945807	1.27646	0.701125	0.331285	0.163396	0.390945	0.175117	0.0904719	0.289423	---	---
S655	new_1915134_1915264_c	1915134	1915264	-1	3	ncr1812 (as)	ncr38	surA	as	8.0493	0.95845	1.06443	0.592405	0.301943	0.200916	0.434292	0.14857	0.118267	0.331476	---	---
S659	new_1917432_1917610	1917432	1917610	1	6	ncr982			ncr	8.84186	2.58853	2.33393	1.23252	0.0725414	0.0478572	0.180823	0.0115269	0.0163512	0.10322	UU-	UU-
S661	new_1921866_1922524_c	1921866	1922524	-1	27		shd56		as	7.55945	1.24913	0.137315	1.57821	0.287259	0.894186	0.147544	0.136698	0.848122	0.0787182	---	---
S665	new_1925528_1925637	1925528	1925637	1	3	ncr992			ncr	7.90682	0.607432	0.593105	0.771995	0.295746	0.242529	0.153085	0.1444	0.151765	0.0828052	---	---
S680	new_2002172_2002505	2002172	2002505	1	13	ncr1006 (as)			as	7.47744	0.285926	-0.21766	0.671651	0.740237	0.774822	0.359772	0.606209	0.692533	0.259676	---	---
S682	new_2007582_2008540_c	2007582	2008540	-1	41		shd58		as	7.05595	2.2629	-0.10931	0.485846	0.0286139	0.809897	0.274946	0.00168015	0.735043	0.182048	U--	U--
NA	BSU_misc_RNA_31	2025160	2025251	-1	2			yoaD SAM riboswitch	5'	8.57178	1.98053	-0.28962	-0.71951	0.126237	0.751691	0.416123	0.0336392	0.666414	0.312722	---	---
S708	new_2053985_2054612	2053985	2054612	1	26	ncr1015			ncr	8.23196	1.53856	0.357697	1.11259	0.112264	0.575557	0.133852	0.0267266	0.470801	0.068599	---	---
S713	new_2069030_2069174_c	2069030	2069174	-1	3	ncr1855			ncr	11.365	0.747419	-0.451231	0.117604	0.103234	0.168229	0.684941	0.0223122	0.0940237	0.599194	---	---
S717	new_2069824_2069977	2069824	2069977	1	2	ncr1019	ncr39	as-bsrE	as	8.50225	0.215516	-0.79581	0.263243	0.871998	0.466638	0.807564	0.792639	0.358038	0.748697	---	---
S718	new_2069984_2070118_c	2069984	2070118	-1	4	ncr1857		bsrE	ncr	11.8309	0.988633	0.166863	1.18086	0.358247	0.865967	0.226608	0.198936	0.808029	0.140131	---	---
S728	new_2079086_2079196	2079086	2079196	1	3	ncr1021	ncr40	bsrF/SR2	ncr	11.802	-0.752073	1.75608	-1.87129	0.75209	0.387047	0.355139	0.621899	0.280784	0.254992	---	---
S731	new_2092326_2092824_c	2092326	2092824	-1	20			rnaB	ncr	7.25605	0.634996	2.60601	1.63184	0.366196	0.0182682	0.0558091	0.206598	0.00348409	0.0180016	-UU	-UU
NA	BSU_misc_RNA_32	2095927	2096113	-1	6		ncr41	ssrSA 6Sa RNA	ncr	14.3491	-1.27625	0.641942	-1.44901	0.493567	0.696866	0.373453	0.325818	0.603608	0.272804	---	---
S742	new_2099865_2099968_c	2099865	2099968	-1	2	ncr1876			ncr	11.0656	1.978	-1.06828	0.337878	0.120312	0.241705	0.689545	0.0304653	0.151065	0.60505	---	---
S773	new_2190663_2191625	2190663	2191625	1	38	ncr1046 (as)	shd60		as	8.88714	0.54706	-1.08128	0.596842	0.288253	0.0574055	0.194557	0.137949	0.0216358	0.113676	-D-	-D-
S797	new_2221793_2222297	2221793	2222297	1	14	ncr1052	ncr44		ncr	9.04963	1.14933	-0.813446	0.610417	0.148949	0.192164	0.297202	0.045269	0.111659	0.201568	---	---
S801	new_2226061_2227296	2226061	2227296	1	53		ncr45		ncr	8.02388	-0.424274	-0.203508	1.04371	0.143997	0.335434	0.0181537	0.0426811	0.232199	0.00195634	--U	--U
S807	new_2264353_2265142_c	2264353	2265142	-1	33		shd62		as	7.66582	0.496873	-0.641389	-0.13911	0.248544	0.113901	0.681035	0.107707	0.0559797	0.593971	---	---
S808	new_2265144_2265224_c	2265144	2265224	-1	1		shd62		as	10.167	0.51867	-1.28905	-0.422086	0.692156	0.270186	0.701922	0.544514	0.17557	0.618968	---	---
S809	new_2273515_2273748	2273515	2273748	1	6	ncr1058	ncr46	bsrG	ncr	10.9817	0.224865	-1.68738	-1.63143	0.881969	0.207167	0.21884	0.808228	0.123594	0.133127	---	---
S810	new_2273724_2273988_c	2273724	2273988	-1	10	ncr1932			ncr	9.62408	0.301269	1.31211	0.844942	0.706519	0.10621	0.239362	0.561067	0.050993	0.150462	---	---
S814	new_2282285_2283135_c	2282285	2283135	-1	36	ncr1935	shd63		as	8.92917	0.689626	-0.333901	0.151262	0.248036	0.481587	0.746919	0.107187	0.372865	0.6733	---	---
S816	new_2283652_2283755_c	2283652	2283755	-1	2	ncr1937			ncr	8.49452	0.876955	-0.493768	0.213684	0.181662	0.326104	0.658064	0.0631559	0.224073	0.567705	---	---
S818	new_2288652_2289883	2288652	2289883	1	54		shd64		as	8.67352	-0.143481	-0.884701	-0.155707	0.860592	0.218089	0.814241	0.77507	0.132506	0.75672	---	---
S821	new_2298463_2299409	2298463	2299409	1	40		ncr47		ncr	8.65541	0.255151	0.414131	1.08088	0.910354	0.83261	0.550348	0.852595	0.763857	0.448492	---	---
S827	new_2306683_2307712_c	2306683	2307712	-1	44		ncr48		ncr	8.25856	0.498293	0.455975	1.43316	0.846139	0.838726	0.488847	0.752246	0.772435	0.385828	---	---
S834	new_2316227_2316424_c	2316227	2316424	-1	6	ncr1957			ncr	10.4459	-1.35985	-1.02361	-1.48403	0.177311	0.206387	0.103492	0.0606345	0.122933	0.0474716	---	---
NA	BSU_misc_RNA_34	2320113	2320213	-1	2			xpt Purine riboswitch	5'	11.1686	0.485832	-0.0441639	0.500555	0.336318	0.926131	0.26142	0.180389	0.889998	0.170269	---	---
rnpB	BSU_misc_RNA_35	2331330	2331715	-1	15		ncr49	rnpB RNase P	ncr	15.8409	0.403538	-0.199763	0.0761087	0.2571	0.484156	0.786205	0.11443	0.375445	0.723517	---	---
S843	new_2339954_2340289	2339954	2340289	1	12		shd65		as	10.0392	1.20792	1.56579	4.25225	0.248036	0.112606	0.0177331	0.1072	0.0550235	0.00188414	--U	--U
S857	new_2377495_2377626_c	2377495	2377626	-1	3			trpE leader	5'	13.1885	0.726074	0.620332	-1.96371	0.103234	0.0835891	0.0120849	0.0224924	0.0366811	0.000614422	--D	-UD
S866	new_2395813_2395952_c	2395813	2395952	-1	3	ncr2017			ncr	14.5304	0.610768	-0.428546	0.240405	0.241484	0.312808	0.553634	0.102265	0.212508	0.452554	---	---
NA	BSU_misc_RNA_36	2431473	2431617	-1	3		ncr51	ribD FMN riboswitch	5'	12.0115	0.118935	-1.27795	2.0048	0.911171	0.179635	0.0752731	0.853782	0.102304	0.0295818	--U	--U
S902	new_2472864_2473150	2472864	2473150	1	11	peak1107		proI Tbox	5'	9.51424	1.36434	2.35804	0.807083	0.262197	0.0663312	0.408208	0.118187	0.0265371	0.305537	-U-	-U-
S903	new_2477758_2477958_c	2477758	2477958	-1	7		ncr52		ncr	10.8867	-0.367656	1.12853	-0.522575	0.443339	0.0510123	0.236529	0.27677	0.0181173	0.148244	-U-	-U-
S905	new_2483514_2483788_c	2483514	2483788	-1	10	ncr2058 (as)			as	9.18182	0.922879	1.02565	0.34354	0.454193	0.348984	0.745954	0.287108	0.244387	0.671559	---	---
S906	new_2484736_2485656_c	2484736	2485656	-1	39		shd69		as	9.88095	-0.891408	0.20805	0.327464	0.138242	0.624413	0.434356	0.0398231	0.522	0.331854	---	---
S907	new_2488815_2488968	2488815	2488968	1	4		ncr53		ncr	10.7858	-0.187841	-0.0170761	0.262935	0.78193	0.979037	0.639776	0.663172	0.968003	0.54696	---	---
S908	new_2488970_2489605	2488970	2489605	1	26		shd71		as	8.3793	0.747901	0.483735	1.62343	0.228474	0.33193	0.0377205	0.0934668	0.229208	0.00891575	--U	--U
S912	new_2517585_2517755_c	2517585	2517755	-1	5		shd72		as	10.012	0.798854	0.778398	0.327125	0.193465	0.141543	0.475184	0.070131	0.0750609	0.371777	---	---
S913	new_2517757_2517885_c	2517757	2517885	-1	3		shd72		as	8.33351	0.275696	1.26805	1.04435	0.626459	0.0563339	0.0892109	0.467353	0.0210185	0.0384384	-UU	-UU
NA	BSU_misc_RNA_37	2549407	2549504	-1	2			gcvT glycine riboswitch	5'	10.9024	1.10657	1.425	1.23433	0.348174	0.192689	0.242902	0.189777	0.112001	0.15325	---	---
NA	BSU_misc_RNA_38	2549505	2549606	-1	2		ncr54	gcvT glycine riboswitch	5'	11.6261	0.860903	1.28076	0.779976	0.502027	0.272794	0.479464	0.334019	0.177833	0.376307	---	---
S925	new_2555662_2555886_c	2555662	2555886	-1	8		shd74		as	7.20025	0.670156	0.132704	1.06948	0.349196	0.837553	0.130093	0.190471	0.770771	0.0658597	---	---
S936	new_2586107_2586175_c	2586107	2586175	-1	1	ncr2103			ncr	12.316	0.647724	0.660484	-0.805254	0.199678	0.135394	0.0924768	0.0743233	0.0706201	0.0405697	---	--D
S951	new_2600156_2602305	2600156	2602305	1	96	ncr1135 (as)	shd77		as	9.24373	-0.195542	0.0571313	0.931957	0.949042	0.984311	0.710742	0.917778	0.975922	0.628092	---	---
NA	BSU_misc_RNA_39	2608732	2608906	-1	6		ncr55	glyQ T-box	5'	14.4774	1.02091	0.567733	0.527089	0.145585	0.275598	0.302045	0.0434273	0.180235	0.20668	---	---
S963	new_2641195_2642042_c	2641195	2642042	-1	36	ncr2153 (as)			as	7.29137	0.314632	0.581749	1.08773	0.503356	0.19443	0.0584035	0.335571	0.113234	0.0194236	--U	--U
S965	new_2647113_2647674_c	2647113	2647674	-1	23	ncr2160 (as)	ncr56		as	12.3608	1.07872	0.537081	1.23996	0.0275729	0.0508222	0.0131278	0.0014769	0.017993	0.000867753	U-U	U-U
S967	new_2647615_2647861	2647615	2647861	1	9		ncr57		ncr	11.0996	1.25557	0.730341	1.41837	0.278513	0.440887	0.175149	0.131085	0.332335	0.0990851	---	---
S976	new_2678362_2678577_c	2678362	2678577	-1	7	peak2165	shd80	ratA	as	11.8959	-1.14303	-0.398702	0.0507478	0.517856	0.808025	0.974205	0.352201	0.732273	0.96499	---	---
S977	new_2678579_2679086_c	2678579	2679086	-1	19	ncr2166	shd81		as	10.1579	-0.923659	-1.02904	1.53447	0.584985	0.484154	0.306961	0.421361	0.375127	0.211242	---	---
S978	new_2678724_2678943	2678724	2678943	1	6	ncr1155	ncr58	bsrH	ncr	10.3864	0.255631	1.25673	-0.0354981	0.835374	0.240792	0.972415	0.736015	0.150176	0.96237	---	---
S981	new_2692608_2692913	2692608	2692913	1	11	ncr1159			ncr	8.61475	0.623996	2.545	0.634613	0.503747	0.0371898	0.432704	0.336655	0.0112556	0.329466	-U-	-U-
S987	new_2707760_2708174_c	2707760	2708174	-1	16		ncr59		ncr	11.5077	0.974715	0.979071	0.585404	0.031721	0.0139287	0.0457421	0.00206667	0.00203235	0.0129429	---	UUU
S1003	new_2734144_2734373_c	2734144	2734373	-1	8	ncr2173			ncr	8.71335	2.64101	-1.41411	-0.859118	0.0317609	0.0536171	0.154207	0.00214145	0.019578	0.083733	UD-	UD-
S1013	new_2749037_2749259	2749037	2749259	1	7	ncr1167			ncr	11.5595	0.573377	-1.53639	-0.916257	0.406497	0.0562496	0.165579	0.24028	0.0209764	0.0924483	-D-	-D-
S1015	new_2752064_2752166_c	2752064	2752166	-1	2	ncr2179			ncr	8.97304	0.26099	-0.512017	-0.698538	0.555109	0.21556	0.122719	0.387945	0.130439	0.0606624	---	---
S1022	new_2773764_2773889	2773764	2773889	1	3	ncr1175		rnaC	ncr	7.79996	1.04073	2.25331	2.52348	0.326756	0.0592409	0.051397	0.171423	0.0226978	0.0156689	-UU	-UU
S1027	new_2779165_2779384_c	2779165	2779384	-1	8	ncr2184	ncr60		ncr	12.3619	0.341004	0.226413	-0.50989	0.605456	0.696866	0.374188	0.44446	0.603687	0.273837	---	---
S1029	new_2780331_2780484_c	2780331	2780484	-1	5	ncr2185			ncr	12.6386	-0.900242	-0.579942	-0.970339	0.317522	0.440567	0.225055	0.162093	0.33201	0.138772	---	---
S1035	new_2791968_2792100_c	2791968	2792100	-1	3	ncr2190			ncr	15.5524	-0.380125	-0.622378	-0.315064	0.433581	0.179574	0.448463	0.266553	0.102232	0.34518	---	---
S1036	new_2792102_2792210_c	2792102	2792210	-1	3	ncr2190			ncr	14.7153	-0.51132	-0.687709	-0.150317	0.144904	0.049259	0.540387	0.0430322	0.0170469	0.438348	---	-D-
NA	BSU_misc_RNA_40	2800890	2801097	-1	8			alaS T-box	5'	13.5015	-0.734996	0.543196	-0.846135	0.436697	0.505148	0.311602	0.270178	0.398187	0.215009	---	---
NA	BSU_misc_RNA_41	2814490	2814682	-1	6		ncr61	ssrSB 6Sb RNA	ncr	15.3924	0.227646	-0.0111244	0.361444	0.834077	0.991164	0.681042	0.73425	0.986658	0.594235	---	---
NA	BSU_misc_RNA_42	2817899	2818131	-1	8			hisS T-box	5'	13.5406	1.47255	1.98657	0.980419	0.278513	0.1239	0.376271	0.131059	0.0629121	0.275719	---	---
NA	BSU_misc_RNA_44	2869366	2869588	-1	8			valS T-box	5'	13.3483	0.00330826	1.62372	-0.311625	0.998036	0.10528	0.705788	0.995768	0.050347	0.623179	---	---
S1067	new_2886044_2886133_c	2886044	2886133	-1	1	ncr2261			ncr	15.4169	0.0273218	-0.322544	0.205483	0.965816	0.507686	0.669957	0.94039	0.400655	0.581723	---	---
S1068	new_2886135_2886266_c	2886135	2886266	-1	3	ncr2261			ncr	15.1946	-0.264652	-1.16755	-0.275762	0.252775	0.00897689	0.177319	0.110924	0.000843677	0.100682	-D-	-D-
S1069	new_2887590_2887779_c	2887590	2887779	-1	6	ncr2264			ncr	15.7919	0.0436346	-0.369396	0.152661	0.940018	0.449464	0.749983	0.904589	0.340673	0.678288	---	---
S1070	new_2892550_2894991	2892550	2894991	1	108	ncr1193 (as)	shd83		as	9.13419	0.765312	-0.175625	1.12916	0.356388	0.814331	0.155823	0.197363	0.740918	0.0849058	---	---
NA	BSU_misc_RNA_45	2897094	2897340	-1	9		ncr62	ilvB T-box	5'	10.0013	4.7557	1.91309	-0.228753	0.0268878	0.0759189	0.783275	0.00132322	0.032323	0.71993	UU-	UU-
NA	BSU_misc_RNA_46	2910872	2911051	-1	6			lysC lysine riboswitch	5'	12.7517	0.925322	1.7014	0.319405	0.493567	0.188799	0.782825	0.32596	0.108856	0.719072	---	---
S1078	new_2913380_2913589_c	2913380	2913589	-1	7	ncr2299			ncr	9.04548	0.604502	2.4225	0.383504	0.493567	0.0366497	0.613408	0.325951	0.0109672	0.517099	-U-	-U-
S1081	new_2930473_2930793_c	2930473	2930793	-1	12	peak2306		pheS T-box	5'	13.2172	0.527191	0.637965	0.677827	0.457611	0.315674	0.287498	0.290693	0.214993	0.192863	---	---
NA	BSU_misc_RNA_47	2953408	2953538	-1	3			infC leader	5'	15.8428	-0.100323	-1.46008	-0.0434464	0.822097	0.0220051	0.907193	0.716688	0.00477195	0.874204	-D-	-D-
NA	BSU_misc_RNA_48	2961232	2961479	-1	9			thrS T-box	5'	13.8189	-0.693788	-1.14131	0.34023	0.289613	0.0870002	0.519626	0.138883	0.0386228	0.416882	-D-	-D-
S1101	new_2982270_2982476_c	2982270	2982476	-1	6	ncr2328			ncr	14.2079	1.35172	-3.82544	-1.8086	0.0200061	0.00294668	0.00932388	0.000613825	1.01579e-05	0.000197331	UDD	UDD
S1105	new_2989552_2990726	2989552	2990726	1	51		ncr63		ncr	8.77177	0.401573	-0.0567735	0.976713	0.887398	0.9828	0.666824	0.815977	0.973656	0.578166	---	---
S1109	new_2991133_2991249_c	2991133	2991249	-1	2	ncr2339			ncr	13.4593	0.347655	0.841276	0.982317	0.467807	0.0977809	0.0733235	0.300885	0.0453543	0.0284608	---	-UU
S1114	new_2997283_2999078	2997283	2999078	1	79	ncr1207 (as)	shd84		as	8.09792	0.186757	0.0793552	0.818265	0.914649	0.96015	0.555817	0.859562	0.939965	0.45497	---	---
S1133	new_3034935_3035530	3034935	3035530	1	25		shd85		as	7.63628	1.2544	-0.0364105	1.39024	0.328669	0.975988	0.226859	0.173125	0.963973	0.140412	---	---
S1135	new_3035532_3035729	3035532	3035729	1	6	peak1216		rpsD leader	5'	16.1774	-0.506908	-0.646407	-0.178879	0.549291	0.385943	0.805817	0.382319	0.279297	0.746754	---	---
S1136	new_3036310_3036529_c	3036310	3036529	-1	7	ncr2360			ncr	7.84635	1.60051	0.078569	2.37233	0.325585	0.959299	0.133897	0.170413	0.938632	0.0686476	---	---
S1137	new_3036410_3036583	3036410	3036583	1	5		ncr64		ncr	9.37734	0.130975	1.51453	1.70231	0.895173	0.113901	0.0915387	0.828883	0.0559539	0.0400135	--U	--U
S1138	new_3037916_3038059_c	3037916	3038059	-1	4			tyrS Tbox	5'	12.898	1.5497	1.24829	2.37904	0.253264	0.270748	0.0844287	0.111378	0.176254	0.0353065	--U	--U
S1141	new_3046584_3046684_c	3046584	3046684	-1	2	ncr2367			ncr	11.1408	2.39976	-1.4406	-1.28528	0.0688546	0.106638	0.135834	0.0101626	0.0513194	0.0701089	U--	U--
S1144	new_3055193_3055921	3055193	3055921	1	31		shd86		as	9.45066	0.431561	-0.532596	1.43317	0.81536	0.734551	0.35262	0.707726	0.645236	0.252043	---	---
S1151	new_3072287_3072400	3072287	3072400	1	2	ncr1221			ncr	9.81842	3.33905	0.24075	4.4688	0.0404564	0.762518	0.0146598	0.0034622	0.678468	0.00115892	U-U	U-U
NA	BSU_misc_RNA_49	3105153	3105367	-1	8		ncr65	leuS T-box	5'	14.2526	-0.582258	0.245418	-0.25033	0.281944	0.576982	0.565398	0.13339	0.472622	0.464419	---	---
S1163	new_3123442_3124021_c	3123442	3124021	-1	23	ncr2410 (as)			as	11.4499	0.390811	0.8401	2.1873	0.462214	0.121169	0.0208467	0.295513	0.0610208	0.00253977	--U	--U
NA	BSU_misc_RNA_50	3129195	3129333	-1	4			metK SAM riboswitch	5'	15.0499	0.133985	-1.18103	1.02001	0.762055	0.0361791	0.0552532	0.636309	0.0107921	0.0176957	-DU	-DU
S1169	new_3133391_3134939_c	3133391	3134939	-1	65		shd87		as	8.18757	-0.0744967	0.755884	0.589044	0.876293	0.104998	0.171764	0.798124	0.0501523	0.0967473	---	---
S1175	new_3146090_3146171_c	3146090	3146171	-1	1	ncr2424			ncr	8.07916	0.710608	-0.705085	0.664901	0.332382	0.273743	0.29506	0.1761	0.178762	0.199427	---	---
NA	BSU_misc_RNA_51	3179105	3179206	1	3		ncr67	thiT TPP riboswitch	5'	12.4155	-0.310557	0.0806264	0.0492463	0.811473	0.94918	0.964768	0.703659	0.920597	0.95143	---	---
NA	BSU_misc_RNA_52	3188193	3188341	1	5			ktrA riboswitch	5'	11.6606	-0.273178	-0.74176	-0.953804	0.495302	0.0876329	0.0552929	0.327856	0.0390199	0.0177189	---	-DD
S1202	new_3225687_3226671	3225687	3226671	1	42	ncr1241	shd89		as	8.67796	0.150813	-0.0616034	0.809002	0.951415	0.979037	0.690275	0.922044	0.968097	0.606083	---	---
S1207	new_3236475_3237156	3236475	3237156	1	28		shd90		as	7.93714	0.953276	0.292498	1.38467	0.265171	0.67573	0.101474	0.12079	0.578978	0.0461631	---	---
S1212	new_3250494_3252362_c	3250494	3252362	-1	83		shd91		as	8.32518	0.497678	-0.767942	0.532472	0.735029	0.533108	0.662686	0.597768	0.427092	0.57345	---	---
S1224	new_3266637_3269004	3266637	3269004	1	105		shd92		as	9.66825	-0.318077	-0.504065	0.463835	0.907765	0.830924	0.832812	0.847763	0.761838	0.78013	---	---
S1225	new_3273703_3274665	3273703	3274665	1	41		shd93		as	9.13075	0.17879	-1.16687	0.816477	0.923111	0.440567	0.582402	0.874014	0.331983	0.483364	---	---
S1228	new_3292297_3292406_c	3292297	3292406	-1	2	ncr2498			ncr	13.6323	-0.0219348	-0.778463	-1.07525	0.992414	0.60972	0.474937	0.984612	0.50683	0.371404	---	---
S1233	new_3297962_3298076	3297962	3298076	1	2	ncr1261			ncr	10.1356	2.28558	2.10246	2.82816	0.069599	0.0431648	0.0286931	0.0105767	0.0140637	0.00497443	UUU	UUU
S1240	new_3302764_3302893_c	3302764	3302893	-1	4	ncr2507			ncr	10.0745	-0.423993	1.23508	0.584846	0.748436	0.286664	0.594941	0.617035	0.189969	0.496761	---	---
S1243	new_3307598_3308367	3307598	3308367	1	32	ncr1265 (as)	shd94		as	8.33772	0.628873	-0.706339	0.55833	0.517311	0.40908	0.50524	0.351439	0.302121	0.40247	---	---
S1244	new_3308369_3308785	3308369	3308785	1	16		shd95		as	7.56525	0.461219	-0.422025	1.12208	0.5903	0.57059	0.174637	0.428154	0.465441	0.0987624	---	---
S1261	new_3364292_3364396_c	3364292	3364396	-1	2	ncr1261			ncr	13.3451	0.0626929	-2.39674	-0.625727	0.913172	0.0133856	0.214082	0.857829	0.00187054	0.129291	-D-	-D-
NA	BSU_misc_RNA_53	3364397	3364503	-1	3		ncr69	metQ SAM riboswitch	5'	13.7271	-0.189395	-0.628206	-0.869285	0.858037	0.469381	0.325233	0.771746	0.36137	0.22735	---	---
S1270	new_3386852_3387780_c	3386852	3387780	-1	39		shd100		as	8.67084	0.310319	0.261984	0.686789	0.844642	0.849956	0.591275	0.750174	0.787658	0.492281	---	---
S1271	new_3388000_3388112	3388000	3388112	1	3	ncr1278			ncr	9.00974	1.86361	2.24198	3.58	0.0670471	0.0228207	0.013182	0.00973961	0.00505349	0.000876304	UUU	UUU
S1276	new_3404438_3404707_c	3404438	3404707	-1	10			yvrC B12 riboswitch	5'	13.9338	-0.534303	-1.62204	-1.92231	0.112526	0.00701656	0.0102395	0.0269167	0.000488972	0.000252217	-DD	-DD
NA	BSU_misc_RNA_54	3421169	3421348	-1	6		ncr71	lysP lysine riboswitch	5'	11.7078	0.474088	-0.831863	0.929603	0.682484	0.40285	0.351314	0.531381	0.29611	0.250777	---	---
S1281	new_3430344_3430495_c	3430344	3430495	-1	5	ncr2579			ncr	10.0897	1.30896	-0.0464993	1.92193	0.123872	0.944908	0.0382147	0.0323287	0.914485	0.00913389	--U	--U
ssrA	BSU_misc_RNA_55	3450710	3451071	-1	14		ncr72	ssrA tmRNA	ncr	16.2824	0.0773603	-0.407692	-0.303436	0.90669	0.446647	0.564617	0.846587	0.337946	0.463671	---	---
S1290	new_3460206_3462957	3460206	3462957	1	109	ncr1296 (as)	shd102		as	7.57894	0.364067	-0.461326	0.907017	0.754825	0.642659	0.36035	0.626877	0.541757	0.260435	---	---
S1292	new_3463734_3464253_c	3463734	3464253	-1	18		shd103		as	8.6518	0.619282	0.362073	0.49254	0.737876	0.827061	0.748711	0.601701	0.757356	0.675967	---	---
S1297	new_3466412_3467550	3466412	3467550	1	49		shd104		as	8.23951	0.715322	-0.553034	0.580026	0.478543	0.527767	0.503214	0.310872	0.420814	0.400475	---	---
NA	BSU_misc_RNA_56	3491322	3491557	-1	8			yvbW (leu) T-box	5'	10.8253	0.778228	0.154759	-0.630848	0.338139	0.8329	0.360623	0.181782	0.76428	0.260819	---	---
S1314	new_3535821_3536011	3535821	3536011	1	6			sacB leader	5'	8.80004	-0.00776599	-1.89073	-1.05709	0.983404	0.0077155	0.0295041	0.969622	0.000592421	0.00527498	-DD	-DD
S1323	new_3573056_3573206_c	3573056	3573206	-1	4	ncr2637			ncr	11.2407	0.819313	1.89921	1.78957	0.18034	0.019809	0.0286931	0.0623335	0.004016	0.00498668	-UU	-UU
S1326	new_3574321_3577707	3574321	3577707	1	151		shd107		as	8.78832	0.843915	-0.575445	1.09405	0.658479	0.732428	0.497591	0.503338	0.642757	0.394868	---	---
S1327	new_3575785_3575982_c	3575785	3575982	-1	6	ncr2639			ncr	13.6207	1.33266	0.422362	1.55904	0.250952	0.650738	0.141638	0.109506	0.551032	0.0743599	---	---
S1333	new_3590364_3590602	3590364	3590602	1	8	ncr1323			ncr	10.3708	0.383929	2.12844	0.656208	0.11743	0.00356981	0.0278874	0.0291071	5.06655e-05	0.00470715	-U-	-UU
S1347	new_3625508_3625640_c	3625508	3625640	-1	3	ncr2658			ncr	12.2495	1.10812	-0.175224	1.9704	0.310272	0.857697	0.0860189	0.156488	0.796619	0.0363136	--U	--U
S1350	new_3631609_3631729_c	3631609	3631729	-1	3	ncr2665			ncr	9.44595	1.1992	-0.107057	0.286707	0.0292047	0.644388	0.239448	0.00175892	0.543824	0.150653	U--	U--
S1354	new_3643957_3645689	3643957	3645689	1	77		shd109		as	8.65454	0.495076	0.0185529	1.5474	0.834077	0.993073	0.422715	0.734398	0.989774	0.318958	---	---
S1359	new_3648747_3649980	3648747	3649980	1	54		shd110		as	8.29865	0.576198	-0.138798	0.0761577	0.79087	0.947975	0.96807	0.675984	0.918889	0.955419	---	---
S1367	new_3669959_3672791	3669959	3672791	1	126	ncr1334 (as)	shd112		as	9.50457	-0.21537	-0.926936	-0.624881	0.899628	0.504514	0.649643	0.836586	0.39717	0.557848	---	---
S1368	new_3671623_3672496_c	3671623	3672496	-1	37		ncr73		ncr	9.55539	1.75173	1.79392	0.572634	0.158721	0.0998736	0.518638	0.0500514	0.046759	0.415574	-U-	-U-
S1374	new_3680971_3681105_c	3680971	3681105	-1	3	ncr2692			ncr	12.5979	1.82153	0.759313	1.44637	0.195443	0.474942	0.208663	0.0711814	0.366551	0.124701	---	---
S1436	new_3804684_3804986_c	3804684	3804986	-1	11	ncr2752	ncr75	rho leader	5'	13.2904	-0.519041	0.0224201	0.211423	0.168264	0.944433	0.440841	0.0556739	0.913667	0.337561	---	---
S1439	new_3809370_3809496_c	3809370	3809496	-1	3	ncr2755			ncr	15.9514	0.0215635	-0.965716	-0.584736	0.939879	0.0207947	0.0671944	0.902972	0.00435586	0.0244406	---	-D-
S1441	new_3812301_3812488_c	3812301	3812488	-1	6			pyrG leader	5'	14.1608	-1.17008	-1.22175	-0.558042	0.103234	0.0536171	0.250828	0.0225238	0.0195852	0.160084	-D-	-D-
S1442	new_3813064_3813166_c	3813064	3813166	-1	2	ncr2857			ncr	13.5573	-0.236627	-0.714164	0.737963	0.723503	0.235428	0.222607	0.58277	0.146028	0.136201	---	---
S1453	new_3852070_3852185_c	3852070	3852185	-1	3	ncr2768			ncr	12.9983	-0.0319371	1.15707	0.402399	0.918597	0.0165817	0.15853	0.866404	0.00289552	0.0867411	-U-	-U-
NA	BSU_misc_RNA_58	3856479	3856700	-1	1			thrZ T-box	5'	11.6487	0.330208	0.508402	1.16734	0.63097	0.395814	0.105403	0.472592	0.289589	0.0487887	---	---
S1455	new_3856732_3856994_c	3856732	3856994	-1	9	peak2770		thrZ T-box	5'	13.1604	1.84289	1.80849	1.34359	0.244196	0.188799	0.296896	0.104127	0.108843	0.20121	---	---
S1458	new_3862327_3866553	3862327	3866553	1	189	ncr1383 (as)	shd115+116		as	8.13062	0.562645	-0.327033	1.46891	0.695637	0.800205	0.253428	0.548209	0.722761	0.162424	---	---
S1467	new_3907315_3907453_c	3907315	3907453	-1	4	ncr2789			ncr	7.72456	1.06162	-0.650395	1.79422	0.30297	0.446194	0.0913119	0.150037	0.337265	0.0397488	--U	--U
S1472	new_3918332_3918517_c	3918332	3918517	-1	6	ncr2793			ncr	14.0895	-0.148649	-1.20829	-1.44173	0.753558	0.0399304	0.0332132	0.624138	0.0125614	0.00678732	-DD	-DD
NA	BSU_misc_RNA_59	3946910	3947116	1	7			tyrZ T-box	5'	9.10563	1.24702	1.69568	1.56733	0.0725414	0.0194551	0.0289855	0.0115097	0.00385786	0.00513834	UUU	UUU
S1484	new_3966778_3967943_c	3966778	3967943	-1	50		shd118		as	9.48843	0.453291	-0.892071	0.313331	0.0826376	0.0109322	0.10188	0.0145868	0.00125546	0.0464248	---	-D-
S1488	new_3980704_3983186_c	3980704	3983186	-1	111		shd119		as	7.61872	0.305236	-0.393005	0.821515	0.703332	0.562237	0.251125	0.557338	0.456605	0.160378	---	---
NA	BSU_misc_RNA_60	3988840	3988942	-1	3		ncr78	yxkD riboswitch	5'	11.0806	-0.563203	3.22078	-0.62816	0.817834	0.1561	0.751837	0.711353	0.0854705	0.680498	---	---
S1495	new_3996377_3996599	3996377	3996599	1	8	ncr1421	ncr79		ncr	11.1621	-0.0299638	-1.71678	-2.26003	0.977296	0.0924932	0.0553133	0.961378	0.0418803	0.0177464	-DD	-DD
S1496	new_3996629_3996729	3996629	3996729	1	1	ncr1422			ncr	8.45883	1.60332	-1.46628	0.141609	0.139534	0.108527	0.852129	0.0405916	0.0525164	0.805165	---	---
NA	BSU_misc_RNA_61	3997775	3997881	1	1			yxjH SAM riboswitch	5'	12.1643	1.79656	-1.04545	-0.765269	0.0585736	0.0957998	0.177485	0.00755466	0.0440047	0.10081	UD-	UD-
S1502	new_4005324_4006049_c	4005324	4006049	-1	30		shd121		as	8.329	1.22424	-0.711021	1.31169	0.2571	0.414253	0.172425	0.114385	0.307236	0.0972176	---	---
NA	BSU_misc_RNA_63	4005523	4005625	1	2			nupG Purine riboswitch	5'	12.5178	0.502385	-0.128085	1.22433	0.741777	0.930063	0.347212	0.608048	0.894189	0.247126	---	---
S1534	new_4096991_4097415	4096991	4097415	1	3	ncr1443	ncr82		ncr	7.88163	1.71378	0.313328	0.612847	0.0293408	0.352173	0.117846	0.00178152	0.247655	0.0572713	U--	U--
S1559	new_4164565_4165231	4164565	4165231	1	28		shd124		as	8.4312	0.819002	-0.162116	1.94469	0.682541	0.933271	0.272782	0.532086	0.89898	0.180149	---	---
S1560	new_4166589_4166725_c	4166589	4166725	-1	4	ncr2879			ncr	11.4869	1.01179	-1.00648	2.05338	0.122315	0.0756037	0.0214263	0.0315749	0.0320886	0.00275834	-DU	-DU
S1563	new_4169613_4169943_c	4169613	4169943	-1	12	peak2883		yybP leader	5'	8.83126	0.636242	-0.488636	0.52984	0.223786	0.256536	0.224643	0.0906754	0.163493	0.138275	---	---
S1564	new_4172910_4173113	4172910	4173113	1	7	ncr1471			ncr	13.2694	1.33843	0.890295	-0.243915	0.249734	0.346959	0.788056	0.108454	0.242477	0.726414	---	---
S1570	new_4185682_4186509_c	4185682	4186509	-1	34	ncr2885 (as)			as	8.89353	0.207987	-0.635879	0.827833	0.769037	0.303207	0.202814	0.646253	0.204394	0.119883	---	---
S1579	new_4213186_4215471	4213186	4215471	1	101	ncr1479 (as)	shd127		as	8.95788	0.378611	-0.0216438	1.03854	0.894673	0.993073	0.650981	0.828093	0.990063	0.559499	---	---

## Sheet: All 3 RNases
Increased abundance (>2-fold)
Name	Locustag	Start	End	Strand	Nicholas Class	Probes	Irnov	Rasmussen	Gene	Irn/Ras Class	WT	∆RNase III	∆RNase J1	∆RNase Y	Profile III/J1/Y
S411	new_1228926_1229067	1228926	1229067	1	5'	3	ncr627	shd48		as	3134.86	3.14808	2.897	7.14689	UUU
S519	new_1492169_1492260	1492169	1492260	1	5'	2		shd50		as	571.945	3.92222	4.05845	2.78003	UUU
S1233	new_3297962_3298076	3297962	3298076	1	5'	2	ncr1261			ncr	1124.94	4.87561	4.29441	7.1017	UUU
S1271	new_3388000_3388112	3388000	3388112	1	5'	3	ncr1278			ncr	515.468	3.63918	4.73047	11.9588	UUU
NA	BSU_misc_RNA_59	3946910	3947116	1	5'	7			tyrZ T-box	5'	550.894	2.3735	3.2393	2.96356	UUU
Decreased abundance (>2-fold)
None

## Sheet: RNase III & J1
Increased abundance (>2-fold)
Name	Locustag	Start	End	Strand	Nicholas Class	Probes	Irnov	Rasmussen	Gene	Irn/Ras Class	WT	∆RNase III	∆RNase J1	∆RNase Y	Profile III/J1/Y
S411	new_1228926_1229067	1228926	1229067	1	5'	3	ncr627	shd48		as	3134.86	3.14808	2.897	7.14689	UUU
S519	new_1492169_1492260	1492169	1492260	1	5'	2		shd50		as	571.945	3.92222	4.05845	2.78003	UUU
S659	new_1917432_1917610	1917432	1917610	1	indep	6	ncr982			ncr	458.843	6.01485	5.04178	2.34977	UU-
NA	BSU_misc_RNA_45	2897094	2897340	-1	5'	9		ncr62	ilvB T-box	5'	1024.89	27.0153	3.76615	0.853372	UU-
S1233	new_3297962_3298076	3297962	3298076	1	5'	2	ncr1261			ncr	1124.94	4.87561	4.29441	7.1017	UUU
S1271	new_3388000_3388112	3388000	3388112	1	5'	3	ncr1278			ncr	515.468	3.63918	4.73047	11.9588	UUU
NA	BSU_misc_RNA_59	3946910	3947116	1	5'	7			tyrZ T-box	5'	550.894	2.3735	3.2393	2.96356	UUU
Decreased abundance (>2-fold)
None

## Sheet: RNase III & Y
Increased abundance (>2-fold)
Name	Locustag	Start	End	Strand	Nicholas Class	Probes	Irnov	Rasmussen	Gene	Irn/Ras Class	WT	∆RNase III	∆RNase J1	∆RNase Y	Profile III/J1/Y
S411	new_1228926_1229067	1228926	1229067	1	5'	3	ncr627	shd48		as	3134.86	3.14808	2.897	7.14689	UUU
S473	new_1395590_1395909	1395590	1395909	1	5'	12	peak701		mgtE leader	5'	4796.13	3.25336	0.395071	4.69417	UDU
S519	new_1492169_1492260	1492169	1492260	1	5'	2		shd50		as	571.945	3.92222	4.05845	2.78003	UUU
S965	new_2647113_2647674_c	2647113	2647674	-1	5'	23	ncr2160 (as)	ncr56		as	5259.91	2.11216	1.45103	2.36192	U-U
S1151	new_3072287_3072400	3072287	3072400	1	5'	2	ncr1221			ncr	902.9	10.1194	1.18161	22.1433	U-U
S1233	new_3297962_3298076	3297962	3298076	1	5'	2	ncr1261			ncr	1124.94	4.87561	4.29441	7.1017	UUU
S1271	new_3388000_3388112	3388000	3388112	1	5'	3	ncr1278			ncr	515.468	3.63918	4.73047	11.9588	UUU
NA	BSU_misc_RNA_59	3946910	3947116	1	5'	7			tyrZ T-box	5'	550.894	2.3735	3.2393	2.96356	UUU
Decreased abundance (>2-fold)
Name	Locustag	Start	End	Strand	Nicholas Class	Probes	Irnov	Rasmussen	Gene	Irn/Ras Class	WT	∆RNase III	∆RNase J1	∆RNase Y	Profile III/J1/Y
NA	BSU_misc_RNA_28	1620331	1620445	1	5'	2			PyrB attenuator	5'	5658.53	0.220894	2.86937	0.131386	D-D

## Sheet: RNase J1 & Y
Increased abundance (>2-fold)
Name	Locustag	Start	End	Strand	Nicholas Class	Probes	Irnov	Rasmussen	Gene	Irn/Ras Class	WT	∆RNase III	∆RNase J1	∆RNase Y	Profile III/J1/Y
S46	new_112499_112799	112499	112799	1	intra	11			cysE T-box	5'	10548.9	0.962268	2.81505	2.08074	-UU
S411	new_1228926_1229067	1228926	1229067	1	5'	3	ncr627	shd48		as	3134.86	3.14808	2.897	7.14689	UUU
S519	new_1492169_1492260	1492169	1492260	1	5'	2		shd50		as	571.945	3.92222	4.05845	2.78003	UUU
S731	new_2092326_2092824_c	2092326	2092824	-1	indep	20			rnaB	ncr	152.858	1.55293	6.0882	3.09908	-UU
S913	new_2517757_2517885_c	2517757	2517885	-1	5'	3		shd72		as	322.58	1.21058	2.40836	2.06244	-UU
S1022	new_2773764_2773889	2773764	2773889	1	indep	3	ncr1175		rnaC	ncr	222.855	2.05727	4.76775	5.74967	-UU
S1233	new_3297962_3298076	3297962	3298076	1	5'	2	ncr1261			ncr	1124.94	4.87561	4.29441	7.1017	UUU
S1271	new_3388000_3388112	3388000	3388112	1	5'	3	ncr1278			ncr	515.468	3.63918	4.73047	11.9588	UUU
S1323	new_3573056_3573206_c	3573056	3573206	-1	3'	4	ncr2637			ncr	2419.93	1.76457	3.73009	3.45712	-UU
NA	BSU_misc_RNA_59	3946910	3947116	1	5'	7			tyrZ T-box	5'	550.894	2.3735	3.2393	2.96356	UUU
Decreased abundance (>2-fold)
Name	Locustag	Start	End	Strand	Nicholas Class	Probes	Irnov	Rasmussen	Gene	Irn/Ras Class	WT	∆RNase III	∆RNase J1	∆RNase Y	Profile III/J1/Y
S101	new_300503_300693_c	300503	300693	-1	5'	6	ncr1521			ncr	19448.2	0.738267	0.079591	0.0326581	-DD
S406	new_1219686_1219848	1219686	1219848	1	5'	4	ncr620			ncr	11026.9	5.83577	0.0198698	0.078657	UDD
S451	new_1298339_1298611	1298339	1298611	1	5'	9	ncr665			ncr	50911.3	0.662991	0.323385	0.435196	-DD
S505	new_1457005_1457156	1457005	1457156	1	inter	4			ptsG leader	5'	39912.8	1.21597	0.382085	0.393798	-DD
NA	BSU_misc_RNA_29	1630115	1630220	1	5'	2			cysH SAM riboswitch	5'	4827.93	3.47139	0.103481	0.260345	UDD
S1101	new_2982270_2982476_c	2982270	2982476	-1	5'	6	ncr2328			ncr	18923.1	2.55216	0.0705389	0.285469	UDD
S1276	new_3404438_3404707_c	3404438	3404707	-1	5'	10			yvrC B12 riboswitch	5'	15649	0.690492	0.324875	0.263832	-DD
S1314	new_3535821_3536011	3535821	3536011	1	5'	6			sacB leader	5'	445.735	0.994631	0.269671	0.480599	-DD
S1472	new_3918332_3918517_c	3918332	3918517	-1	5'	6	ncr2793			ncr	17432.4	0.902095	0.432782	0.368126	-DD
S1495	new_3996377_3996599	3996377	3996599	1	indep	8	ncr1421	ncr79		ncr	2291.58	0.979445	0.304227	0.208768	-DD

## Sheet: RNase III
Increased abundance (>2-fold)
Name	Locustag	Start	End	Strand	Nicholas Class	Probes	Irnov	Rasmussen	Gene	Irn/Ras Class	WT	∆RNase III	∆RNase J1	∆RNase Y	Profile III/J1/Y
S72	new_204977_205210	204977	205210	1	indep	7	ncr181	ncr4		ncr	1260.4	15.418	5.38904	5.81689	U--
S328	new_1018650_1018937	1018650	1018937	1	5'	10		ncr17		ncr	643.507	3.67069	0.73439	1.08808	U--
S333	new_1035397_1035553	1035397	1035553	1	5'	4	ncr551			ncr	4246.99	4.21223	0.31976	1.59176	UD-
S406	new_1219686_1219848	1219686	1219848	1	5'	4	ncr620			ncr	11026.9	5.83577	0.0198698	0.078657	UDD
S411	new_1228926_1229067	1228926	1229067	1	5'	3	ncr627	shd48		as	3134.86	3.14808	2.897	7.14689	UUU
NA	BSU_misc_RNA_18	1385736	1385891	-1	5'	2		ncr29	metE SAM riboswitch	5'	1213.04	7.48118	1.91562	1.16815	U--
S473	new_1395590_1395909	1395590	1395909	1	5'	12	peak701		mgtE leader	5'	4796.13	3.25336	0.395071	4.69417	UDU
NA	BSU_misc_RNA_20	1424527	1424683	-1	5'	2		ncr31	mtnK SAM riboswitch	5'	1198.26	9.17217	1.29946	1.18993	U--
S519	new_1492169_1492260	1492169	1492260	1	5'	2		shd50		as	571.945	3.92222	4.05845	2.78003	UUU
NA	BSU_misc_RNA_29	1630115	1630220	1	5'	2			cysH SAM riboswitch	5'	4827.93	3.47139	0.103481	0.260345	UDD
S659	new_1917432_1917610	1917432	1917610	1	indep	6	ncr982			ncr	458.843	6.01485	5.04178	2.34977	UU-
S682	new_2007582_2008540_c	2007582	2008540	-1	3'PT	41		shd58		as	133.062	4.79954	0.927031	1.40041	U--
S965	new_2647113_2647674_c	2647113	2647674	-1	5'	23	ncr2160 (as)	ncr56		as	5259.91	2.11216	1.45103	2.36192	U-U
S1003	new_2734144_2734373_c	2734144	2734373	-1	5'	8	ncr2173			ncr	419.739	6.23767	0.375241	0.55129	UD-
NA	BSU_misc_RNA_45	2897094	2897340	-1	5'	9		ncr62	ilvB T-box	5'	1024.89	27.0153	3.76615	0.853372	UU-
S1101	new_2982270_2982476_c	2982270	2982476	-1	5'	6	ncr2328			ncr	18923.1	2.55216	0.0705389	0.285469	UDD
S1141	new_3046584_3046684_c	3046584	3046684	-1	5'	2	ncr2367			ncr	2258.03	5.27714	0.368415	0.41029	U--
S1151	new_3072287_3072400	3072287	3072400	1	5'	2	ncr1221			ncr	902.9	10.1194	1.18161	22.1433	U-U
S1233	new_3297962_3298076	3297962	3298076	1	5'	2	ncr1261			ncr	1124.94	4.87561	4.29441	7.1017	UUU
S1271	new_3388000_3388112	3388000	3388112	1	5'	3	ncr1278			ncr	515.468	3.63918	4.73047	11.9588	UUU
S1350	new_3631609_3631729_c	3631609	3631729	-1	5'	3	ncr2665			ncr	697.453	2.29613	0.92848	1.21985	U--
NA	BSU_misc_RNA_59	3946910	3947116	1	5'	7			tyrZ T-box	5'	550.894	2.3735	3.2393	2.96356	UUU
NA	BSU_misc_RNA_61	3997775	3997881	1	-	1			yxjH SAM riboswitch	5'	4590.1	3.47392	0.484494	0.588344	UD-
S1534	new_4096991_4097415	4096991	4097415	1	indep	3	ncr1443	ncr82		ncr	235.834	3.2802	1.24257	1.52927	U--
Decreased abundance (>2-fold)
Name	Locustag	Start	End	Strand	Nicholas Class	Probes	Irnov	Rasmussen	Gene	Irn/Ras Class	WT	∆RNase III	∆RNase J1	∆RNase Y	Profile III/J1/Y
NA	BSU_misc_RNA_28	1620331	1620445	1	5'	2			PyrB attenuator	5'	5658.53	0.220894	2.86937	0.131386	D-D

## Sheet: RNase J1
Increased abundance (>2-fold)
Name	Locustag	Start	End	Strand	Nicholas Class	Probes	Irnov	Rasmussen	Gene	Irn/Ras Class	WT	∆RNase III	∆RNase J1	∆RNase Y	Profile III/J1/Y
S46	new_112499_112799	112499	112799	1	intra	11			cysE T-box	5'	10548.9	0.962268	2.81505	2.08074	-UU
NA	BSU_misc_RNA_5	200017	200187	1	5'	5			glmS riboswitch	5'	16268.9	1.03172	3.63072	0.808905	-U-
S95	new_275603_275837	275603	275837	1	5'	9	ncr214			ncr	1852.55	1.37275	7.57076	1.09625	-U-
NA	BSU_misc_RNA_6	276815	277062	1	5'	9		ncr5	rtpA (anti-TRAP) T-box	5'	3117.57	2.57701	8.16748	1.52595	-U-
S215	new_659222_659341_c	659222	659341	-1	5'	3		ncr12		ncr	1927.61	1.29803	2.69577	0.918022	-U-
S367	new_1117924_1118790	1117924	1118790	1	inter	37		ncr19		ncr	180.759	1.24696	4.01096	1.95947	-U-
S399	new_1204423_1204697_c	1204423	1204697	-1	3'	9		shd45		as	584.538	1.06755	4.72605	1.252	-U-
S411	new_1228926_1229067	1228926	1229067	1	5'	3	ncr627	shd48		as	3134.86	3.14808	2.897	7.14689	UUU
S444	new_1279022_1279523	1279022	1279523	1	indepMT	20		ncr25		ncr	1263.27	0.936865	3.6358	1.58884	-U-
NA	BSU_misc_RNA_17	1378233	1378443	1	5'	8		ncr28	proB T-box	5'	4388.88	1.22142	7.29532	0.811362	-U-
S519	new_1492169_1492260	1492169	1492260	1	5'	2		shd50		as	571.945	3.92222	4.05845	2.78003	UUU
NA	BSU_misc_RNA_26	1618161	1618277	1	5'	3			PyrR attenuator	5'	6348.23	1.11657	4.81279	1.56803	-U-
NA	BSU_misc_RNA_27	1618853	1618970	1	5'	2			PyrC attenuator	5'	3132.73	0.709873	9.53552	0.661344	-U-
S659	new_1917432_1917610	1917432	1917610	1	indep	6	ncr982			ncr	458.843	6.01485	5.04178	2.34977	UU-
S731	new_2092326_2092824_c	2092326	2092824	-1	indep	20			rnaB	ncr	152.858	1.55293	6.0882	3.09908	-UU
S902	new_2472864_2473150	2472864	2473150	1	5'	11	peak1107		proI Tbox	5'	731.261	2.57459	5.12675	1.74967	-U-
S903	new_2477758_2477958_c	2477758	2477958	-1	indep	7		ncr52		ncr	1893.33	0.77504	2.18636	0.696128	-U-
S913	new_2517757_2517885_c	2517757	2517885	-1	5'	3		shd72		as	322.58	1.21058	2.40836	2.06244	-UU
S981	new_2692608_2692913	2692608	2692913	1	3'	11	ncr1159			ncr	392.011	1.54114	5.83608	1.55252	-U-
S1022	new_2773764_2773889	2773764	2773889	1	indep	3	ncr1175		rnaC	ncr	222.855	2.05727	4.76775	5.74967	-UU
NA	BSU_misc_RNA_45	2897094	2897340	-1	5'	9		ncr62	ilvB T-box	5'	1024.89	27.0153	3.76615	0.853372	UU-
S1078	new_2913380_2913589_c	2913380	2913589	-1	5'	7	ncr2299			ncr	528.397	1.52045	5.36099	1.30451	-U-
S1233	new_3297962_3298076	3297962	3298076	1	5'	2	ncr1261			ncr	1124.94	4.87561	4.29441	7.1017	UUU
S1271	new_3388000_3388112	3388000	3388112	1	5'	3	ncr1278			ncr	515.468	3.63918	4.73047	11.9588	UUU
S1323	new_3573056_3573206_c	3573056	3573206	-1	3'	4	ncr2637			ncr	2419.93	1.76457	3.73009	3.45712	-UU
S1333	new_3590364_3590602	3590364	3590602	1	intra	8	ncr1323			ncr	1324.07	1.30489	4.37245	1.57593	-U-
S1368	new_3671623_3672496_c	3671623	3672496	-1	5'	37		ncr73		ncr	752.418	3.36762	3.46757	1.48724	-U-
S1453	new_3852070_3852185_c	3852070	3852185	-1	3'	3	ncr2768			ncr	8182.32	0.978106	2.23004	1.3217	-U-
NA	BSU_misc_RNA_59	3946910	3947116	1	5'	7			tyrZ T-box	5'	550.894	2.3735	3.2393	2.96356	UUU
Decreased abundance (>2-fold)
Name	Locustag	Start	End	Strand	Nicholas Class	Probes	Irnov	Rasmussen	Gene	Irn/Ras Class	WT	∆RNase III	∆RNase J1	∆RNase Y	Profile III/J1/Y
S101	new_300503_300693_c	300503	300693	-1	5'	6	ncr1521			ncr	19448.2	0.738267	0.079591	0.0326581	-DD
S120	new_353869_356316	353869	356316	1	3'MT	110		shd13		as	4902.53	0.509189	0.382635	0.822075	-D-
S153	new_506502_506670_c	506502	506670	-1	5'	4	ncr1554			ncr	15387.3	0.174395	0.187823	0.445512	-D-
NA	BSU_misc_RNA_9	694425	694527	1	5'	2		ncr15	pbuG Purine riboswitch	5'	17044.7	0.455666	0.218349	0.406067	-D-
NA	BSU_misc_RNA_10	698369	698471	1	5'	3			purE Purine riboswitch	5'	5420.53	0.506482	0.474782	1.20544	-D-
S255	new_821232_822902_c	821232	822902	-1	3'MT	74		shd34		as	869.191	1.13465	0.299153	1.23597	-D-
S333	new_1035397_1035553	1035397	1035553	1	5'	4	ncr551			ncr	4246.99	4.21223	0.31976	1.59176	UD-
S406	new_1219686_1219848	1219686	1219848	1	5'	4	ncr620			ncr	11026.9	5.83577	0.0198698	0.078657	UDD
S451	new_1298339_1298611	1298339	1298611	1	5'	9	ncr665			ncr	50911.3	0.662991	0.323385	0.435196	-DD
S473	new_1395590_1395909	1395590	1395909	1	5'	12	peak701		mgtE leader	5'	4796.13	3.25336	0.395071	4.69417	UDU
S505	new_1457005_1457156	1457005	1457156	1	inter	4			ptsG leader	5'	39912.8	1.21597	0.382085	0.393798	-DD
S518	new_1491217_1492167	1491217	1492167	1	inter	41		shd50		as	558.661	1.03442	0.471306	1.15087	-D-
NA	BSU_misc_RNA_29	1630115	1630220	1	5'	2			cysH SAM riboswitch	5'	4827.93	3.47139	0.103481	0.260345	UDD
S593	new_1731582_1731775	1731582	1731775	1	5'	6	ncr921			ncr	41991.2	1.07486	0.292335	0.784117	-D-
S773	new_2190663_2191625	2190663	2191625	1	5'	38	ncr1046 (as)	shd60		as	473.473	1.46111	0.472608	1.5124	-D-
S1003	new_2734144_2734373_c	2734144	2734373	-1	5'	8	ncr2173			ncr	419.739	6.23767	0.375241	0.55129	UD-
S1013	new_2749037_2749259	2749037	2749259	1	5'	7	ncr1167			ncr	3018.32	1.488	0.344748	0.529882	-D-
S1068	new_2886135_2886266_c	2886135	2886266	-1	inter	3	ncr2261			ncr	37501	0.8324	0.445177	0.826014	-D-
NA	BSU_misc_RNA_47	2953408	2953538	-1	5'	3			infC leader	5'	58770.4	0.932824	0.363473	0.970334	-D-
NA	BSU_misc_RNA_48	2961232	2961479	-1	5'	9			thrS T-box	5'	14450.9	0.618228	0.453349	1.26596	-D-
S1101	new_2982270_2982476_c	2982270	2982476	-1	5'	6	ncr2328			ncr	18923.1	2.55216	0.0705389	0.285469	UDD
NA	BSU_misc_RNA_50	3129195	3129333	-1	5'	4			metK SAM riboswitch	5'	33922.1	1.09732	0.441035	2.02794	-DU
S1261	new_3364292_3364396_c	3364292	3364396	-1	intra	2	ncr1261			ncr	10406.1	1.04441	0.189893	0.648093	-D-
S1276	new_3404438_3404707_c	3404438	3404707	-1	5'	10			yvrC B12 riboswitch	5'	15649	0.690492	0.324875	0.263832	-DD
S1314	new_3535821_3536011	3535821	3536011	1	5'	6			sacB leader	5'	445.735	0.994631	0.269671	0.480599	-DD
S1441	new_3812301_3812488_c	3812301	3812488	-1	5'	6			pyrG leader	5'	18316.1	0.444397	0.428762	0.679223	-D-
S1472	new_3918332_3918517_c	3918332	3918517	-1	5'	6	ncr2793			ncr	17432.4	0.902095	0.432782	0.368126	-DD
S1495	new_3996377_3996599	3996377	3996599	1	indep	8	ncr1421	ncr79		ncr	2291.58	0.979445	0.304227	0.208768	-DD
NA	BSU_misc_RNA_61	3997775	3997881	1	-	1			yxjH SAM riboswitch	5'	4590.1	3.47392	0.484494	0.588344	UD-
S1560	new_4166589_4166725_c	4166589	4166725	-1	5'	4	ncr2879			ncr	2870.17	2.01641	0.49776	4.15076	-DU

## Sheet: RNase Y
Increased abundance (>2-fold)
Name	Locustag	Start	End	Strand	Nicholas Class	Probes	Irnov	Rasmussen	Gene	Irn/Ras Class	WT	∆RNase III	∆RNase J1	∆RNase Y	Profile III/J1/Y
S14	new_22452_22529	22452	22529	1	3'PT	1		shd2		as	354.058	2.54796	1.25977	4.72005	--U
S46	new_112499_112799	112499	112799	1	intra	11			cysE T-box	5'	10548.9	0.962268	2.81505	2.08074	-UU
S98	new_282233_283231_c	282233	283231	-1	5'	43		shd11		as	140.025	1.87121	1.02045	3.29902	--U
S205	new_646220_646409	646220	646409	1	5'	6	ncr394 (as)	shd26		as	969.887	2.16076	0.785135	6.88239	--U
S206	new_646411_646581	646411	646581	1	5'	5	ncr394 (as)	shd26		as	2842.06	1.42701	0.642265	4.41709	--U
S250	new_796008_796313	796008	796313	1	5'	11	ncr465			ncr	19085.1	1.39618	0.814636	2.86886	--U
S308	new_957688_958613	957688	958613	1	3'PT	40		shd38		as	165.811	1.42439	0.725207	2.20576	--U
S411	new_1228926_1229067	1228926	1229067	1	5'	3	ncr627	shd48		as	3134.86	3.14808	2.897	7.14689	UUU
S473	new_1395590_1395909	1395590	1395909	1	5'	12	peak701		mgtE leader	5'	4796.13	3.25336	0.395071	4.69417	UDU
S499	new_1446841_1447052	1446841	1447052	1	indep	7	ncr721	ncr34		ncr	494.107	1.17768	1.32874	3.57773	--U
S519	new_1492169_1492260	1492169	1492260	1	5'	2		shd50		as	571.945	3.92222	4.05845	2.78003	UUU
NA	BSU_misc_RNA_23	1569199	1569319	1	3'	3			ylbG 3' UTR	ncr	6147.35	1.18354	1.3909	2.75048	--U
S552	new_1571851_1571980	1571851	1571980	1	5'	3	ncr812			ncr	1802.21	1.81371	1.25775	3.79354	--U
S731	new_2092326_2092824_c	2092326	2092824	-1	indep	20			rnaB	ncr	152.858	1.55293	6.0882	3.09908	-UU
S801	new_2226061_2227296	2226061	2227296	1	5'	53		ncr45		ncr	260.273	0.745213	0.868437	2.06152	--U
S843	new_2339954_2340289	2339954	2340289	1	5'	12		shd65		as	1052.2	2.31005	2.96039	19.0569	--U
NA	BSU_misc_RNA_36	2431473	2431617	-1	5'	3		ncr51	ribD FMN riboswitch	5'	4128.65	1.08593	0.412381	4.01333	--U
S908	new_2488970_2489605	2488970	2489605	1	3'PT	26		shd71		as	332.982	1.67935	1.39836	3.08106	--U
S913	new_2517757_2517885_c	2517757	2517885	-1	5'	3		shd72		as	322.58	1.21058	2.40836	2.06244	-UU
S963	new_2641195_2642042_c	2641195	2642042	-1	5'	36	ncr2153 (as)			as	156.646	1.24369	1.49666	2.12539	--U
S965	new_2647113_2647674_c	2647113	2647674	-1	5'	23	ncr2160 (as)	ncr56		as	5259.91	2.11216	1.45103	2.36192	U-U
S1022	new_2773764_2773889	2773764	2773889	1	indep	3	ncr1175		rnaC	ncr	222.855	2.05727	4.76775	5.74967	-UU
S1137	new_3036410_3036583	3036410	3036583	1	3'	5		ncr64		ncr	665.058	1.09503	2.85706	3.25422	--U
S1138	new_3037916_3038059_c	3037916	3038059	-1	3'	4			tyrS Tbox	5'	7632.81	2.92757	2.3756	5.20189	--U
S1151	new_3072287_3072400	3072287	3072400	1	5'	2	ncr1221			ncr	902.9	10.1194	1.18161	22.1433	U-U
S1163	new_3123442_3124021_c	3123442	3124021	-1	5'	23	ncr2410 (as)			as	2797.43	1.31113	1.79017	4.55454	--U
NA	BSU_misc_RNA_50	3129195	3129333	-1	5'	4			metK SAM riboswitch	5'	33922.1	1.09732	0.441035	2.02794	-DU
S1233	new_3297962_3298076	3297962	3298076	1	5'	2	ncr1261			ncr	1124.94	4.87561	4.29441	7.1017	UUU
S1271	new_3388000_3388112	3388000	3388112	1	5'	3	ncr1278			ncr	515.468	3.63918	4.73047	11.9588	UUU
S1281	new_3430344_3430495_c	3430344	3430495	-1	5'	5	ncr2579			ncr	1089.68	2.47764	0.968283	3.78931	--U
S1323	new_3573056_3573206_c	3573056	3573206	-1	3'	4	ncr2637			ncr	2419.93	1.76457	3.73009	3.45712	-UU
S1347	new_3625508_3625640_c	3625508	3625640	-1	5'	3	ncr2658			ncr	4869.45	2.15565	0.88563	3.91875	--U
S1467	new_3907315_3907453_c	3907315	3907453	-1	5'	4	ncr2789			ncr	211.507	2.08728	0.637106	3.46828	--U
NA	BSU_misc_RNA_59	3946910	3947116	1	5'	7			tyrZ T-box	5'	550.894	2.3735	3.2393	2.96356	UUU
S1560	new_4166589_4166725_c	4166589	4166725	-1	5'	4	ncr2879			ncr	2870.17	2.01641	0.49776	4.15076	-DU
Decreased abundance (>2-fold)
Name	Locustag	Start	End	Strand	Nicholas Class	Probes	Irnov	Rasmussen	Gene	Irn/Ras Class	WT	∆RNase III	∆RNase J1	∆RNase Y	Profile III/J1/Y
S101	new_300503_300693_c	300503	300693	-1	5'	6	ncr1521			ncr	19448.2	0.738267	0.079591	0.0326581	-DD
S179	new_559146_559263	559146	559263	1	5'	3	peak382		cspC leader	5'	51642.7	0.496112	1.07596	0.277385	--D
S406	new_1219686_1219848	1219686	1219848	1	5'	4	ncr620			ncr	11026.9	5.83577	0.0198698	0.078657	UDD
S451	new_1298339_1298611	1298339	1298611	1	5'	9	ncr665			ncr	50911.3	0.662991	0.323385	0.435196	-DD
S505	new_1457005_1457156	1457005	1457156	1	inter	4			ptsG leader	5'	39912.8	1.21597	0.382085	0.393798	-DD
NA	BSU_misc_RNA_28	1620331	1620445	1	5'	2			PyrB attenuator	5'	5658.53	0.220894	2.86937	0.131386	D-D
NA	BSU_misc_RNA_29	1630115	1630220	1	5'	2			cysH SAM riboswitch	5'	4827.93	3.47139	0.103481	0.260345	UDD
S640	new_1900515_1901611	1900515	1901611	1	intra	46	ncr976			ncr	1581.76	0.630787	0.756138	0.445774	--D
S857	new_2377495_2377626_c	2377495	2377626	-1	indep	3			trpE leader	5'	9335.13	1.65413	1.53723	0.256369	--D
S1101	new_2982270_2982476_c	2982270	2982476	-1	5'	6	ncr2328			ncr	18923.1	2.55216	0.0705389	0.285469	UDD
S1276	new_3404438_3404707_c	3404438	3404707	-1	5'	10			yvrC B12 riboswitch	5'	15649	0.690492	0.324875	0.263832	-DD
S1314	new_3535821_3536011	3535821	3536011	1	5'	6			sacB leader	5'	445.735	0.994631	0.269671	0.480599	-DD
S1472	new_3918332_3918517_c	3918332	3918517	-1	5'	6	ncr2793			ncr	17432.4	0.902095	0.432782	0.368126	-DD
S1495	new_3996377_3996599	3996377	3996599	1	indep	8	ncr1421	ncr79		ncr	2291.58	0.979445	0.304227	0.208768	-DD
