# Supplementary material for: Three Essential Ribonucleases—RNase Y, J1, and III—Control the Abundance of a Majority of Bacillus subtilis mRNAs
Source: PLoS Genet. 2012 Mar 8;8(3):e1002520. doi: 10.1371/journal.pgen.1002520 (PMC3297567; doi:10.1371/journal.pgen.1002520)
Supplement: Table S4 — New RNA segments stabilized in RNase mutants. Column labeled ‘WT’ is the average log2 value measured in the wild-type strain. Columns labeled ‘ΔRNase III’, ΔRNase J1’ and ‘ΔRNase Y’ show the average log2 difference compared to the wild-type for each RNase depleted strain. Columns labeled ‘Qval_RNase III’, ‘Qval_RNase J1’ and ‘Qval_RNase Y’ show calculated q-values for each gene associated with the testing of a non-null difference between each RNase depleted strain and the wild-type. Columns labeled ‘Pval_RNase III’, ‘Pval_RNase J1’, and ‘Pval_RNase Y’ show the raw p-values used for the calculation of the q-values. Columns labeled ‘Profile III/J1/Y’ (2) or (1.5) indicates increased (U), decreased (D) or unchanged (−) expression levels (Q-value≤0.1) that are 2-fold or 1.5-fold greater than WT, respectively. Data sheets labeled “All 3 RNases”, “RNase III & J1”, “RNase Y” etc. show candidate genes common to different RNase depletion strains with a 2-fold increased or decreased abundance (q-value≤0.1) compared to WT (in absolute values). Segments labeled “S” were also found in the study by Nicolas et al. (unpublished data); segments unique to this study are labeled “T”. Column labeled ‘Nicolas Class’ refers to the classification of each segment in the study by Nicolas et al. (unpublished data), defined as follows: 3′: 3′ untranslated region (UTR) ending with a signal downshift. 3′MT: 3′ transcribed segment lacking a site for transcription termination (no abrupt signal downshift) and exhibiting a 3′ extended mRNA with a slow decrease in the signal. 3′PT: 3′ transcribed segment resulting from a partial (incomplete) termination of transcription. 5′: 5′ UTR. Indep: independent segment transcribed from its own promoter and ending with a downshift. IndepMT: independent segments transcribed from their own promoter that do not end with a downshift but exhibit a 3′ extended mRNA with a slow decrease in the signal intensity. Inter: a transcribed segment between two genes with dist [file pgen.1002520.s013.xlsx]

## Sheet: All data (log2)
Name	Locustag	Start	End	Strand	Nicolas Class	Antisense (AS)	Probes	WT	∆RNase III	∆RNase J1	∆RNase Y	Qval_RNase III	Qval_RNase J1	Qval_RNase Y	Pval_RNase III	Pval_RNase J1	Pval_RNase Y	Profile III/J1/Y (2)	Profile III/J1/Y (1.5)
S2	new_24_297_c	24	297	-1	indepMT	-	10	9.0839	1.64818	-0.204896	1.57718	0.112358	0.774822	0.0768983	0.0268093	0.692693	0.0307448	--U	--U
S4	new_299_1067_c	299	1067	-1	indep	AS	32	9.16113	0.468812	-0.15733	1.41537	0.86943	0.954098	0.538431	0.788861	0.928077	0.436141	---	---
S5	new_1751_1938	1751	1938	1	intra	-	6	13.4393	-0.330883	-0.245899	0.149122	0.60669	0.6621	0.78572	0.446055	0.564415	0.722922	---	---
S6	new_6784_6993	6784	6993	1	intra	-	7	14.036	-0.246754	-0.224784	-0.27967	0.476688	0.45728	0.357621	0.309035	0.348676	0.257446	---	---
S7	new_9529_9614	9529	9614	1	5'	-	1	13.8356	2.37576	-0.602186	0.422412	0.040116	0.28661	0.433609	0.00339618	0.189879	0.330627	U--	U--
T2	new_9615_9809	9615	9809	1	5'	-	2	15.1752	1.09021	0.150651	0.182474	0.0317395	0.493533	0.405384	0.00212198	0.384451	0.302733	U--	U--
S10	new_17453_17533	17453	17533	1	5'	-	1	13.3715	0.464906	0.683393	0.93028	0.470535	0.249319	0.145781	0.302907	0.157477	0.0773357	---	---
S11	new_18866_18974	18866	18974	1	inter	-	2	12.8089	0.0561195	-2.18573	-0.584436	0.911171	0.0122013	0.190285	0.853976	0.00157369	0.110459	-D-	-D-
S12	new_18976_19061	18976	19061	1	5'	-	1	13.5806	-0.303183	-2.47534	-1.29484	0.629655	0.0165763	0.0716209	0.470224	0.00288201	0.0272105	-DD	-DD
S16	new_25655_25851	25655	25851	1	5'	AS	6	9.1163	2.35483	0.587498	1.83249	0.0135036	0.0781177	0.0118155	0.000218123	0.0335161	0.000579584	U-U	UUU
S17	new_26383_26532	26383	26532	1	5'	-	4	15.5734	0.534097	-0.788316	0.356974	0.573105	0.349833	0.661133	0.40888	0.245347	0.571229	---	---
S18	new_26636_26731	26636	26731	1	3'	-	2	14.6657	1.44818	-0.408716	1.08253	0.202901	0.641256	0.239884	0.0767026	0.539967	0.150973	---	---
S19	new_30076_30278	30076	30278	1	5'	-	4	15.3558	1.03285	0.0177392	0.893992	0.0469017	0.953424	0.0356837	0.00476123	0.927061	0.00798153	U--	U-U
S20	new_35104_35236	35104	35236	1	intra	-	4	13.0105	1.27968	-1.1844	0.359374	0.154657	0.11931	0.573772	0.0480081	0.0596325	0.473253	---	---
S21	new_35356_35458	35356	35458	1	inter	-	1	11.6585	0.387284	-1.12781	-0.411595	0.759183	0.305922	0.695079	0.632509	0.206729	0.612012	---	---
S22	new_37639_37719	37639	37719	1	intra	-	1	11.2892	1.18837	0.938297	1.03528	0.101163	0.0959397	0.0802185	0.0213463	0.0441359	0.032923	--U	-UU
S24	new_45524_45632	45524	45632	1	5'	-	2	13.1848	-0.10067	-1.86083	-0.689857	0.889284	0.0360397	0.260578	0.818967	0.0106822	0.169326	-D-	-D-
S26	new_48474_48554	48474	48554	1	inter	-	1	10.3251	2.1984	-1.0927	0.196605	0.0550331	0.123716	0.745064	0.00676448	0.0627953	0.669286	U--	U--
S27	new_49987_50086	49987	50086	1	5'	-	1	11.5707	1.12563	-0.0705596	1.55685	0.0582439	0.836858	0.019733	0.00747536	0.769497	0.00228934	U-U	U-U
S32	new_55707_55815	55707	55815	1	inter	-	2	8.80937	1.32623	1.07095	1.49665	0.245568	0.261347	0.146921	0.105367	0.167455	0.0782189	---	---
S34	new_60361_60429	60361	60429	1	intra	-	1	12.6315	-0.140602	-0.944625	-0.329776	0.335528	0.00660334	0.0575922	0.179647	0.000400443	0.0189465	---	-D-
S35	new_64001_64098	64001	64098	1	5'	-	1	12.7453	-0.330761	0.306976	-0.342756	0.433581	0.40355	0.352547	0.266237	0.296964	0.251924	---	---
T5	new_64747_64816	64747	64816	1	5'	-	2	10.7849	0.800487	0.658444	1.97484	0.024554	0.0142012	0.00722619	0.00100913	0.00211674	2.93139e-05	--U	UUU
S36	new_70382_70493	70382	70493	1	inter	-	2	8.32392	1.44795	2.78398	1.78906	0.164893	0.0265911	0.0737246	0.0537484	0.00650174	0.0287358	-UU	-UU
S38	new_76887_76983	76887	76983	1	intra	-	2	14.492	0.49389	-0.0175235	0.521091	0.108528	0.938993	0.0609513	0.0247434	0.906982	0.0208366	---	---
S39	new_78940_79025	78940	79025	1	inter	-	1	11.0378	0.275365	0.0601407	0.553305	0.458592	0.86355	0.137863	0.292266	0.804344	0.0715947	---	---
S41	new_88050_89566_c	88050	89566	-1	indepMT	AS	67	9.27055	0.302983	-0.0685623	0.755523	0.928306	0.9828	0.782616	0.884235	0.973679	0.718584	---	---
S42	new_88636_88726	88636	88726	1	intra	-	2	14.3032	0.00694769	0.373811	0.510325	0.897717	0.00592043	0.00793117	0.833502	0.00027029	7.94476e-05	---	---
S43	new_90318_90535	90318	90535	1	5'	-	4	15.9396	0.466433	-0.421116	0.168644	0.19452	0.165055	0.5293	0.0706608	0.0916868	0.426247	---	---
S44	new_101212_101289	101212	101289	1	inter	-	1	10.9253	0.553255	-0.59434	0.0749851	0.678285	0.601212	0.948118	0.526093	0.497594	0.929622	---	---
S45	new_108559_108673	108559	108673	1	intra	-	2	11.8482	1.70486	0.621228	2.22975	0.0966253	0.345263	0.0354389	0.0195426	0.241103	0.00784208	U-U	U-U
S47	new_117257_117348	117257	117348	1	intra	-	2	13.0821	0.705372	0.327242	0.377441	0.153765	0.365254	0.300784	0.0475565	0.260092	0.20508	---	---
S48	new_117712_117889	117712	117889	1	intra	-	6	12.5457	0.781378	0.192555	0.857007	0.430643	0.833396	0.325233	0.263738	0.764894	0.227332	---	---
S50	new_119017_119110	119017	119110	1	intra	-	2	16.3009	-0.033527	-0.601741	0.180259	0.817834	0.0139287	0.175796	0.711474	0.00204623	0.0995571	---	-D-
S52	new_129162_129283	129162	129283	1	inter	-	3	15.9352	-0.374931	-1.55716	-0.208752	0.176588	0.00666264	0.318872	0.0599663	0.000416349	0.221097	-D-	-D-
S53	new_129589_129701	129589	129701	1	intra	-	2	16.3118	0.0573588	-0.639085	0.0903755	0.559924	0.00686641	0.302045	0.393431	0.000440822	0.20665	---	-D-
S54	new_132763_132881	132763	132881	1	intra	-	3	16.3636	0.0063543	-0.251712	-0.323584	0.991793	0.534409	0.424669	0.98334	0.428539	0.321156	---	---
S56	new_148755_148930	148755	148930	1	intra	-	5	16.3539	-0.148027	-0.44027	-0.109753	0.439269	0.0535997	0.502791	0.273175	0.0195184	0.399947	---	---
S57	new_150362_150442	150362	150442	1	inter	-	1	14.1168	1.51777	-1.37571	-0.5612	0.103234	0.0734434	0.352874	0.0225037	0.0306587	0.252554	-D-	-D-
S59	new_154838_155119	154838	155119	1	5'	-	9	9.37847	0.695783	-0.383515	1.00745	0.50219	0.675038	0.280424	0.334223	0.578004	0.187375	---	---
S61	new_158510_159181	158510	159181	1	inter	AS	28	11.2986	-0.0651824	-1.26951	0.323022	0.852142	0.0175172	0.275337	0.761441	0.00318695	0.182515	-D-	-D-
S63	new_159779_160673	159779	160673	1	inter	AS	38	10.3054	0.663731	-0.695485	0.584527	0.137535	0.0793467	0.117148	0.0394175	0.0342633	0.0567547	---	-D-
S64	new_160675_160892	160675	160892	1	5'	-	4	15.2128	1.19877	-0.668452	0.26718	0.160991	0.298516	0.662686	0.0514989	0.200254	0.57338	---	---
S65	new_176316_176924	176316	176924	1	inter	-	25	9.76686	0.53757	-0.485008	0.658078	0.711621	0.698136	0.588436	0.568236	0.605183	0.489472	---	---
S66	new_176926_177082	176926	177082	1	5'	-	4	11.4364	0.0856376	2.44874	0.0941868	0.598966	0.00294668	0.500297	0.437993	1.61844e-05	0.39749	-U-	-U-
S67	new_194669_194786	194669	194786	1	inter	-	2	8.33467	2.20002	1.33321	1.61836	0.114813	0.190949	0.133456	0.02808	0.110772	0.0683587	---	---
S69	new_200188_200276	200188	200276	1	intra	-	1	13.7997	0.0573014	1.73439	-0.742798	0.931296	0.0370136	0.213574	0.890023	0.0111742	0.128832	-U-	-U-
S71	new_204891_204975	204891	204975	1	inter	-	1	8.70763	0.801363	1.21709	0.518669	0.115062	0.0274826	0.169293	0.0281771	0.00693176	0.0949709	-U-	-U-
S73	new_205212_205408	205212	205408	1	inter	-	6	8.41003	4.73754	1.28142	1.23649	0.00960866	0.0322938	0.040001	6.22353e-05	0.00903369	0.0102275	UUU	UUU
S75	new_210947_211412	210947	211412	1	inter	-	18	7.83709	3.98294	0.958855	0.697751	0.0257977	0.19951	0.318588	0.00116285	0.117099	0.220659	U--	U--
S79	new_220105_220278	220105	220278	1	inter	-	5	9.86952	-0.336058	-0.718874	-0.717501	0.497208	0.143829	0.145227	0.329494	0.0765726	0.0769515	---	---
S80	new_226436_226565	226436	226565	1	5'	-	3	11.0292	0.911313	-0.588707	-0.347908	0.163494	0.244824	0.460777	0.0530116	0.153786	0.3578	---	---
S82	new_235329_235401_c	235329	235401	-1	5'	-	1	14.2361	-2.86968	-3.29102	-4.57889	0.0479484	0.0169504	0.0131278	0.00497044	0.00300849	0.000863508	DDD	DDD
S83	new_235403_235489_c	235403	235489	-1	5'	-	2	13.0908	-2.55826	-2.66132	-3.7246	0.0519407	0.0228207	0.0158007	0.00583062	0.00505687	0.00145081	DDD	DDD
S84	new_238449_238569_c	238449	238569	-1	5'	-	3	11.7433	-0.948113	-1.35215	-1.08864	0.123145	0.0343986	0.0607269	0.0319959	0.00998931	0.0206909	-DD	-DD
S86	new_239556_239643_c	239556	239643	-1	intra	-	1	10.7341	0.337168	-1.53326	-0.489712	0.744424	0.130099	0.569802	0.611753	0.0667745	0.469331	---	---
S88	new_247549_247743	247549	247743	1	intra	-	6	10.869	0.117433	1.17558	1.65283	0.713356	0.0182682	0.0136313	0.570549	0.00348756	0.000967117	-UU	-UU
S89	new_252315_252458	252315	252458	1	inter	-	4	9.29494	0.898776	1.41754	0.459004	0.0500394	0.00957421	0.104991	0.00532617	0.000971543	0.0483596	-U-	UU-
S92	new_258887_259015	258887	259015	1	5'	-	3	9.49654	0.0662499	-2.09684	-1.06243	0.891936	0.0125678	0.0573907	0.823622	0.00166489	0.0188476	-DD	-DD
S93	new_261536_261647_c	261536	261647	-1	5'	-	2	9.42189	2.40622	-1.52237	-0.141796	0.0203442	0.0188117	0.686236	0.000652056	0.00367998	0.600976	UD-	UD-
T18	new_277076_277159	277076	277159	1	5'	-	1	10.746	-0.527495	0.950274	-0.40215	0.2571	0.0584803	0.29536	0.114563	0.0222735	0.199872	---	-U-
T19	new_279995_280085	279995	280085	1	5'	-	2	10.6283	-0.726245	0.67609	-1.17577	0.114285	0.0799212	0.0300603	0.0277703	0.0346095	0.00542333	--D	-UD
S100	new_292874_293464	292874	293464	1	inter	AS	24	8.98034	-0.533131	1.57734	-0.555936	0.692304	0.205686	0.623994	0.544927	0.122295	0.52874	---	---
S104	new_304308_304389_c	304308	304389	-1	5'	-	1	9.09909	1.76508	-0.425499	1.06269	0.101149	0.531781	0.164278	0.0212834	0.425626	0.0913173	---	---
T20	new_308265_308331	308265	308331	1	5'	-	1	11.2971	-0.561443	-0.210517	-2.44976	0.513088	0.789571	0.0391311	0.347306	0.710315	0.00971606	--D	--D
S106	new_312063_312158	312063	312158	1	5'	-	2	14.9046	0.943412	-1.75845	0.174586	0.127551	0.020235	0.677557	0.0342067	0.00415787	0.590167	-D-	-D-
S108	new_327480_327617	327480	327617	1	5'	-	3	11.5136	-0.131622	2.6713	0.217952	0.881925	0.0258192	0.758725	0.807882	0.0062054	0.689274	-U-	-U-
T23	new_329693_329773	329693	329773	1	5'	-	1	15.3732	-3.89069	-6.60836	-6.388	0.0863819	0.0150709	0.0214263	0.0160166	0.0024319	0.00275944	DDD	DDD
T25	new_334027_334091	334027	334091	1	5'	-	1	8.93879	3.12696	2.4626	2.54532	0.0351546	0.0257635	0.0302767	0.00257667	0.00617252	0.00548191	UUU	UUU
S110	new_338187_338287	338187	338287	1	5'	-	1	14.3163	-0.264977	-0.109971	-1.27687	0.351042	0.650723	0.0167292	0.192143	0.550897	0.00164739	--D	--D
S112	new_339879_339987	339879	339987	1	5'	-	3	8.78171	0.767942	1.12556	1.1713	0.0611735	0.0138056	0.0169556	0.00804999	0.00199253	0.00171482	-UU	UUU
S114	new_343495_343573	343495	343573	1	inter	-	1	10.335	-0.189787	-1.21869	-1.08045	0.714067	0.0488425	0.0678136	0.571795	0.0168266	0.024865	-DD	-DD
S116	new_347027_347149	347027	347149	1	5'	-	3	12.6359	0.901936	-3.31582	-1.40543	0.0504793	0.00322418	0.0140109	0.0053921	3.57844e-05	0.00103096	-DD	UDD
S119	new_352793_352857	352793	352857	1	5'	-	1	12.4511	-0.827188	-2.31391	-0.058572	0.0864026	0.0062865	0.841203	0.0160368	0.000360759	0.790699	-D-	DD-
S127	new_409056_409207_c	409056	409207	-1	3'PT	-	4	10.0014	-0.297991	0.720246	0.580492	0.781534	0.426872	0.513954	0.66238	0.31878	0.411066	---	---
S130	new_432271_432371	432271	432371	1	5'	-	2	14.818	-0.61794	-1.19771	-0.885823	0.29227	0.0613054	0.119463	0.141153	0.0238447	0.058555	-D-	-D-
S132	new_449651_449723	449651	449723	1	5'	-	1	12.4202	-1.85696	-0.57893	-3.69181	0.21301	0.617327	0.0403538	0.0837113	0.51444	0.0103712	--D	--D
S133	new_454593_455317	454593	455317	1	inter	AS	30	10.6527	-1.16973	1.5534	-0.573679	0.0928961	0.0274826	0.217947	0.0183329	0.00693311	0.132172	DU-	DU-
S134	new_456926_457022	456926	457022	1	5'	-	2	10.7375	1.35695	-1.98027	-0.71329	0.0268878	0.00593715	0.0473506	0.00132119	0.000307104	0.0136133	UD-	UDD
S135	new_463070_463495_c	463070	463495	-1	3'	AS	17	11.3663	-0.107134	0.448948	-0.965745	0.869033	0.401699	0.122793	0.788215	0.295112	0.0607455	---	---
S137	new_465941_466041	465941	466041	1	intra	-	2	13.4473	-0.370259	0.132885	-2.27834	0.424966	0.746862	0.0151004	0.257744	0.660719	0.00125471	--D	--D
S138	new_467042_467129	467042	467129	1	5'	-	1	10.8457	-0.618464	-0.842212	-1.21316	0.145728	0.0483657	0.027805	0.0435422	0.0165799	0.00463943	--D	-DD
S140	new_474268_474634	474268	474634	1	indep	-	14	11.2801	0.905695	1.92872	3.03935	0.534295	0.172058	0.0715974	0.367611	0.0967828	0.0271433	--U	--U
S142	new_486278_486431	486278	486431	1	inter	-	4	10.3638	2.59556	1.36275	0.537361	0.00493591	0.00587126	0.0365186	1.96314e-05	0.000250367	0.00832049	UU-	UU-
S143	new_489666_490525_c	489666	490525	-1	3'PT	AS	38	8.96751	0.282092	0.0771405	1.88425	0.739135	0.922637	0.0593657	0.604472	0.885417	0.019946	--U	--U
S144	new_490527_490638_c	490527	490638	-1	indep	-	2	9.6619	3.72618	0.653912	1.57357	0.0426683	0.460956	0.128351	0.00390972	0.352582	0.0647346	U--	U--
S149	new_496980_497767	496980	497767	1	5'	AS	33	9.21652	1.51837	-0.973796	0.860009	0.16725	0.252654	0.298832	0.0551164	0.16054	0.203368	---	---
S150	new_500046_500120	500046	500120	1	inter	-	1	10.2095	0.654848	0.895484	0.00405282	0.287259	0.12554	0.994203	0.136807	0.0639826	0.991379	---	---
S151	new_502632_502875	502632	502875	1	3'	-	9	11.0832	-0.524426	1.38777	0.452974	0.292701	0.0309365	0.283049	0.141472	0.00840792	0.189396	-U-	-U-
S152	new_505044_505113	505044	505113	1	inter	-	1	9.77504	-0.11459	-1.70946	0.180952	0.885735	0.0539095	0.775433	0.813434	0.019777	0.71096	-D-	-D-
S154	new_507683_507752_c	507683	507752	-1	3'	AS	1	13.031	0.169387	-1.28082	-2.02646	0.925808	0.391837	0.206628	0.878494	0.285492	0.123116	---	---
S155	new_507739_508088	507739	508088	1	inter	AS	13	9.9869	0.37773	1.31633	4.05338	0.617919	0.0982803	0.013466	0.45712	0.045678	0.000910482	-UU	-UU
S156	new_508090_508247	508090	508247	1	5'	-	5	11.7451	0.848491	0.726899	2.65736	0.196896	0.185072	0.016543	0.0723072	0.106241	0.00161043	--U	--U
S157	new_510862_511036	510862	511036	1	5'	-	6	13.1104	-0.307427	-0.0128516	0.57481	0.388294	0.969885	0.114492	0.224299	0.955006	0.054926	---	---
S158	new_511038_511105	511038	511105	1	5'	-	1	14.3131	0.346564	0.240274	0.503107	0.2571	0.339666	0.0969621	0.114846	0.235965	0.043356	---	---
S160	new_514779_515106	514779	515106	1	inter	-	4	10.8363	0.758882	-0.573642	-0.0364588	0.366582	0.427046	0.960244	0.207087	0.319152	0.945877	---	---
S161	new_515108_515709	515108	515709	1	5'	AS	25	10.6813	0.652839	-0.19907	-0.0510413	0.396433	0.771492	0.939658	0.23056	0.688791	0.917361	---	---
S162	new_516099_516240	516099	516240	1	5'	-	4	10.6562	0.751338	0.305125	0.0330589	0.171881	0.452556	0.93625	0.0573912	0.343531	0.913021	---	---
T26	new_524326_524491	524326	524491	1	5'	-	5	15.5908	-0.154875	-0.864297	-0.826687	0.593523	0.0303997	0.0390048	0.432215	0.0082275	0.00961233	---	-DD
S167	new_527912_528128	527912	528128	1	5'	-	8	9.50585	1.90298	-0.714787	1.57023	0.0249579	0.0781609	0.0193339	0.00106828	0.0335737	0.00221202	U-U	UDU
S168	new_528616_528703	528616	528703	1	5'	-	2	11.4422	2.60199	2.81769	3.04195	0.180173	0.104506	0.0914318	0.0621639	0.0498186	0.0398926	--U	--U
S173	new_546051_546165_c	546051	546165	-1	3'	-	3	6.776	-0.154785	-0.503218	-0.173739	0.489057	0.0568238	0.373862	0.32157	0.0213089	0.273386	---	---
S176	new_551074_551518	551074	551518	1	5'	AS	18	10.7895	-0.664696	-1.10142	0.559943	0.0826395	0.015014	0.0689364	0.0146184	0.0024085	0.025577	-D-	DD-
S182	new_567551_567661	567551	567661	1	5'	-	2	8.76074	1.61136	2.34728	1.58918	0.0350308	0.00781912	0.021357	0.00255433	0.000610532	0.00268965	UUU	UUU
T28	new_569014_569289_c	569014	569289	-1	3'	-	10	8.64888	0.625691	2.50346	-0.0791335	0.302695	0.0139287	0.874867	0.149112	0.00204035	0.832615	-U-	-U-
S183	new_573400_574654	573400	574654	1	inter	AS	54	10.0051	-0.155347	-0.375248	0.309852	0.769037	0.403696	0.482165	0.646051	0.297191	0.3787	---	---
S184	new_574025_574105_c	574025	574105	-1	intra	-	1	10.1483	0.599268	-1.22406	0.150904	0.161614	0.0226394	0.623172	0.0517746	0.00498667	0.527807	-D-	-D-
S186	new_579354_579540	579354	579540	1	5'	-	5	10.3938	-0.360729	0.144333	-0.287387	0.391048	0.691623	0.422518	0.226372	0.598228	0.318664	---	---
S187	new_591895_592302_c	591895	592302	-1	3'	-	16	9.12836	0.429906	1.91084	0.850538	0.490636	0.0287581	0.162481	0.323188	0.0074673	0.0898589	-U-	-U-
S188	new_593206_593301_c	593206	593301	-1	5'	-	2	10.7984	1.60632	2.48319	1.27554	0.0293408	0.00617511	0.0263412	0.00178324	0.000334069	0.00420063	UUU	UUU
S189	new_596003_596095_c	596003	596095	-1	5'	-	1	9.28037	0.0100377	0.416046	0.476183	0.991303	0.486817	0.424355	0.982103	0.378574	0.320838	---	---
S196	new_603941_604102	603941	604102	1	intra	-	5	10.9659	1.42772	0.945727	1.93784	0.0214256	0.0178843	0.00959202	0.000697954	0.00331604	0.000212551	U-U	UUU
S199	new_613552_613640	613552	613640	1	5'	-	1	11.4265	0.0930963	-1.28241	0.436863	0.898633	0.0846372	0.457521	0.834639	0.0373494	0.354893	-D-	-D-
S202	new_621713_621846	621713	621846	1	5'	-	3	11.6104	-0.850924	-0.962051	-0.219881	0.147666	0.0735319	0.594879	0.0444706	0.0307963	0.496408	---	-D-
S203	new_630028_630114	630028	630114	1	inter	-	1	12.001	-1.13159	1.08658	-1.4083	0.236604	0.188945	0.116484	0.0990778	0.109073	0.0561904	---	---
S204	new_635022_635109	635022	635109	1	5'	-	1	11.2543	1.85019	2.27337	1.1847	0.112358	0.0422686	0.167675	0.0268132	0.0136893	0.0937948	-U-	-U-
T30	new_640523_640604	640523	640604	1	5'	-	1	10.8333	0.296516	0.961158	2.46218	0.497772	0.0597374	0.0128208	0.330151	0.0229559	0.000776348	--U	-UU
S207	new_649718_649826	649718	649826	1	5'	-	2	10.2087	0.351487	-0.701113	0.954785	0.451668	0.134111	0.0733235	0.284552	0.0694939	0.0284719	---	--U
S208	new_649828_649902	649828	649902	1	5'	-	1	16.1166	-0.0254986	-1.30662	-0.218598	0.924828	0.0101398	0.328052	0.876874	0.00106967	0.229885	-D-	-D-
S209	new_651869_651961	651869	651961	1	3'	-	1	15.6416	0.207309	0.632335	0.111108	0.584622	0.108043	0.733027	0.420843	0.0522619	0.656115	---	---
S210	new_651963_653431	651963	653431	1	inter	AS	64	11.11	-0.184789	-0.00301063	1.03878	0.618303	0.993073	0.0394269	0.457755	0.989968	0.00991645	--U	--U
S211	new_653813_654070	653813	654070	1	intra	-	9	10.9719	-0.29721	-0.0309168	0.940704	0.493567	0.943888	0.0665301	0.325885	0.912962	0.0239912	---	--U
S212	new_654693_655136	654693	655136	1	inter	-	17	10.7934	-0.0294993	0.28442	1.14157	0.94239	0.409192	0.0379052	0.9083	0.302482	0.00899531	--U	--U
S213	new_655138_655222	655138	655222	1	5'	-	2	11.596	1.15725	0.00699645	2.17646	0.0521045	0.984311	0.0117112	0.00596461	0.975837	0.00055669	U-U	U-U
S216	new_659343_659558_c	659343	659558	-1	5'	-	7	9.48977	0.932288	-0.033099	1.07111	0.0788911	0.924653	0.0365888	0.0135071	0.888227	0.00836833	--U	U-U
S217	new_663028_663224	663028	663224	1	3'	-	6	12.9463	0.145657	0.755625	-0.226297	0.766536	0.119801	0.57932	0.64241	0.0599684	0.479475	---	---
S219	new_663937_664318	663937	664318	1	intra	-	15	9.58816	-0.0945595	0.571078	0.453374	0.372717	0.00900708	0.0185306	0.211713	0.000855241	0.00205661	---	---
S223	new_678515_679050	678515	679050	1	5'	AS	22	9.20111	0.495578	0.500377	1.19809	0.880906	0.862908	0.65032	0.805154	0.803321	0.558684	---	---
S226	new_681122_681254_c	681122	681254	-1	3'	-	3	11.1846	0.358451	-0.532325	-0.322098	0.711621	0.515525	0.690963	0.568481	0.408884	0.606817	---	---
S228	new_696054_696194	696054	696194	1	5'	-	4	10.7255	3.63282	1.82208	4.39273	0.0508347	0.107942	0.0214253	0.00549547	0.0521721	0.00274041	U-U	U-U
S231	new_698472_698611	698472	698611	1	intra	-	4	12.0307	-0.967346	-1.05159	0.376474	0.112264	0.0553333	0.354014	0.0267221	0.020467	0.25371	-D-	-D-
T32	new_701528_701600	701528	701600	1	inter	-	1	11.9574	-1.02515	-4.44776	-2.48941	0.158529	0.00592043	0.0207712	0.0498706	0.000271353	0.00251379	-DD	-DD
S232	new_706872_706972	706872	706972	1	intra	-	2	10.1914	-0.103918	-2.09255	-1.48819	0.899628	0.037587	0.0829016	0.836569	0.0114033	0.0344462	-DD	-DD
S234	new_724870_724986	724870	724986	1	5'	-	2	11.7279	0.397336	2.15978	-0.11781	0.0789507	0.00313243	0.38039	0.0135323	2.15022e-05	0.279529	-U-	-U-
S236	new_728319_728449_c	728319	728449	-1	5'	-	3	9.8694	4.45691	-1.90799	0.649351	0.0751618	0.226041	0.654896	0.0124747	0.138279	0.563483	U--	U--
S237	new_728598_728731	728598	728731	1	5'	-	3	14.9084	-0.754923	-2.2273	-1.08343	0.123145	0.00804934	0.0392564	0.0320269	0.000678401	0.00978437	-DD	-DD
S238	new_732824_732898_c	732824	732898	-1	5'	-	1	10.2861	1.98746	0.437981	1.34678	0.124322	0.621435	0.169916	0.0327019	0.518804	0.0955149	---	---
S239	new_737348_737602	737348	737602	1	intra	-	1	12.5178	-0.455249	0.27012	0.320565	0.0521045	0.0792007	0.0593657	0.0059796	0.0341703	0.0199364	---	---
S240	new_738983_739575	738983	739575	1	3'	AS	24	11.0733	-0.378209	-0.67701	0.227751	0.344457	0.0994818	0.495074	0.186842	0.0465002	0.392308	---	-D-
S241	new_739577_739877	739577	739877	1	inter	AS	11	10.1975	-0.354753	-1.27038	0.439293	0.341297	0.0213648	0.200577	0.184223	0.00456429	0.118143	-D-	-D-
S243	new_744739_744850	744739	744850	1	intra	-	2	11.398	-0.414985	-1.7361	-0.693414	0.274662	0.0111237	0.0800125	0.127532	0.0013083	0.032737	-D-	-DD
S252	new_818856_819310_c	818856	819310	-1	inter	-	17	9.29974	0.0912013	2.95479	1.32254	0.887173	0.0109755	0.0634923	0.81509	0.001268	0.0223261	-UU	-UU
S263	new_837745_838076	837745	838076	1	intra	AS	12	10.3401	-0.28425	2.32373	-0.0758515	0.319451	0.00510669	0.746919	0.164082	0.000154934	0.673358	-U-	-U-
S264	new_838921_839051_c	838921	839051	-1	5'	-	3	10.1096	-0.0394755	0.0535084	1.21188	0.947462	0.923256	0.0696842	0.91588	0.886227	0.0259996	--U	--U
S266	new_839233_839338_c	839233	839338	-1	intra	-	2	10.1076	0.315357	-0.351187	0.938823	0.750623	0.678818	0.278243	0.619833	0.582138	0.185232	---	---
S267	new_839654_839734_c	839654	839734	-1	intra	-	1	12.5345	0.168647	0.122387	0.235147	0.503748	0.577814	0.298832	0.337202	0.473413	0.203382	---	---
S269	new_843132_844096	843132	844096	1	5'	AS	41	8.80134	0.57929	0.0606311	0.699358	0.784076	0.975988	0.689823	0.667043	0.963627	0.605554	---	---
S270	new_843997_844071_c	843997	844071	-1	5'	-	1	13.9753	-0.00226987	-1.96046	0.955345	0.991726	0.00327563	0.0123847	0.983086	4.09454e-05	0.000687256	-D-	-DU
S274	new_861494_861585_c	861494	861585	-1	inter	-	1	9.71357	-0.293354	0.147666	-0.417774	0.717735	0.840369	0.538301	0.576392	0.775057	0.435841	---	---
S275	new_863681_863837	863681	863837	1	indep	-	5	10.3491	-0.491823	0.132351	-0.478557	0.306183	0.746548	0.252353	0.152628	0.659882	0.161353	---	---
S276	new_864500_865153	864500	865153	1	5'	AS	27	8.02428	0.725768	-0.519248	0.702531	0.524098	0.602886	0.475682	0.358293	0.499322	0.372257	---	---
S277	new_873289_873401	873289	873401	1	intra	-	3	10.8485	0.872709	0.467251	0.225316	0.121101	0.246788	0.549025	0.0309633	0.155458	0.446834	---	---
S278	new_875144_875427	875144	875427	1	5'	-	10	8.62461	0.713377	1.55687	-0.147188	0.216185	0.0292489	0.739713	0.0852457	0.00767783	0.66322	-U-	-U-
S279	new_875695_876176	875695	876176	1	inter	-	19	8.82156	0.579527	1.51686	1.49648	0.340426	0.042153	0.0484591	0.183301	0.013624	0.0142601	-UU	-UU
S280	new_876178_876425	876178	876425	1	5'	-	8	10.7337	0.510695	0.82318	2.461	0.32924	0.114314	0.0153897	0.173835	0.0562042	0.00134817	--U	--U
S281	new_877404_877496	877404	877496	1	3'	-	2	13.4522	-0.589082	-0.228128	0.607848	0.0528745	0.192956	0.0307345	0.00633002	0.112192	0.00565681	---	D-U
S282	new_886682_886774_c	886682	886774	-1	intra	-	1	11.0887	-0.534273	1.3495	-0.939762	0.135098	0.0120236	0.0310233	0.0379706	0.00152478	0.00581687	-U-	-UD
S284	new_909123_909197_c	909123	909197	-1	3'	-	1	10.1344	1.54212	2.7004	1.61463	0.22746	0.0512699	0.153085	0.0928363	0.0183134	0.0827946	-U-	-U-
S285	new_909747_909826_c	909747	909826	-1	5'	-	2	10.6482	0.946705	0.152942	0.992204	0.206383	0.801832	0.136086	0.0794356	0.724686	0.0703112	---	---
S287	new_920382_920473	920382	920473	1	5'	-	1	12.5761	-0.17748	-1.75574	-0.0829918	0.713382	0.0187646	0.838924	0.57091	0.00365627	0.787445	-D-	-D-
S288	new_925460_925632	925460	925632	1	5'	-	5	11.8518	0.314169	-0.374248	0.649145	0.333515	0.206547	0.0724538	0.177117	0.123067	0.0277603	---	--U
S292	new_929322_929389	929322	929389	1	inter	-	1	8.088	0.933851	-0.843337	0.397757	0.395079	0.375866	0.667131	0.22934	0.269739	0.578603	---	---
S295	new_931808_931878	931808	931878	1	intra	-	1	9.83335	0.0507682	-1.0024	-0.411459	0.930985	0.0942579	0.398429	0.889373	0.0429979	0.296029	-D-	-D-
S296	new_935441_935588_c	935441	935588	-1	5'	-	5	9.38716	2.65692	2.82113	3.64318	0.0364542	0.0144815	0.0130183	0.00276168	0.00220788	0.000835781	UUU	UUU
S297	new_935578_935655	935578	935655	1	5'	-	1	12.2769	-0.0788998	-0.94909	0.571269	0.88025	0.0769633	0.210579	0.803395	0.0329135	0.126414	---	-D-
S298	new_936766_937078	936766	937078	1	inter	AS	11	13.8628	-0.482915	-1.99729	-0.0392733	0.0839573	0.00405096	0.81422	0.0150667	7.21194e-05	0.756546	-D-	-D-
S300	new_942230_942320_c	942230	942320	-1	5'	-	2	12.6747	0.139036	-0.865839	0.53558	0.75693	0.0746684	0.196391	0.629731	0.031496	0.115082	---	-D-
S303	new_945417_945519	945417	945519	1	5'	-	2	11.8283	1.32888	-0.794943	0.190357	0.0966253	0.158172	0.700724	0.0195447	0.0869345	0.617513	U--	U--
S304	new_946423_946695	946423	946695	1	5'	-	3	14.3539	1.96373	0.445183	0.770257	0.0791364	0.501549	0.265483	0.0135941	0.393992	0.174072	U--	U--
S305	new_951346_951431	951346	951431	1	inter	-	2	13.6539	0.868688	-0.596936	-0.0857593	0.234382	0.313361	0.881609	0.0976013	0.213026	0.842036	---	---
S306	new_952948_953024	952948	953024	1	3'	-	1	12.2602	0.171013	0.172016	0.939636	0.890729	0.874171	0.355309	0.821057	0.820032	0.255244	---	---
S307	new_953026_953194	953026	953194	1	inter	-	5	8.62803	1.14571	-0.505619	1.92661	0.355093	0.633035	0.121039	0.196041	0.531486	0.0596254	---	---
S311	new_967139_967321	967139	967321	1	3'	AS	6	10.4325	1.04582	-0.881417	2.43455	0.350737	0.361853	0.0625406	0.191842	0.256724	0.0217471	--U	--U
S312	new_967323_967934	967323	967934	1	inter	AS	25	8.83306	2.02004	0.0522044	2.18288	0.113358	0.957434	0.0617392	0.0272015	0.934147	0.0212536	--U	--U
S313	new_972833_973008_c	972833	973008	-1	indep	-	6	8.53299	0.22596	3.27798	-0.000219459	0.888241	0.0604103	0.999821	0.817586	0.0233175	0.999821	-U-	-U-
S316	new_984595_985733_c	984595	985733	-1	inter	AS	49	10.9798	-0.905349	-1.5337	-0.133511	0.619126	0.340864	0.934066	0.458599	0.237443	0.909653	---	---
S317	new_984790_984900	984790	984900	1	5'	-	2	10.4317	1.82807	2.00194	2.74985	0.130399	0.0667121	0.0384519	0.0354645	0.0268112	0.00933641	-UU	-UU
S319	new_996597_997083_c	996597	997083	-1	5'	AS	19	8.83634	0.913964	0.315718	2.13356	0.123647	0.436277	0.0167404	0.0322465	0.328199	0.00167448	--U	--U
S320	new_1000282_1000363	1000282	1000363	1	5'	-	1	11.5904	1.00932	2.62923	0.0610607	0.171942	0.0147398	0.912069	0.0575193	0.00233906	0.880803	-U-	-U-
S321	new_1002410_1002500	1002410	1002500	1	5'	-	1	12.2547	-0.36983	1.11314	0.406704	0.470688	0.0611128	0.36386	0.303183	0.0237275	0.26399	-U-	-U-
S322	new_1004835_1004923	1004835	1004923	1	3'	-	2	11.0519	0.223389	2.15827	1.26975	0.784573	0.036882	0.119328	0.668076	0.0111275	0.0584212	-U-	-U-
S323	new_1006655_1006728	1006655	1006728	1	inter	-	2	9.88518	-1.24678	-0.0182876	-0.375918	0.204821	0.982884	0.613636	0.0783594	0.974134	0.517407	---	---
S327	new_1018497_1020028_c	1018497	1020028	-1	inter	AS	65	9.03949	0.439337	-0.28067	2.78746	0.828539	0.875169	0.144052	0.72675	0.822476	0.076091	---	---
S330	new_1030069_1030171_c	1030069	1030171	-1	5'	-	2	11.3746	1.04831	0.317883	2.34217	0.0197802	0.082792	0.00722619	0.000516826	0.0362686	2.18032e-05	U-U	U-U
S331	new_1032054_1034008	1032054	1034008	1	inter	AS	80	9.53086	-0.0925864	-0.770343	0.309418	0.970391	0.686913	0.870984	0.947785	0.593113	0.82727	---	---
S336	new_1041710_1041809_c	1041710	1041809	-1	5'	-	2	12.0555	0.434887	-0.974443	0.115878	0.394289	0.0781177	0.786608	0.228807	0.0335255	0.724502	---	-D-
S340	new_1044967_1045036	1044967	1045036	1	5'	-	1	10.8225	0.324229	2.11989	-1.1913	0.873579	0.231864	0.468175	0.794659	0.143071	0.364509	---	---
S341	new_1045199_1045317	1045199	1045317	1	inter	-	3	10.713	1.82184	1.25422	-2.16414	0.0197802	0.0148176	0.0102831	0.000568731	0.00236015	0.000291087	UUD	UUD
S344	new_1054654_1054745	1054654	1054745	1	intra	-	2	12.3443	0.141244	0.846199	0.0687154	0.649531	0.035856	0.793164	0.492069	0.0106142	0.731874	---	-U-
S346	new_1056539_1056622	1056539	1056622	1	3'	-	1	12.9939	-1.12645	-0.177657	0.522084	0.417051	0.890159	0.657515	0.249994	0.842448	0.566982	---	---
S348	new_1071709_1071971_c	1071709	1071971	-1	indep	-	9	11.6988	0.0616698	1.86366	0.153418	0.953427	0.087631	0.861098	0.925077	0.0389638	0.815597	-U-	-U-
S352	new_1073110_1073875	1073110	1073875	1	3'	AS	33	10.3474	-1.15247	-1.29863	0.00344896	0.0630285	0.0246799	0.992629	0.00869891	0.00569321	0.989245	DD-	DD-
S353	new_1074350_1074613_c	1074350	1074613	-1	inter	AS	9	9.95948	1.42447	1.12619	1.46634	0.0606974	0.0505408	0.0340138	0.0079459	0.0177287	0.00717239	UUU	UUU
S355	new_1075165_1075252_c	1075165	1075252	-1	5'	-	1	13.0214	0.975359	0.344168	1.20182	0.0896679	0.340517	0.0365186	0.0169888	0.237007	0.00832565	--U	U-U
S361	new_1097850_1097950_c	1097850	1097950	-1	5'	-	2	10.3725	1.81349	0.486731	0.987087	0.12827	0.550659	0.252427	0.0344725	0.445303	0.161448	---	---
T35	new_1100155_1100218	1100155	1100218	1	5'	-	1	12.1894	0.995823	0.0183351	1.16896	0.0526501	0.953456	0.023989	0.00618249	0.927272	0.00345296	--U	U-U
S364	new_1107562_1107672	1107562	1107672	1	inter	-	2	10.4117	-0.546492	-0.826965	-0.542957	0.333914	0.133219	0.272432	0.177645	0.0687792	0.179867	---	---
S370	new_1122762_1122861	1122762	1122861	1	5'	-	2	8.67521	0.909177	1.3148	-0.166124	0.102296	0.0258192	0.635778	0.0218474	0.00620072	0.541736	-U-	-U-
S374	new_1129272_1129714	1129272	1129714	1	5'	AS	17	8.16813	1.7579	1.87228	0.881912	0.114285	0.0592959	0.255818	0.0277549	0.022734	0.16507	-U-	-U-
S376	new_1130759_1130917_c	1130759	1130917	-1	3'	-	4	9.18135	1.62909	0.919141	0.470164	0.145273	0.269471	0.549025	0.0432794	0.174901	0.446941	---	---
S378	new_1143506_1143576	1143506	1143576	1	intra	-	1	11.3442	0.764022	1.11729	0.852546	0.226495	0.0757976	0.135274	0.0922711	0.0321996	0.0697635	-U-	-U-
S386	new_1153150_1153230	1153150	1153230	1	inter	-	1	10.5569	1.05332	-2.73191	-0.875987	0.0688546	0.00592893	0.057746	0.0102407	0.000289445	0.0190581	UD-	UDD
S390	new_1164254_1164369	1164254	1164369	1	5'	-	3	8.84129	0.376768	3.08649	0.743137	0.590921	0.013761	0.248998	0.429425	0.00197814	0.158284	-U-	-U-
S391	new_1168046_1168198_c	1168046	1168198	-1	3'	AS	5	10.438	1.16628	0.460725	0.723912	0.0509275	0.174187	0.0726515	0.00555051	0.0981784	0.0279048	U--	U-U
S392	new_1168838_1168972_c	1168838	1168972	-1	5'	-	4	10.7705	1.22315	0.178748	0.51429	0.0323759	0.475049	0.0962806	0.00224181	0.366723	0.042998	U--	U--
T36	new_1180803_1180868_c	1180803	1180868	-1	5'	-	1	10.7556	1.35816	-0.270794	-0.300843	0.0619962	0.498172	0.448345	0.00846603	0.390141	0.345005	U--	U--
S395	new_1188125_1188650	1188125	1188650	1	5'	AS	21	10.0338	0.136555	1.32871	1.1916	0.714887	0.0196942	0.0311703	0.572857	0.00396122	0.00587986	-UU	-UU
S396	new_1189532_1189645	1189532	1189645	1	inter	-	3	10.9724	-0.0993502	3.05417	0.631985	0.827869	0.00610837	0.142473	0.725866	0.000319301	0.074913	-U-	-U-
S397	new_1190234_1190430_c	1190234	1190430	-1	5'	-	6	9.93107	0.433481	1.65388	1.45575	0.443339	0.0313415	0.0470043	0.276963	0.00866057	0.0134425	-UU	-UU
S398	new_1192592_1192857	1192592	1192857	1	inter	-	9	10.7806	-0.262615	-0.951123	0.491506	0.4337	0.0331701	0.140307	0.266745	0.00951756	0.0732893	---	-D-
S401	new_1207812_1208152	1207812	1208152	1	inter	AS	13	10.0539	0.216498	1.4823	1.00642	0.543729	0.0150709	0.0393293	0.376237	0.00243046	0.00985608	-UU	-UU
S403	new_1211372_1211476	1211372	1211476	1	5'	-	2	7.52988	3.10488	-0.205483	0.545672	0.00390617	0.192106	0.0307345	6.65825e-06	0.111516	0.00567212	U--	U--
S407	new_1221487_1221593	1221487	1221593	1	inter	-	2	11.6754	2.04466	-3.79757	-2.89247	0.0378252	0.00592893	0.0128979	0.00302928	0.000283731	0.000815889	UDD	UDD
S409	new_1227517_1227631	1227517	1227631	1	inter	-	2	12.2763	3.58956	1.6093	3.83892	0.0431053	0.113618	0.0227453	0.00397702	0.0556686	0.00310593	U-U	U-U
S410	new_1228135_1228924	1228135	1228924	1	inter	AS	33	8.52831	0.773293	1.75487	3.54629	0.202842	0.0248029	0.0109458	0.0766244	0.00575446	0.000405174	-UU	-UU
S417	new_1234909_1235088_c	1234909	1235088	-1	5'	-	5	10.7572	2.33276	1.03911	3.42777	0.0541198	0.1515	0.0164752	0.00657023	0.081948	0.00158983	U-U	U-U
S418	new_1235709_1235911_c	1235709	1235911	-1	intra	-	7	10.2207	0.19549	0.493414	0.276769	0.347856	0.0477799	0.161281	0.189344	0.0163067	0.0889796	---	---
S426	new_1255867_1256041_c	1255867	1256041	-1	5'	-	5	10.3773	0.241165	-0.710863	0.629422	0.490512	0.071423	0.0952384	0.323013	0.0293762	0.0424012	---	-DU
S431	new_1263613_1263701_c	1263613	1263701	-1	3'	-	2	9.5484	0.332581	2.68319	-0.666848	0.735898	0.0343991	0.420098	0.598754	0.0100005	0.316347	-U-	-U-
S432	new_1264932_1265017_c	1264932	1265017	-1	5'	-	1	12.871	0.382035	-0.729247	-2.46611	0.717272	0.417889	0.0541287	0.575856	0.310172	0.0171534	--D	--D
S434	new_1266349_1266589	1266349	1266589	1	5'	-	8	9.0178	1.67036	-0.499379	2.50895	0.0464222	0.25622	0.0140016	0.0046598	0.163146	0.0010169	U-U	U-U
S435	new_1268593_1268828	1268593	1268828	1	intra	-	8	11.836	1.06344	-1.17506	-0.157313	0.124873	0.0618475	0.73767	0.0329211	0.0241182	0.660689	-D-	-D-
S436	new_1269585_1269672	1269585	1269672	1	3'	-	1	11.862	1.04126	0.103384	0.0955069	0.00969921	0.294744	0.324339	9.91964e-05	0.196887	0.2263	U--	U--
S439	new_1275640_1275738	1275640	1275738	1	inter	-	2	15.662	0.211535	-0.182058	-0.413766	0.729326	0.731927	0.421274	0.59092	0.641961	0.317472	---	---
S442	new_1277495_1278195_c	1277495	1278195	-1	inter	AS	29	9.93556	-0.432463	-1.60958	-0.230157	0.727717	0.168444	0.825406	0.588632	0.0941754	0.77028	---	---
S445	new_1281024_1281127	1281024	1281127	1	5'	-	2	11.5695	0.355908	1.88449	-0.691858	0.573774	0.0303971	0.236529	0.409708	0.00821709	0.148279	-U-	-U-
S456	new_1325005_1325095	1325005	1325095	1	5'	-	2	10.7284	0.480201	-2.68694	1.47964	0.756017	0.0942579	0.275337	0.628726	0.0430118	0.182483	-D-	-D-
S457	new_1334248_1334338	1334248	1334338	1	intra	-	1	12.154	1.06913	-3.2	1.06173	0.109482	0.00701656	0.0696255	0.0253495	0.00047982	0.0259118	-DU	-DU
S458	new_1348200_1348403_c	1348200	1348403	-1	indep	-	7	9.1902	1.37774	1.55243	2.2496	0.103429	0.0455984	0.0262271	0.0226054	0.0152858	0.00415328	-UU	-UU
S459	new_1351139_1351236_c	1351139	1351236	-1	5'	-	2	12.0614	1.12299	-0.0202925	1.89396	0.0689776	0.959299	0.0162946	0.0103625	0.938329	0.0015416	U-U	U-U
S474	new_1395911_1396012	1395911	1396012	1	5'	-	3	11.6847	1.93445	-1.37618	2.22046	0.0317609	0.028657	0.0151793	0.00213581	0.00741392	0.00126816	UDU	UDU
S475	new_1397771_1398159_c	1397771	1398159	-1	5'	AS	15	8.48421	1.3287	2.11984	1.33158	0.103234	0.0211332	0.0634923	0.0224864	0.00449241	0.0223305	-UU	-UU
S476	new_1398413_1398495	1398413	1398495	1	5'	-	1	11.7743	0.328997	-3.21393	-1.65615	0.77046	0.031116	0.133019	0.647825	0.00854511	0.06807	-D-	-D-
S480	new_1411773_1411859	1411773	1411859	1	5'	-	1	7.49081	2.54602	1.6582	1.89708	0.0197802	0.0161626	0.0167404	0.000541247	0.00276713	0.00167067	UUU	UUU
S481	new_1413790_1414949	1413790	1414949	1	inter	AS	50	9.16814	0.271096	2.84201	1.2354	0.822541	0.0453461	0.240342	0.717386	0.015178	0.151306	-U-	-U-
S482	new_1414827_1414907_c	1414827	1414907	-1	5'	-	1	12.7531	-0.392762	-2.4146	-1.1437	0.795978	0.110133	0.36862	0.682139	0.0535437	0.268609	---	---
S485	new_1421924_1422163	1421924	1422163	1	3'	-	9	10.1615	0.395363	0.644529	0.959962	0.42754	0.175873	0.0811824	0.26033	0.0995612	0.0335031	---	--U
S488	new_1430482_1430571_c	1430482	1430571	-1	5'	-	2	10.8803	0.443487	0.47607	0.13483	0.623892	0.54031	0.862203	0.464427	0.434704	0.818053	---	---
S489	new_1430539_1430623	1430539	1430623	1	5'	-	1	8.23008	0.276368	-0.880349	0.304831	0.682541	0.169721	0.592067	0.532229	0.0952751	0.493277	---	---
S492	new_1437728_1437978_c	1437728	1437978	-1	5'	-	9	10.2867	2.67967	0.838403	4.59852	0.0411926	0.211594	0.0111301	0.00356534	0.127077	0.000458615	U-U	U-U
S494	new_1439340_1439447	1439340	1439447	1	inter	-	3	11.4513	-0.233809	-0.14813	0.731944	0.530198	0.651517	0.0800125	0.363808	0.551938	0.0327444	---	--U
S495	new_1441789_1442065	1441789	1442065	1	3'	-	10	12.8579	-0.561752	0.239939	0.0228143	0.290721	0.580789	0.958602	0.13991	0.476291	0.944078	---	---
S500	new_1447578_1447661_c	1447578	1447661	-1	3'	-	1	11.4119	1.02442	-2.02037	-0.299173	0.328897	0.0738774	0.731273	0.173418	0.0310061	0.654268	-D-	-D-
S504	new_1454806_1455063	1454806	1455063	1	inter	-	9	11.1815	-0.571011	-0.564452	0.563974	0.309347	0.251111	0.250121	0.155488	0.15918	0.159452	---	---
S510	new_1478987_1479136	1478987	1479136	1	5'	-	4	12.0296	0.867306	-2.18229	0.13977	0.166693	0.0152862	0.757457	0.0547423	0.00249102	0.687163	-D-	-D-
S511	new_1482096_1482247	1482096	1482247	1	intra	-	4	10.6412	0.644885	0.0930263	0.573124	0.0364895	0.505107	0.0268043	0.00280467	0.398058	0.00433032	---	U--
S513	new_1483671_1483955	1483671	1483955	1	inter	-	10	11.9985	-0.849067	-2.725	-0.245384	0.114186	0.00662946	0.486917	0.0276814	0.000407892	0.383447	-D-	-D-
S514	new_1483957_1484044	1483957	1484044	1	5'	-	1	11.7273	-0.820007	-2.51988	-0.138325	0.235853	0.0161138	0.79674	0.0986739	0.00274971	0.735928	-D-	-D-
S515	new_1484357_1484465	1484357	1484465	1	intra	-	2	14.5395	-0.385187	-1.1924	-0.184603	0.263988	0.0187162	0.500218	0.119394	0.00361917	0.397333	-D-	-D-
S516	new_1485356_1485452	1485356	1485452	1	inter	-	1	11.3552	0.0353791	-2.02143	-1.0934	0.946843	0.0165792	0.0673163	0.914922	0.00289195	0.0245551	-DD	-DD
S517	new_1485897_1486004	1485897	1486004	1	inter	-	2	12.4428	-1.21623	-0.84657	-0.856187	0.201543	0.2668	0.260255	0.0757695	0.172561	0.168786	---	---
S520	new_1494737_1495461	1494737	1495461	1	5'	AS	30	9.90746	-0.28717	1.13361	1.70973	0.396546	0.0228749	0.0143459	0.230718	0.0050732	0.00109496	-UU	-UU
S522	new_1507447_1507538	1507447	1507538	1	5'	-	1	11.4595	0.466067	-0.780007	-0.670588	0.276249	0.0771809	0.109492	0.128822	0.0330358	0.0515111	---	-D-
S523	new_1512193_1512258_c	1512193	1512258	-1	5'	-	1	11.9439	-0.343882	-0.473174	0.194842	0.622159	0.434058	0.745002	0.461788	0.325872	0.66895	---	---
S527	new_1518186_1518290	1518186	1518290	1	inter	-	2	9.571	-0.616433	0.11336	1.55417	0.454471	0.882678	0.0862826	0.287487	0.832693	0.0365501	--U	--U
S532	new_1530423_1530536	1530423	1530536	1	intra	-	2	16.2576	-0.311216	-0.812269	-0.820253	0.100119	0.00793936	0.0121095	0.0209908	0.000648961	0.000624896	---	-DD
S535	new_1535752_1535847_c	1535752	1535847	-1	5'	-	1	11.279	0.118648	0.886111	2.20533	0.90851	0.302874	0.0585966	0.849001	0.203981	0.0195321	--U	--U
S536	new_1537029_1537112	1537029	1537112	1	5'	-	2	9.07364	0.665008	-0.991932	-0.34844	0.514688	0.285669	0.69193	0.348876	0.188985	0.608191	---	---
S539	new_1550649_1550796_c	1550649	1550796	-1	3'	AS	4	12.1328	0.862856	-0.529885	0.133079	0.131627	0.215214	0.73477	0.0363219	0.129943	0.657814	---	---
S541	new_1552772_1552898	1552772	1552898	1	5'	-	3	8.95816	3.36331	1.29134	2.39747	0.024404	0.0709218	0.0240617	0.000970991	0.0290672	0.00347254	UUU	UUU
S542	new_1559111_1559216	1559111	1559216	1	5'	-	2	9.77416	2.18941	0.747756	2.27713	0.0519407	0.228923	0.0287454	0.00581545	0.140684	0.00504744	U-U	U-U
S543	new_1559218_1559308	1559218	1559308	1	5'	-	1	12.6523	-0.394757	-0.306883	-0.567915	0.417331	0.463602	0.209275	0.25032	0.355304	0.125446	---	---
S544	new_1560362_1560465	1560362	1560465	1	5'	-	3	10.5384	0.531956	-0.0192156	-1.11391	0.198218	0.957571	0.0340138	0.073103	0.934658	0.00718836	--D	--D
S548	new_1569320_1569425	1569320	1569425	1	inter	-	2	12.076	0.0737404	0.380615	1.34191	0.824194	0.201285	0.0193339	0.720701	0.118712	0.00221211	--U	--U
S549	new_1569427_1569518	1569427	1569518	1	5'	-	2	13.5122	-0.371547	0.0118205	0.317255	0.153204	0.956658	0.139781	0.0472881	0.93256	0.0729616	---	---
S550	new_1570575_1571849	1570575	1571849	1	inter	AS	56	9.84283	-0.220932	0.201364	0.973665	0.360734	0.340427	0.0208605	0.201924	0.23688	0.00255176	---	--U
S553	new_1575098_1575233	1575098	1575233	1	5'	AS	3	13.6901	0.743931	-1.32237	1.26323	0.112526	0.0189264	0.0269744	0.0269074	0.00372077	0.00439867	-DU	-DU
S554	new_1580047_1580120	1580047	1580120	1	5'	-	1	14.9759	0.486806	-0.179341	0.239524	0.366196	0.700975	0.596893	0.206381	0.608441	0.499672	---	---
S555	new_1581224_1582676_c	1581224	1582676	-1	indepMT	AS	64	9.03018	0.113355	0.0164007	1.19766	0.971277	0.994823	0.615202	0.949938	0.99275	0.519193	---	---
S557	new_1586241_1586329	1586241	1586329	1	5'	-	1	12.8265	-0.234722	-0.564767	0.175475	0.675357	0.261351	0.711068	0.522783	0.16765	0.628649	---	---
S558	new_1587815_1587925	1587815	1587925	1	intra	-	2	13.5517	-0.439943	0.569524	-0.319397	0.0907558	0.0281165	0.102909	0.0174555	0.00719954	0.0470771	---	---
S559	new_1591418_1591539	1591418	1591539	1	intra	-	2	12.1127	-0.462605	1.58182	-0.279881	0.359996	0.026304	0.510214	0.200841	0.00638171	0.407108	-U-	-U-
T45	new_1593637_1593703	1593637	1593703	1	5'	-	1	12.388	0.554953	0.292056	1.8588	0.307574	0.514798	0.0262732	0.154012	0.407825	0.00417982	--U	--U
S566	new_1609165_1609275	1609165	1609275	1	5'	-	3	10.4749	1.32874	-2.31156	-0.252868	0.0374324	0.00626917	0.387057	0.00293849	0.000354745	0.285601	UD-	UD-
S567	new_1612428_1612520	1612428	1612520	1	intra	-	1	12.6567	0.0651458	0.881537	0.186436	0.768038	0.0153494	0.324937	0.644396	0.00252044	0.226964	---	-U-
S568	new_1630017_1630089	1630017	1630089	1	inter	-	1	9.11595	-0.00620427	-0.663044	-1.04666	0.996577	0.427046	0.235394	0.992021	0.319029	0.147121	---	---
S569	new_1630221_1630381	1630221	1630381	1	intra	-	5	11.7478	1.84036	-2.99244	-1.93207	0.0582439	0.0109322	0.03234	0.00750111	0.00124699	0.00630986	UDD	UDD
S570	new_1633963_1634060	1633963	1634060	1	intra	-	2	10.555	1.38064	-0.841564	-0.846175	0.248244	0.382453	0.374188	0.107462	0.275975	0.273739	---	---
S571	new_1640646_1640719	1640646	1640719	1	5'	-	1	14.0582	0.601613	-0.366309	1.52584	0.122605	0.202454	0.0149169	0.0317275	0.119939	0.00119788	--U	--U
T46	new_1641596_1641671	1641596	1641671	1	intra	-	1	13.9547	0.791282	0.239196	1.6345	0.0245541	0.120443	0.00756899	0.00101407	0.0604725	5.95713e-05	--U	U-U
S573	new_1655375_1655445	1655375	1655445	1	intra	-	1	11.1029	-0.173235	0.941792	-0.103962	0.560896	0.0268901	0.684291	0.395177	0.00663596	0.598496	---	-U-
S575	new_1655788_1655880_c	1655788	1655880	-1	5'	-	1	15.171	-1.71811	-0.40707	-2.53712	0.245598	0.736279	0.0870946	0.105635	0.647476	0.0370647	--D	--D
T47	new_1655963_1656023	1655963	1656023	1	5'	-	1	13.1688	0.165291	-2.11688	-0.262437	0.709006	0.0111057	0.479105	0.564584	0.00130408	0.375738	-D-	-D-
S576	new_1658104_1658193	1658104	1658193	1	inter	-	2	11.9708	-0.72337	-1.54575	-1.02825	0.449745	0.115433	0.242149	0.282647	0.0569599	0.152673	---	---
T48	new_1661859_1661920	1661859	1661920	1	3'	-	1	11.7119	0.755788	-0.379653	0.266562	0.0369408	0.0736152	0.153993	0.0028825	0.0308643	0.0834776	---	U--
S577	new_1665639_1665709	1665639	1665709	1	5'	-	1	13.745	0.661424	-1.15747	-0.670143	0.134416	0.0251563	0.0858526	0.037677	0.0058698	0.0362272	-D-	-DD
T49	new_1666476_1666539	1666476	1666539	1	inter	-	1	12.5764	0.160912	-1.40358	-0.915475	0.752504	0.0335872	0.0898737	0.622669	0.0097072	0.0388261	-D-	-DD
S579	new_1673515_1673619	1673515	1673619	1	intra	-	2	15.1883	0.10555	0.00869614	-0.00944515	0.856443	0.987191	0.983638	0.769751	0.980647	0.978981	---	---
S580	new_1674154_1674258	1674154	1674258	1	inter	-	3	14.235	-1.10206	-2.45933	-1.42616	0.08601	0.00900708	0.0328405	0.0159063	0.000856971	0.00652457	DDD	DDD
S581	new_1676463_1676531	1676463	1676531	1	5'	-	1	12.3328	0.0390941	-0.0643673	0.0141904	0.875693	0.759805	0.945515	0.797411	0.674903	0.92547	---	---
S582	new_1680259_1680378	1680259	1680378	1	inter	-	2	9.5959	-0.395687	0.241513	-0.0372492	0.223736	0.351078	0.883905	0.0904577	0.246612	0.844565	---	---
S583	new_1683508_1683660	1683508	1683660	1	5'	-	4	12.5408	1.18552	0.603146	1.71444	0.0932192	0.205686	0.0289855	0.018432	0.122321	0.00513764	U-U	U-U
T50	new_1691207_1691277	1691207	1691277	1	5'	-	1	11.9547	1.42004	-0.726359	-0.976042	0.0387637	0.0747619	0.0439005	0.00316656	0.0315614	0.0120736	U--	UDD
S585	new_1695136_1695253	1695136	1695253	1	intra	-	3	13.1428	0.455282	-1.99927	-2.12876	0.518273	0.0342323	0.0356837	0.352583	0.00991843	0.0079642	-DD	-DD
S586	new_1717808_1717932	1717808	1717932	1	5'	-	2	16.1204	0.00822224	-0.533757	0.154996	0.984743	0.135072	0.612774	0.971688	0.0703499	0.515893	---	---
S587	new_1718700_1718774	1718700	1718774	1	inter	-	1	16.1788	-0.492764	-1.03024	-0.439989	0.404657	0.0961937	0.385297	0.238502	0.0443803	0.284084	-D-	-D-
S588	new_1719657_1719801	1719657	1719801	1	intra	-	3	14.7526	-0.159062	-2.0082	-0.990886	0.737216	0.0138056	0.0666003	0.600313	0.00200024	0.0240291	-D-	-DD
S589	new_1721108_1721213	1721108	1721213	1	5'	-	2	14.3088	0.266846	-0.618609	-0.130849	0.136044	0.0143524	0.306961	0.0387005	0.00215829	0.211269	---	-D-
S590	new_1727025_1727132	1727025	1727132	1	intra	-	2	12.0184	0.603308	0.115614	0.633186	0.132049	0.680805	0.077993	0.0364884	0.585318	0.0315074	---	--U
S595	new_1739238_1739323	1739238	1739323	1	inter	-	1	15.2385	-0.686632	-1.61016	-0.171864	0.258375	0.0328809	0.72319	0.115877	0.00934821	0.642653	-D-	-D-
S596	new_1741529_1741617	1741529	1741617	1	inter	-	2	12.1896	-0.505783	-1.65681	0.0555085	0.204528	0.0120228	0.854982	0.0779706	0.00151651	0.808701	-D-	-D-
T51	new_1741600_1741686_c	1741600	1741686	-1	5'	AS	2	8.98121	4.169	-1.65373	1.20214	0.0431127	0.145448	0.252516	0.00401419	0.0777926	0.1616	U--	U--
S599	new_1745919_1745990	1745919	1745990	1	5'	-	1	14.233	0.127707	-1.54174	-0.759018	0.795128	0.0252337	0.11889	0.680829	0.00590456	0.0580938	-D-	-D-
S600	new_1747032_1747122	1747032	1747122	1	intra	-	1	13.474	-0.403768	-0.605548	-0.144236	0.294292	0.108826	0.643861	0.143356	0.0527023	0.551647	---	---
S602	new_1754642_1754742	1754642	1754742	1	inter	-	2	11.0197	0.990397	-0.208183	0.570302	0.0285397	0.284343	0.0442281	0.00165239	0.187893	0.0122037	---	U--
S603	new_1759601_1759654	1759601	1759654	1	intra	-	1	11.0911	-0.454414	0.349399	0.462423	0.414559	0.465909	0.33975	0.247793	0.357285	0.240914	---	---
T52	new_1761641_1761706	1761641	1761706	1	inter	-	1	13.0697	0.256209	0.926132	0.545957	0.103234	0.00563425	0.0162499	0.0224034	0.000197412	0.00152391	---	-U-
S604	new_1764473_1764599	1764473	1764599	1	inter	-	3	12.2672	-0.143422	1.63376	0.150618	0.710429	0.0140482	0.641076	0.566594	0.00207265	0.548193	-U-	-U-
S606	new_1767035_1767134	1767035	1767134	1	inter	-	2	11.3064	-0.255671	1.49553	1.26623	0.299543	0.00690033	0.0132348	0.147104	0.000465249	0.000884827	-UU	-UU
S609	new_1770236_1770410	1770236	1770410	1	inter	-	5	9.0281	0.414456	1.21991	0.213888	0.328198	0.0302844	0.542371	0.172615	0.00815615	0.440368	-U-	-U-
S613	new_1781074_1781165_c	1781074	1781165	-1	5'	-	2	10.5917	0.647104	-0.319871	0.000885511	0.181749	0.382453	0.998138	0.0632335	0.275837	0.997382	---	---
S616	new_1783660_1783762	1783660	1783762	1	5'	-	2	10.3808	0.773035	0.478783	-0.703771	0.252267	0.380377	0.222591	0.110319	0.274044	0.136126	---	---
S621	new_1868453_1868560	1868453	1868560	1	inter	-	2	12.404	-0.188246	-0.402663	0.550038	0.772217	0.462093	0.32397	0.649803	0.353746	0.22549	---	---
S626	new_1880378_1880622	1880378	1880622	1	intra	-	8	8.58182	1.21202	2.48597	1.03673	0.08601	0.0106436	0.0703341	0.0159034	0.0011833	0.0263886	UUU	UUU
S627	new_1881406_1881535	1881406	1881535	1	5'	-	3	10.73	1.26681	1.3816	1.24964	0.0429943	0.0165489	0.0262271	0.00395743	0.00287411	0.00415992	UUU	UUU
S628	new_1884169_1884237	1884169	1884237	1	5'	-	1	9.25591	1.25305	1.33487	0.399553	0.0886178	0.0417769	0.375152	0.0166054	0.0134335	0.274756	UU-	UU-
S629	new_1884880_1884967	1884880	1884967	1	intra	-	1	9.31114	0.842616	0.816171	-0.0130684	0.121778	0.0798098	0.972415	0.0313235	0.0345238	0.962196	---	-U-
S630	new_1885918_1886056	1885918	1886056	1	intra	-	3	9.65255	0.606254	0.494244	-0.217459	0.0792028	0.0663312	0.301516	0.0136205	0.026545	0.205808	---	U--
S633	new_1891565_1891743_c	1891565	1891743	-1	5'	-	5	10.6245	0.365493	-0.878669	0.205406	0.299016	0.0395924	0.47299	0.146582	0.0124233	0.369434	---	-D-
S634	new_1891803_1891907	1891803	1891907	1	5'	-	2	11.7779	0.783443	0.64804	-0.344897	0.0937952	0.0788318	0.258144	0.0186186	0.0339216	0.16706	---	UU-
S635	new_1893246_1893320	1893246	1893320	1	3'	-	1	11.4515	0.309768	1.2138	-0.413808	0.482697	0.0361956	0.295137	0.314667	0.0108107	0.199665	-U-	-U-
T56	new_1893321_1893395	1893321	1893395	1	inter	-	1	11.3934	-0.115677	0.498465	-1.46598	0.84982	0.330869	0.0478464	0.758078	0.228287	0.013919	--D	--D
S636	new_1894896_1895211	1894896	1895211	1	3'	-	12	11.8795	-0.440379	1.13928	-1.69173	0.506706	0.103157	0.0484552	0.340395	0.0489411	0.0142153	--D	--D
S637	new_1896225_1896423	1896225	1896423	1	5'	-	7	8.0675	2.22936	3.67286	1.66601	0.0974778	0.0182682	0.105315	0.0199467	0.00348685	0.0486924	UU-	UU-
S642	new_1901738_1901854	1901738	1901854	1	inter	-	2	10.9254	-0.384648	0.0976526	-0.935435	0.552481	0.871864	0.145227	0.385272	0.816896	0.0769595	---	---
S646	new_1904268_1904392_c	1904268	1904392	-1	inter	-	3	8.65315	-0.203188	-0.479147	0.502587	0.438045	0.0893113	0.0831356	0.272039	0.0398856	0.0345718	---	---
S658	new_1917098_1917430	1917098	1917430	1	inter	-	12	10.2843	2.87571	1.63458	0.22567	0.0387637	0.0590402	0.724244	0.00315764	0.0226096	0.644598	UU-	UU-
S660	new_1919693_1919828	1919693	1919828	1	inter	-	3	11.4434	1.19713	-1.18813	0.929169	0.06446	0.0327951	0.0617392	0.00904433	0.00928572	0.021238	UD-	UDU
S662	new_1922824_1923123	1922824	1923123	1	inter	AS	10	8.95429	0.305553	0.464542	0.152725	0.705447	0.497333	0.822845	0.559281	0.388259	0.766431	---	---
S663	new_1923125_1923233	1923125	1923233	1	5'	-	2	9.08512	0.934985	0.578026	0.434044	0.0751618	0.113865	0.197121	0.0124778	0.0558757	0.115584	---	U--
S668	new_1926587_1926679	1926587	1926679	1	5'	-	1	14.2579	1.89916	-1.5767	-1.31765	0.126077	0.116399	0.165077	0.0335249	0.0575602	0.0919802	---	---
S669	new_1929410_1929480	1929410	1929480	1	intra	-	1	11.6706	1.06205	-2.60069	-1.93652	0.490459	0.106131	0.188697	0.322886	0.050902	0.109144	---	---
S670	new_1930742_1930833	1930742	1930833	1	5'	-	2	10.1056	0.795145	1.46295	2.16943	0.202646	0.0387597	0.0220494	0.0763614	0.0119627	0.0029212	-UU	-UU
S672	new_1933162_1933476	1933162	1933476	1	5'	-	12	12.0953	0.150225	-1.10528	1.05346	0.606486	0.0181503	0.0260061	0.445676	0.00340661	0.00406346	-DU	-DU
S673	new_1937876_1938065_c	1937876	1938065	-1	3'	-	6	9.36138	3.43232	-0.747613	1.41064	0.0170195	0.134576	0.039232	0.000351349	0.0698367	0.00974856	U-U	U-U
S674	new_1938860_1938924	1938860	1938924	1	5'	-	1	13.7244	0.225699	-0.667758	-0.968566	0.649946	0.162303	0.0786556	0.493122	0.0897056	0.0318793	---	--D
S676	new_1943983_1944112_c	1943983	1944112	-1	intra	-	3	8.69287	0.608854	2.73314	0.00149962	0.108528	0.00444823	0.995409	0.0247683	9.52486e-05	0.993524	-U-	-U-
S677	new_1945655_1945976_c	1945655	1945976	-1	5'	-	11	8.23663	0.687401	2.32071	-0.0472134	0.11786	0.0062865	0.87396	0.0293535	0.000360403	0.830759	-U-	-U-
S681	new_2002352_2002456_c	2002352	2002456	-1	5'	-	2	9.8132	0.864979	0.114516	0.54687	0.0735242	0.686791	0.107537	0.0118502	0.592878	0.050286	---	U--
T57	new_2006458_2006540_c	2006458	2006540	-1	3'	-	1	7.96183	0.777374	3.32299	2.34776	0.120636	0.00508403	0.0119046	0.0306616	0.000151142	0.000586792	-UU	-UU
S690	new_2027827_2028174_c	2027827	2028174	-1	3'	-	14	11.4202	0.494267	0.44868	-0.700708	0.338139	0.317702	0.154549	0.181814	0.216735	0.0840232	---	---
S691	new_2028580_2028675_c	2028580	2028675	-1	5'	-	1	11.8889	0.934278	-0.0655469	-0.87716	0.231707	0.923256	0.191116	0.0957985	0.886361	0.111267	---	---
S695	new_2033681_2033894_c	2033681	2033894	-1	inter	-	7	9.22359	0.266179	1.79702	1.81922	0.129324	0.00322418	0.00722619	0.0350008	2.94445e-05	2.80429e-05	-UU	-UU
S696	new_2034573_2037062_c	2034573	2037062	-1	inter	AS	100	9.31847	0.496379	1.68782	1.7884	0.0365083	0.00313243	0.00722619	0.00281418	2.41093e-05	1.91544e-05	-UU	-UU
S697	new_2037369_2037470_c	2037369	2037470	-1	5'	-	2	10.5724	-0.531137	0.296137	-0.0835449	0.222644	0.388427	0.803674	0.0898342	0.282051	0.743703	---	---
S707	new_2053930_2054039_c	2053930	2054039	-1	5'	-	2	9.75776	1.06065	1.07535	0.200401	0.250337	0.183847	0.781617	0.108859	0.105399	0.71737	---	---
S709	new_2054085_2054544_c	2054085	2054544	-1	3'	-	18	10.8933	-0.744963	-1.39501	-1.49289	0.351042	0.0937352	0.0835648	0.192271	0.0426602	0.0348662	-DD	-DD
S710	new_2055241_2055358_c	2055241	2055358	-1	5'	-	2	12.8114	-0.415841	-1.99327	-1.89463	0.250339	0.0077155	0.0127415	0.108954	0.000594737	0.000723485	-DD	-DD
S712	new_2057588_2058714_c	2057588	2058714	-1	3'	-	9	8.92855	1.92501	3.4564	2.01647	0.106923	0.0173433	0.0607422	0.0240374	0.00314348	0.0207079	-UU	-UU
S714	new_2069176_2069261_c	2069176	2069261	-1	inter	-	1	8.06267	1.42243	1.71872	1.3381	0.0431127	0.0138056	0.0287454	0.00402548	0.00199434	0.00502834	UUU	UUU
S715	new_2069562_2069699_c	2069562	2069699	-1	5'	-	3	8.16647	1.39799	1.76393	1.39358	0.0364546	0.0104899	0.0216059	0.00278243	0.00115826	0.00281531	UUU	UUU
S716	new_2069746_2069982_c	2069746	2069982	-1	3'	-	7	10.1888	0.994242	0.664682	2.33727	0.365689	0.47882	0.0663486	0.205839	0.370179	0.0238629	--U	--U
S719	new_2070120_2070243_c	2070120	2070243	-1	inter	-	3	11.4709	1.38313	-0.374583	-0.0100658	0.109073	0.504869	0.985223	0.025029	0.397585	0.980931	---	---
S721	new_2071199_2071285_c	2071199	2071285	-1	3'	-	1	11.0786	0.488702	2.1643	0.386636	0.141698	0.00562355	0.148388	0.0416237	0.000195972	0.0793368	-U-	-U-
S722	new_2074222_2074617_c	2074222	2074617	-1	5'	AS	15	9.03692	1.80314	1.41758	2.41779	0.0688644	0.0598084	0.0244826	0.0103045	0.0229945	0.00360967	UUU	UUU
S734	new_2093816_2094009_c	2093816	2094009	-1	inter	-	6	10.8954	0.373869	1.56365	0.728504	0.25763	0.0103061	0.0545891	0.115202	0.00110235	0.0173848	-U-	-UU
S735	new_2095786_2095916_c	2095786	2095916	-1	inter	-	3	10.2099	0.58817	0.948391	1.33697	0.0197802	0.00442286	0.00722619	0.000561509	8.64508e-05	2.21664e-05	--U	UUU
S740	new_2098897_2099422_c	2098897	2099422	-1	inter	AS	21	9.56865	1.28544	0.461439	0.974804	0.135526	0.445141	0.152654	0.038342	0.336251	0.0823406	---	---
S744	new_2100447_2100579	2100447	2100579	1	5'	-	3	11.3341	2.50709	2.53051	3.06081	0.0278833	0.0120066	0.0127415	0.00155259	0.00149885	0.000724017	UUU	UUU
T59	new_2111609_2111719_c	2111609	2111719	-1	5'	-	2	15.5562	-0.45488	-1.34769	-1.12997	0.400132	0.0435194	0.0686263	0.233941	0.0142654	0.0253704	-DD	-DD
S747	new_2111720_2111836_c	2111720	2111836	-1	inter	-	3	9.89591	-0.519829	-1.38008	-0.77879	0.411428	0.0585608	0.190397	0.244363	0.0223485	0.11056	-D-	-D-
S755	new_2135388_2135469_c	2135388	2135469	-1	intra	-	1	13.2214	-0.613727	-1.98871	-0.327559	0.0619962	0.00444823	0.123614	0.00843794	9.70286e-05	0.0613337	-D-	DD-
S756	new_2136172_2136261_c	2136172	2136261	-1	5'	-	1	13.2394	-0.715512	-2.91332	-1.07053	0.371781	0.0189917	0.162481	0.210817	0.00374078	0.0898876	-D-	-D-
S780	new_2202717_2202804_c	2202717	2202804	-1	intra	-	1	9.98876	-1.47958	-2.20053	-2.29076	0.0551753	0.0122209	0.0153897	0.00681331	0.00157853	0.00135534	DDD	DDD
S781	new_2203000_2203110_c	2203000	2203110	-1	intra	-	2	9.72828	-0.832696	-1.97391	-1.85817	0.0277433	0.00356981	0.00756899	0.00151373	5.23778e-05	6.65303e-05	-DD	DDD
S782	new_2203597_2203983_c	2203597	2203983	-1	5'	AS	15	10.8647	-0.729166	-2.32873	-2.04049	0.404986	0.0379095	0.0558076	0.238773	0.0115308	0.0179789	-DD	-DD
S788	new_2212521_2213082_c	2212521	2213082	-1	inter	AS	23	9.58229	0.663923	1.28616	-0.143846	0.170353	0.0272453	0.682098	0.0566229	0.00676626	0.595802	-U-	-U-
S791	new_2214865_2214961_c	2214865	2214961	-1	5'	-	1	10.8983	1.07482	0.920162	-0.482608	0.161715	0.147092	0.387357	0.0519754	0.0789785	0.286189	---	---
S792	new_2215272_2215459_c	2215272	2215459	-1	3'	-	6	9.10679	0.81681	0.864055	1.1081	0.224987	0.147652	0.0914318	0.0914619	0.0794189	0.0399298	--U	--U
S795	new_2220947_2221060_c	2220947	2221060	-1	intra	-	2	9.65883	1.1316	-0.102976	-0.185176	0.156035	0.86828	0.745458	0.0487611	0.811374	0.670489	---	---
S799	new_2225616_2225829	2225616	2225829	1	3'	-	7	8.99006	-0.767304	1.01833	2.00104	0.0974778	0.0289516	0.012043	0.0198321	0.0075669	0.000608427	-UU	DUU
S812	new_2278079_2278601_c	2278079	2278601	-1	intra	AS	20	10.7682	-0.00302693	-0.245993	-1.04923	0.996539	0.504409	0.051268	0.991254	0.396936	0.0155746	--D	--D
S813	new_2281501_2281666	2281501	2281666	1	5'	-	5	10.2217	1.14077	0.379951	-0.210456	0.057648	0.2621	0.507951	0.00728243	0.168528	0.40511	U--	U--
S817	new_2288083_2288193	2288083	2288193	1	5'	-	2	11.8112	1.05063	-0.369694	0.87164	0.231838	0.591802	0.234741	0.0959406	0.487901	0.146357	---	---
S819	new_2292285_2292400_c	2292285	2292400	-1	inter	-	3	8.86278	1.98203	0.740699	0.957079	0.0277433	0.0972276	0.0603052	0.00152613	0.045023	0.0204558	U--	UUU
S823	new_2302439_2302629_c	2302439	2302629	-1	5'	-	6	9.70674	3.55998	-2.34306	-0.911872	0.0120762	0.00867357	0.0654231	0.00015324	0.000781935	0.0233194	UD-	UDD
S825	new_2305261_2305347	2305261	2305347	1	5'	-	1	8.76671	2.47251	2.43384	5.33545	0.0898215	0.0508222	0.0140538	0.0170967	0.0180092	0.00105936	UUU	UUU
S826	new_2306333_2306513	2306333	2306513	1	5'	-	5	11.7943	1.59213	1.16059	2.10888	0.0421912	0.0382049	0.0152891	0.00379375	0.0116785	0.00132535	UUU	UUU
T60	new_2307703_2307813	2307703	2307813	1	5'	-	3	9.23858	1.09956	2.08159	2.28007	0.142055	0.0227306	0.0244651	0.0418199	0.00501967	0.00360026	-UU	-UU
S828	new_2307814_2307904	2307814	2307904	1	5'	-	1	15.7958	0.344509	-2.4478	-0.729919	0.717735	0.0397718	0.367683	0.5765	0.012504	0.267685	-D-	-D-
S829	new_2308165_2308470	2308165	2308470	1	inter	AS	11	8.68416	1.45342	1.69018	1.31924	0.0917025	0.0361791	0.0672907	0.017934	0.0107816	0.0245331	UUU	UUU
S830	new_2309648_2309785_c	2309648	2309785	-1	5'	-	3	9.52515	1.33846	1.50756	2.08005	0.0529069	0.0201637	0.0151004	0.00635284	0.00413202	0.00123998	UUU	UUU
S833	new_2316111_2316182_c	2316111	2316182	-1	5'	-	1	10.8682	0.32215	-1.38952	-1.02507	0.342906	0.0147329	0.0338635	0.185611	0.00233088	0.00708054	-DD	-DD
S835	new_2320214_2320354_c	2320214	2320354	-1	intra	-	4	11.9263	1.29283	0.0401376	0.557066	0.0236523	0.858803	0.0580286	0.00091832	0.798134	0.019211	U--	U--
S836	new_2325774_2325853	2325774	2325853	1	5'	-	1	10.5037	1.09433	0.0945889	0.567643	0.105929	0.839443	0.224841	0.0235733	0.773623	0.138482	---	---
S838	new_2329736_2330041_c	2329736	2330041	-1	inter	AS	11	10.2621	0.744846	0.280519	2.52319	0.106552	0.35753	0.0102831	0.0238441	0.25244	0.000274768	--U	--U
S839	new_2333056_2333210_c	2333056	2333210	-1	5'	-	4	12.4708	0.528744	2.35781	0.931108	0.444987	0.0227341	0.165054	0.27837	0.00502906	0.0919364	-U-	-U-
S840	new_2333212_2333323_c	2333212	2333323	-1	inter	-	2	11.5108	-0.15666	1.53342	0.184061	0.598966	0.0102237	0.472541	0.43783	0.00108588	0.368993	-U-	-U-
S844	new_2340291_2340801	2340291	2340801	1	5'	AS	21	11.8618	0.625014	1.01712	2.51383	0.219737	0.0571318	0.0129445	0.0874524	0.0214894	0.000823402	-UU	-UU
S846	new_2346132_2346223_c	2346132	2346223	-1	intra	-	1	13.3552	0.358383	-0.74618	-0.19765	0.287924	0.0510686	0.468175	0.137527	0.0181802	0.364609	---	-D-
S847	new_2347517_2347578_c	2347517	2347578	-1	5'	-	1	15.1018	-0.0975275	-0.372611	-0.220987	0.848133	0.378707	0.59174	0.756011	0.272482	0.49278	---	---
S849	new_2349590_2349664	2349590	2349664	1	indep	-	1	8.55814	0.0865559	0.421702	0.875931	0.978082	0.874217	0.721602	0.962707	0.820406	0.641105	---	---
S850	new_2349602_2349670_c	2349602	2349670	-1	inter	-	1	12.9603	0.385279	0.731029	1.08238	0.333914	0.0827039	0.0397578	0.177615	0.0362143	0.0101051	--U	-UU
S851	new_2352467_2352591_c	2352467	2352591	-1	intra	-	3	12.8007	0.755974	-0.558005	0.402173	0.101163	0.110133	0.206106	0.0213642	0.0535382	0.12251	---	---
S852	new_2354673_2354880_c	2354673	2354880	-1	5'	-	7	14.3403	-0.0219865	-0.625836	0.920122	0.945516	0.0716484	0.0363753	0.912925	0.0295414	0.0082051	---	-DU
S854	new_2362965_2363044_c	2362965	2363044	-1	inter	-	1	9.54838	0.929439	2.09896	0.905238	0.204741	0.0254707	0.154181	0.0782515	0.00603	0.08369	-U-	-U-
S858	new_2381192_2381353_c	2381192	2381353	-1	3'	-	4	12.8134	-0.595954	-0.693537	-0.585672	0.507721	0.384273	0.451525	0.341462	0.277724	0.348905	---	---
S859	new_2384371_2384456_c	2384371	2384456	-1	5'	-	1	13.6521	0.193282	-0.770008	0.268761	0.567017	0.0547397	0.36183	0.401208	0.0201542	0.261984	---	-D-
S860	new_2385396_2385479_c	2385396	2385479	-1	inter	-	2	13.5336	0.0255035	-1.74307	-0.615418	0.973661	0.0431648	0.311602	0.954298	0.0140547	0.215112	-D-	-D-
S861	new_2385822_2386047_c	2385822	2386047	-1	5'	-	8	16.305	0.0279344	-0.608965	-0.434492	0.968708	0.280035	0.420325	0.944921	0.18425	0.316597	---	---
S863	new_2388935_2389134_c	2388935	2389134	-1	indep	-	6	13.5051	-0.55488	0.415882	0.33311	0.273529	0.324279	0.4156	0.126602	0.222635	0.312251	---	---
S864	new_2391517_2391641_c	2391517	2391641	-1	5'	-	3	14.076	-0.278041	-1.50164	0.343881	0.608869	0.0357351	0.460822	0.44858	0.0105581	0.357922	-D-	-D-
S867	new_2395954_2396044_c	2395954	2396044	-1	inter	-	1	13.3741	-0.331794	-0.0428288	-0.447417	0.245568	0.860781	0.104527	0.105185	0.80095	0.0481062	---	---
S870	new_2404091_2404172_c	2404091	2404172	-1	5'	-	1	11.6943	2.06661	0.942303	2.18274	0.0467312	0.120443	0.0252015	0.00471738	0.060455	0.00386417	U-U	U-U
S874	new_2409636_2409728	2409636	2409728	1	5'	-	2	14.2131	0.0259074	-0.530272	-1.02418	0.989914	0.707495	0.455997	0.980098	0.615842	0.353311	---	---
S875	new_2410590_2410694_c	2410590	2410694	-1	intra	-	2	11.9525	0.592438	-0.188991	1.5026	0.252405	0.650212	0.0329145	0.110461	0.549971	0.00658914	--U	--U
S878	new_2415356_2415414_c	2415356	2415414	-1	3'PT	-	1	12.3474	0.358707	2.91636	-0.0509999	0.726214	0.0312593	0.953721	0.586335	0.00861998	0.937079	-U-	-U-
S880	new_2421344_2421437_c	2421344	2421437	-1	intra	-	2	13.0539	-0.306638	-0.894229	-0.554907	0.321729	0.0297037	0.0882649	0.166759	0.007921	0.0378804	---	-D-
S881	new_2431344_2431472_c	2431344	2431472	-1	intra	-	3	10.2721	-0.0719447	-0.363622	3.46992	0.932605	0.609314	0.0194619	0.892254	0.506261	0.00224107	--U	--U
S884	new_2432916_2433315_c	2432916	2433315	-1	inter	AS	15	8.05484	0.933759	1.07581	1.34345	0.104493	0.0440692	0.033087	0.0231151	0.0145228	0.00672392	-UU	-UU
S886	new_2435792_2435878_c	2435792	2435878	-1	5'	-	1	14.5922	-0.642797	-1.89353	-1.18059	0.299543	0.02567	0.0759202	0.14704	0.00613458	0.0300086	-DD	-DD
S887	new_2435947_2436044	2435947	2436044	1	5'	-	3	12.4884	1.63168	-0.788983	1.45079	0.0768146	0.187462	0.0579623	0.0129479	0.107862	0.0191561	U-U	U-U
S890	new_2448499_2448590_c	2448499	2448590	-1	inter	-	2	10.6783	0.704266	1.2084	0.883831	0.0761526	0.0131789	0.0309443	0.0127931	0.00182208	0.00577634	-U-	UUU
S892	new_2454265_2454346_c	2454265	2454346	-1	inter	-	1	14.4314	-1.04018	-0.592849	-1.18115	0.290373	0.461956	0.182852	0.139577	0.353466	0.104889	---	---
S893	new_2456809_2456888_c	2456809	2456888	-1	5'	-	1	13.8356	0.140255	0.079274	0.277374	0.8935	0.934527	0.743487	0.826318	0.901075	0.667308	---	---
S895	new_2457212_2457348_c	2457212	2457348	-1	3'	AS	4	10.597	-0.0108622	-0.312228	0.282762	0.991726	0.650281	0.674421	0.982998	0.550153	0.586798	---	---
S897	new_2464042_2464118_c	2464042	2464118	-1	5'	-	1	10.4685	2.21696	0.792037	-0.84582	0.0276405	0.105331	0.0941382	0.00149344	0.0503912	0.0416847	U--	U-D
S899	new_2467979_2468158_c	2467979	2468158	-1	3'	AS	6	10.8524	-0.237404	1.5515	0.188523	0.678285	0.0357768	0.694503	0.526423	0.010584	0.611373	-U-	-U-
S900	new_2469509_2469579_c	2469509	2469579	-1	intra	-	1	10.9438	-0.149369	0.327263	-0.0135202	0.786275	0.481587	0.976904	0.671014	0.372822	0.968948	---	---
S901	new_2470927_2471001_c	2470927	2471001	-1	intra	-	1	10.7524	0.455628	0.834195	0.287765	0.388439	0.117506	0.518638	0.224456	0.0582858	0.415854	---	---
S904	new_2479090_2479155	2479090	2479155	1	5'	-	1	13.3889	0.562295	0.196937	1.05864	0.48985	0.791721	0.17757	0.322346	0.712922	0.100892	---	---
S909	new_2491949_2492028_c	2491949	2492028	-1	intra	-	1	11.5703	-0.276333	-1.24731	-1.31515	0.818311	0.239013	0.21884	0.712768	0.148902	0.133042	---	---
S910	new_2504707_2504788_c	2504707	2504788	-1	inter	-	1	12.1822	-0.711915	1.84003	-0.0209892	0.151314	0.0131506	0.953721	0.0465117	0.00181568	0.937127	-U-	-U-
S911	new_2516201_2516406	2516201	2516406	1	5'	-	7	10.1119	-0.899471	-0.112021	1.71666	0.185072	0.836293	0.0367516	0.064832	0.768661	0.0084988	--U	--U
S914	new_2518877_2519029_c	2518877	2519029	-1	5'	-	4	11.3249	1.30209	1.98366	1.84005	0.19881	0.0570349	0.0716209	0.0736878	0.0214109	0.0271937	-UU	-UU
S915	new_2522774_2522859_c	2522774	2522859	-1	inter	-	1	11.7948	0.489356	0.687486	0.609088	0.158877	0.0503733	0.0697502	0.0502161	0.0176211	0.0260421	---	-UU
S916	new_2525615_2525743_c	2525615	2525743	-1	5'	-	4	12.3977	1.02832	1.03849	1.37804	0.0414977	0.0183071	0.0150157	0.00363105	0.00350192	0.00121149	UUU	UUU
S917	new_2528267_2528403_c	2528267	2528403	-1	intra	-	4	12.4971	0.031096	-0.404332	0.463186	0.887358	0.0751339	0.0607422	0.815765	0.0318204	0.0207258	---	---
S918	new_2529726_2529888_c	2529726	2529888	-1	inter	-	4	13.1568	-0.330774	-0.575762	-0.241125	0.48905	0.203223	0.556718	0.321402	0.120436	0.456129	---	---
S922	new_2549607_2549677_c	2549607	2549677	-1	5'	-	1	10.4929	1.06561	0.552488	1.70099	0.560815	0.736037	0.298559	0.394504	0.6471	0.202803	---	---
S924	new_2552307_2552445	2552307	2552445	1	5'	-	3	9.91224	0.14077	0.652058	0.279379	0.871222	0.365706	0.689476	0.791525	0.260704	0.604859	---	---
S926	new_2560260_2560488_c	2560260	2560488	-1	3'	-	8	7.4628	0.444433	-0.303613	0.600914	0.609527	0.691121	0.424162	0.449213	0.597663	0.320532	---	---
S932	new_2570490_2570556_c	2570490	2570556	-1	5'	-	1	12.1824	1.47914	1.63145	0.866986	0.0203442	0.00687777	0.0284607	0.000655021	0.000448097	0.00488456	UU-	UUU
S933	new_2571798_2571906_c	2571798	2571906	-1	intra	-	2	11.2313	0.334459	1.27487	0.770905	0.325585	0.0173052	0.056331	0.170439	0.00312948	0.0183503	-U-	-UU
S934	new_2574324_2574407_c	2574324	2574407	-1	inter	-	2	11.4922	-1.08214	-1.31805	-1.35386	0.321359	0.18854	0.178989	0.16622	0.108589	0.101935	---	---
S935	new_2576155_2576328	2576155	2576328	1	5'	-	5	8.09582	1.79325	2.46502	3.2369	0.0368408	0.00900708	0.0102831	0.00286074	0.000858581	0.000298638	UUU	UUU
S937	new_2586704_2586996_c	2586704	2586996	-1	5'	AS	11	11.545	-0.0625962	0.481357	-1.31677	0.853308	0.133022	0.0206471	0.763776	0.0686525	0.00248704	--D	--D
S938	new_2586998_2587934_c	2586998	2587934	-1	inter	AS	39	12.0502	-0.272192	-0.287594	-1.9128	0.637412	0.561655	0.0299457	0.478724	0.455919	0.00538228	--D	--D
S939	new_2587581_2588011	2587581	2588011	1	3'	-	17	10.0643	0.544933	-0.928675	0.575836	0.622504	0.342028	0.541124	0.462162	0.238448	0.439049	---	---
S940	new_2589046_2589122	2589046	2589122	1	5'	-	1	12.2744	1.17663	-0.353638	2.08565	0.332734	0.736345	0.0976558	0.176513	0.648067	0.0438711	--U	--U
S942	new_2591866_2591960_c	2591866	2591960	-1	5'	-	1	11.4607	1.11236	-1.21661	1.50391	0.161939	0.0898789	0.0609907	0.0521395	0.0402582	0.0208616	-DU	-DU
S945	new_2596439_2596534	2596439	2596534	1	inter	-	1	11.188	0.943284	-0.955409	2.02734	0.094636	0.0509235	0.0149562	0.0188376	0.0180643	0.00120386	--U	UDU
S946	new_2599267_2599375_c	2599267	2599375	-1	5'	-	3	13.1089	-0.739114	0.0877512	-0.604939	0.117099	0.791299	0.110596	0.0288584	0.712019	0.0522819	---	---
S947	new_2599377_2599490_c	2599377	2599490	-1	inter	-	3	9.62071	-0.278758	1.42057	0.0206612	0.506531	0.0234964	0.956057	0.340182	0.00528223	0.939941	-U-	-U-
S948	new_2599926_2600047_c	2599926	2600047	-1	5'	-	3	11.3494	-0.430666	1.57348	-0.365135	0.659841	0.113865	0.659463	0.505503	0.0558415	0.569162	---	---
S949	new_2600049_2600188_c	2600049	2600188	-1	inter	-	3	10.5363	-0.0276797	-0.838294	0.29109	0.949373	0.0735301	0.423112	0.919183	0.0307493	0.319418	---	-D-
S950	new_2600050_2600154	2600050	2600154	1	5'	-	2	9.03	1.16042	0.300854	2.01883	0.543278	0.866569	0.248998	0.375767	0.809037	0.158276	---	---
S952	new_2601330_2601527_c	2601330	2601527	-1	intra	-	6	14.1548	-0.00382001	0.222902	0.100549	0.982329	0.132855	0.429745	0.968189	0.0685161	0.326623	---	---
S953	new_2603868_2603981_c	2603868	2603981	-1	5'	-	2	13.9635	0.0821055	0.872195	0.449811	0.670593	0.0125678	0.05536	0.517423	0.0016636	0.0177718	---	-U-
S955	new_2605598_2605729_c	2605598	2605729	-1	5'	-	3	12.6079	-0.334423	-1.30501	0.310273	0.319451	0.0158488	0.283166	0.164034	0.00266942	0.189528	-D-	-D-
S957	new_2609894_2610040_c	2609894	2610040	-1	intra	-	3	13.4688	0.795974	0.459759	0.611924	0.025557	0.0313217	0.0226881	0.0011454	0.00864905	0.00308149	---	U-U
S958	new_2611388_2611455_c	2611388	2611455	-1	inter	-	1	12.9273	0.76286	0.623468	1.04031	0.0457401	0.0326843	0.0157653	0.00449604	0.00923545	0.00141569	--U	UUU
S959	new_2625913_2626090_c	2625913	2626090	-1	inter	-	5	13.7113	-0.323615	-0.177451	-0.177567	0.360734	0.5552	0.551769	0.202015	0.450154	0.44988	---	---
S960	new_2628535_2628605_c	2628535	2628605	-1	intra	-	1	15.551	0.352437	0.211529	0.659956	0.250339	0.391329	0.0562509	0.108945	0.284751	0.0183029	---	--U
S966	new_2647355_2647455	2647355	2647455	1	5'	-	2	10.7388	1.13128	0.677692	0.0264927	0.429912	0.582848	0.982506	0.262358	0.478507	0.97711	---	---
S968	new_2647725_2647872_c	2647725	2647872	-1	indep	-	4	9.86888	0.0575833	1.03287	0.113067	0.960393	0.28143	0.903687	0.933291	0.185274	0.869628	---	---
S969	new_2647863_2648916	2647863	2648916	1	3'PT	AS	45	9.35141	1.08471	0.193484	1.03956	0.374239	0.863907	0.32736	0.212999	0.80484	0.22909	---	---
S983	new_2699244_2699382	2699244	2699382	1	3'	-	4	9.98624	0.816901	-0.548588	-0.268833	0.358523	0.468744	0.72031	0.199361	0.360613	0.639821	---	---
T68	new_2702249_2702687_c	2702249	2702687	-1	3'	-	18	11.1598	-0.764411	-1.85968	-1.09158	0.255267	0.0296978	0.0985249	0.11284	0.00789128	0.0444803	-DD	-DD
T69	new_2705319_2705397	2705319	2705397	1	5'	-	1	13.29	-0.852874	-4.56669	-1.56561	0.536538	0.0246389	0.223786	0.369784	0.00566929	0.13745	-D-	-D-
S986	new_2707685_2707807	2707685	2707807	1	3'MT	-	3	12.3056	-1.0125	-2.41018	-1.18135	0.314136	0.0445986	0.195705	0.159805	0.0148071	0.114606	-D-	-D-
S988	new_2708700_2708787_c	2708700	2708787	-1	5'	-	1	11.0428	1.04392	0.74352	1.03617	0.124053	0.154571	0.0808271	0.0325168	0.0840477	0.0332646	--U	--U
S989	new_2708789_2708942_c	2708789	2708942	-1	inter	-	4	10.671	0.964387	0.314418	0.755844	0.121097	0.455673	0.125634	0.0309164	0.347019	0.0626743	---	---
S994	new_2714141_2714230_c	2714141	2714230	-1	intra	-	1	10.2465	1.24718	1.11262	0.402629	0.306855	0.288604	0.685719	0.153311	0.191583	0.600393	---	---
S995	new_2714806_2714932_c	2714806	2714932	-1	intra	-	3	8.88658	0.118148	1.10472	0.945941	0.849873	0.084157	0.118719	0.758609	0.0370418	0.0579007	-U-	-U-
S998	new_2720264_2720343_c	2720264	2720343	-1	5'	-	1	12.11	3.4573	-0.291731	1.24191	0.00374853	0.0983907	0.010258	4.49548e-06	0.0457479	0.000259798	U-U	U-U
S999	new_2722645_2722745	2722645	2722745	1	3'	-	2	9.5547	0.97758	1.21052	0.883123	0.109094	0.0395924	0.0829016	0.0251247	0.0124326	0.0344241	-U-	-UU
S1000	new_2723805_2723891_c	2723805	2723891	-1	intra	-	1	8.48677	2.55757	-0.208415	-0.351186	0.00619807	0.262269	0.103492	3.28685e-05	0.168687	0.0474809	U--	U--
S1001	new_2724871_2724954_c	2724871	2724954	-1	5'	-	1	8.18266	3.49671	0.135367	0.264786	0.00969921	0.673271	0.402846	9.60972e-05	0.576105	0.300199	U--	U--
S1004	new_2735457_2735681_c	2735457	2735681	-1	intra	-	7	9.78515	0.25806	0.0147802	-0.00698578	0.378914	0.958724	0.977465	0.216512	0.937117	0.970245	---	---
S1007	new_2740238_2740411	2740238	2740411	1	inter	-	5	9.4213	0.223158	0.670842	0.0699331	0.584487	0.111289	0.842318	0.420321	0.0542536	0.792525	---	---
S1008	new_2740413_2740741	2740413	2740741	1	5'	-	12	9.51298	-0.165414	0.869484	0.459068	0.745004	0.0974386	0.298832	0.613279	0.0451576	0.20341	---	-U-
S1009	new_2740743_2740894	2740743	2740894	1	indep	-	4	8.96149	-0.0213813	1.1915	0.622065	0.971082	0.0536171	0.20342	0.949299	0.0195924	0.120357	-U-	-U-
S1012	new_2745480_2745593_c	2745480	2745593	-1	intra	-	3	9.81011	0.105208	-0.922968	0.368505	0.779813	0.0431648	0.262811	0.659592	0.0140694	0.171531	---	-D-
S1017	new_2756227_2756311	2756227	2756311	1	5'	-	1	9.69531	0.0999366	-1.18364	0.0617804	0.68669	0.0112227	0.765661	0.537741	0.0013412	0.698666	-D-	-D-
S1019	new_2760077_2760232_c	2760077	2760232	-1	intra	-	4	9.58246	-0.0286004	-1.4925	-0.880321	0.960823	0.0346143	0.112877	0.934192	0.0101356	0.053809	-D-	-D-
T71	new_2771208_2771317	2771208	2771317	1	indep	-	2	8.87386	0.7648	1.61939	2.7787	0.355093	0.0732319	0.0284607	0.19602	0.0304301	0.00488898	-UU	-UU
T72	new_2773223_2773329	2773223	2773329	1	5'	-	2	9.05974	0.259643	2.35882	2.44235	0.404406	0.00570943	0.00932388	0.238125	0.000229242	0.000200007	-UU	-UU
S1021	new_2773647_2773762	2773647	2773762	1	inter	-	3	8.9126	0.472711	2.71402	2.3914	0.225436	0.00565587	0.0103236	0.0917113	0.000222528	0.000364904	-UU	-UU
T73	new_2777655_2777876_c	2777655	2777876	-1	indep	-	7	10.4268	1.81966	1.69915	3.11694	0.115431	0.0804568	0.0274218	0.0283279	0.0349598	0.00452419	-UU	-UU
S1023	new_2778420_2778505_c	2778420	2778505	-1	5'	-	1	9.55876	2.6774	0.74057	4.59457	0.130637	0.543709	0.0313829	0.035896	0.438262	0.00594227	--U	--U
S1024	new_2778574_2778790_c	2778574	2778790	-1	indep	-	7	9.7978	2.12478	3.34996	-0.322786	0.192457	0.0505365	0.788388	0.0691823	0.0177023	0.72687	-U-	-U-
S1025	new_2778792_2778922_c	2778792	2778922	-1	inter	-	4	10.248	2.19414	2.50695	-0.543975	0.0606974	0.0225219	0.391416	0.00795504	0.00493989	0.28993	UU-	UU-
S1026	new_2779073_2779163_c	2779073	2779163	-1	inter	-	2	10.3318	2.07096	1.85075	-0.114433	0.145192	0.119089	0.911387	0.0432276	0.0594298	0.879626	---	---
S1030	new_2780894_2780990_c	2780894	2780990	-1	5'	-	2	11.9864	-0.284666	0.0717928	-0.473901	0.62318	0.894186	0.348443	0.463018	0.847978	0.248464	---	---
S1031	new_2781002_2781208	2781002	2781208	1	5'	-	6	11.9671	-1.11754	-0.0609098	0.437174	0.457681	0.967569	0.736154	0.290947	0.950352	0.659192	---	---
S1032	new_2784919_2785000_c	2784919	2785000	-1	intra	-	1	9.01479	0.13266	1.07546	2.78457	0.932734	0.415936	0.0905721	0.892633	0.308564	0.0392479	--U	--U
S1037	new_2795736_2795840_c	2795736	2795840	-1	5'	-	3	13.8088	-0.341339	-0.992624	1.25427	0.223736	0.0167541	0.0151004	0.090541	0.00296052	0.0012277	--U	-DU
S1039	new_2798090_2798150_c	2798090	2798150	-1	5'	-	1	13.9706	-0.374762	0.142725	-0.0814436	0.248544	0.579895	0.749251	0.107755	0.475448	0.676738	---	---
S1043	new_2812134_2812231_c	2812134	2812231	-1	5'	-	2	12.0522	0.912235	0.388281	1.4326	0.290345	0.581598	0.0985778	0.139509	0.477175	0.0445422	--U	--U
S1044	new_2818161_2818445	2818161	2818445	1	5'	AS	10	10.4924	0.557895	-0.0532448	0.936051	0.387249	0.931793	0.140125	0.223475	0.89738	0.0731673	---	---
S1045	new_2822771_2822861_c	2822771	2822861	-1	inter	-	1	10.6341	-0.588464	-0.149998	1.0613	0.355176	0.791721	0.105768	0.196154	0.712998	0.04907	---	---
S1046	new_2826743_2826818_c	2826743	2826818	-1	5'	-	1	11.722	-0.0537233	-0.739806	-0.0819313	0.867411	0.0464005	0.749983	0.78412	0.0156777	0.678153	---	-D-
S1047	new_2829449_2829527_c	2829449	2829527	-1	5'	-	1	13.8665	0.24709	-0.802222	-1.14906	0.190233	0.0110059	0.0102831	0.0677706	0.00127989	0.000319752	--D	-DD
S1050	new_2836807_2836908_c	2836807	2836908	-1	inter	-	1	9.07892	-0.264615	1.65352	0.500152	0.475691	0.0133905	0.165143	0.308132	0.00188142	0.0921111	-U-	-U-
S1052	new_2840767_2840964_c	2840767	2840964	-1	indep	-	7	7.14385	1.05693	2.58385	2.11454	0.650195	0.228146	0.302315	0.494167	0.140071	0.207163	---	---
S1053	new_2841021_2841168	2841021	2841168	1	5'	-	5	8.23784	0.883308	1.99442	1.4638	0.255982	0.0350768	0.0735251	0.113442	0.0103237	0.0286163	-UU	-UU
S1059	new_2854627_2854844_c	2854627	2854844	-1	inter	-	7	13.784	-0.657209	0.219209	-0.514138	0.062008	0.278405	0.0585966	0.00849086	0.182809	0.0195237	---	D--
S1063	new_2879205_2879294_c	2879205	2879294	-1	5'	-	1	9.37197	1.82586	0.826811	3.54123	0.0526501	0.142044	0.0115038	0.00621231	0.0754609	0.000516362	U-U	U-U
S1066	new_2882791_2882902_c	2882791	2882902	-1	5'	-	2	11.9368	0.190042	-0.384493	0.775791	0.743933	0.435498	0.159657	0.610927	0.327358	0.0876908	---	---
S1071	new_2896973_2897093_c	2896973	2897093	-1	inter	-	2	9.19385	3.36425	-1.64869	-0.798715	0.0422645	0.0924932	0.324016	0.00382656	0.0418847	0.225909	UD-	UD-
S1072	new_2897341_2897467_c	2897341	2897467	-1	5'	-	4	10.1231	4.59201	-1.16279	-0.416611	0.0278849	0.208205	0.620796	0.00155911	0.124332	0.525207	U--	U--
T77	new_2901892_2901974_c	2901892	2901974	-1	5'	-	1	13.2261	-0.105432	-3.17075	-0.62823	0.649946	0.00313243	0.0413738	0.492566	2.23508e-05	0.0108606	-D-	-DD
S1075	new_2904537_2904679_c	2904537	2904679	-1	inter	-	4	9.85097	0.579085	-0.650183	-0.0120129	0.230057	0.135148	0.974925	0.0945065	0.0704315	0.966062	---	---
T78	new_2904952_2905029_c	2904952	2905029	-1	intra	-	1	11.1202	0.282693	-1.1238	-0.634681	0.261932	0.0115435	0.0419348	0.118018	0.00139266	0.0111747	-D-	-DD
S1076	new_2908738_2908833_c	2908738	2908833	-1	5'	-	2	14.6828	-0.206576	-1.24205	-1.43538	0.462214	0.0136312	0.0145684	0.295335	0.00193883	0.00112022	-DD	-DD
S1077	new_2908835_2909456_c	2908835	2909456	-1	inter	AS	25	8.94341	-0.194227	0.0730735	0.661566	0.940018	0.975988	0.75494	0.904081	0.963807	0.684594	---	---
T79	new_2910747_2910815_c	2910747	2910815	-1	5'	-	1	10.6196	0.0988382	2.28913	0.0997512	0.828539	0.00957421	0.786608	0.727012	0.000971927	0.724633	-U-	-U-
S1079	new_2915149_2915261_c	2915149	2915261	-1	5'	-	2	8.76586	1.88824	5.0993	1.14426	0.0147304	0.00294668	0.0176123	0.000270616	5.28999e-06	0.0018613	UUU	UUU
S1084	new_2936210_2936381_c	2936210	2936381	-1	intra	-	5	11.2956	-0.0934888	1.47028	-0.452572	0.881925	0.0451135	0.377795	0.80793	0.0150503	0.277121	-U-	-U-
T80	new_2948876_2948976_c	2948876	2948976	-1	5'	-	1	9.7997	1.51672	3.83497	0.179531	0.194014	0.018246	0.837959	0.0704404	0.00345222	0.786222	-U-	-U-
S1086	new_2948977_2949052_c	2948977	2949052	-1	inter	-	1	7.83429	0.983362	3.04321	1.4717	0.103867	0.00637391	0.0309443	0.0228193	0.000370604	0.00575609	-UU	-UU
S1087	new_2950025_2950153_c	2950025	2950153	-1	5'	-	3	7.78952	0.793059	4.91576	1.2681	0.10269	0.00313243	0.0268645	0.0220884	2.30119e-05	0.00436662	-UU	-UU
S1089	new_2953559_2953623_c	2953559	2953623	-1	5'	-	1	15.0166	-0.819567	-1.59432	0.769141	0.366196	0.0940618	0.328693	0.20661	0.0428559	0.230521	-D-	-D-
S1090	new_2961505_2961585_c	2961505	2961585	-1	inter	-	2	11.9121	-0.283502	0.592288	0.00772037	0.357674	0.0759603	0.976766	0.198482	0.0323838	0.968565	---	-U-
S1091	new_2966140_2966287_c	2966140	2966287	-1	5'	-	4	11.0744	0.785506	0.775388	1.69954	0.291165	0.233146	0.0530353	0.140178	0.144082	0.0164927	--U	--U
S1092	new_2966289_2966367_c	2966289	2966367	-1	inter	-	1	8.96254	1.17556	0.723147	2.11531	0.299543	0.440082	0.0787623	0.147105	0.331478	0.0319811	--U	--U
S1093	new_2966794_2966948_c	2966794	2966948	-1	5'	-	4	14.7708	0.263442	-0.0896407	0.97396	0.603952	0.849423	0.0833532	0.443012	0.786682	0.0347147	---	--U
T81	new_2966949_2967031_c	2966949	2967031	-1	intra	-	1	10.2093	-0.287928	3.54364	-0.2794	0.630003	0.00781912	0.582402	0.47107	0.000611168	0.483432	-U-	-U-
S1094	new_2968641_2968771_c	2968641	2968771	-1	5'	-	3	9.7102	0.314435	0.394432	0.627931	0.293679	0.154627	0.0629283	0.142429	0.0841877	0.0219653	---	--U
S1095	new_2968717_2968823	2968717	2968823	1	5'	-	2	9.89147	-0.966595	-2.02531	-0.994785	0.178598	0.0246389	0.117088	0.0613255	0.00566974	0.056669	-D-	-D-
S1096	new_2972164_2972328_c	2972164	2972328	-1	intra	-	5	11.7395	0.593202	1.33367	1.03217	0.121382	0.0132794	0.0280728	0.0311042	0.00184603	0.00476919	-UU	-UU
S1097	new_2975948_2976067_c	2975948	2976067	-1	3'	-	4	10.1862	-0.272496	1.65064	-0.0211298	0.435944	0.0119908	0.945515	0.269328	0.00148522	0.925638	-U-	-U-
S1098	new_2978602_2978702_c	2978602	2978702	-1	inter	-	2	10.5442	0.284781	-1.97832	-1.05864	0.762055	0.0612397	0.215522	0.636252	0.0238	0.130293	-D-	-D-
S1099	new_2980988_2981070_c	2980988	2981070	-1	5'	-	1	14.2571	1.42363	-3.85768	-2.23492	0.0293408	0.00322418	0.0102831	0.00178379	3.66132e-05	0.000314692	UDD	UDD
S1100	new_2981072_2981150_c	2981072	2981150	-1	inter	-	1	14.0063	1.61561	-3.59757	-1.41283	0.0163244	0.00294668	0.0117112	0.000328343	1.38953e-05	0.000553065	UDD	UDD
S1102	new_2983096_2984281_c	2983096	2984281	-1	inter	AS	51	11.9541	-0.556115	-0.154874	-0.441117	0.191435	0.630557	0.203813	0.0683076	0.527972	0.120705	---	---
S1103	new_2984696_2984787_c	2984696	2984787	-1	intra	-	2	14.2464	-0.537904	-0.226116	-0.457444	0.0706472	0.21753	0.0573054	0.010893	0.132042	0.0187834	---	---
S1104	new_2987548_2987649_c	2987548	2987649	-1	5'	-	1	15.1883	-0.609902	-0.515034	-1.04292	0.164893	0.154627	0.0392856	0.053677	0.0841957	0.00980907	--D	--D
S1106	new_2989566_2989649_c	2989566	2989649	-1	5'	-	1	14.7479	0.583874	-0.870921	-0.0750177	0.135526	0.0356224	0.780222	0.0383094	0.0105113	0.715795	---	-D-
S1107	new_2989651_2989803_c	2989651	2989803	-1	inter	-	4	12.6973	0.0640765	0.552679	0.474661	0.90851	0.246185	0.302315	0.849085	0.154936	0.207179	---	---
S1108	new_2989805_2989899_c	2989805	2989899	-1	3'	-	2	13.7005	0.789844	-1.23348	0.0223701	0.0535536	0.0109101	0.917894	0.00645078	0.00123717	0.889732	-D-	UD-
S1110	new_2995911_2996282	2995911	2996282	1	inter	AS	14	9.98505	-0.230367	-1.21419	-0.130402	0.916813	0.497235	0.943194	0.863279	0.388059	0.92224	---	---
S1113	new_2996886_2997300_c	2996886	2997300	-1	inter	AS	16	10.6494	-0.197274	-0.0813116	-0.338978	0.506767	0.762765	0.223221	0.340532	0.678976	0.136807	---	---
S1119	new_3016299_3016403_c	3016299	3016403	-1	5'	-	2	15.0663	-0.763052	-2.18862	-0.684413	0.0776159	0.00587666	0.0576776	0.0132284	0.000261556	0.0190052	-D-	DDD
S1121	new_3021090_3021169_c	3021090	3021169	-1	5'	-	1	13.7017	-0.392632	-2.17254	-1.53139	0.654955	0.0444904	0.0982358	0.499031	0.0147521	0.0442991	-DD	-DD
S1122	new_3021166_3021232	3021166	3021232	1	5'	-	1	12.1712	1.59677	-0.689343	1.58671	0.0350308	0.0957998	0.0209462	0.00254961	0.0440171	0.00261034	U-U	UDU
S1123	new_3028103_3029246_c	3028103	3029246	-1	5'	AS	48	9.42898	0.339886	2.41071	2.01809	0.659466	0.0267571	0.0442281	0.505091	0.00657272	0.0122283	-UU	-UU
S1124	new_3028207_3028296	3028207	3028296	1	5'	-	2	11.4594	1.52216	-2.21705	-0.587682	0.330704	0.140702	0.650746	0.174684	0.0743213	0.559173	---	---
S1125	new_3031418_3031523_c	3031418	3031523	-1	5'	-	2	12.1466	0.787413	0.870996	0.234268	0.386508	0.282007	0.759318	0.222755	0.185921	0.690002	---	---
S1126	new_3031524_3031613	3031524	3031613	1	5'	-	2	10.2237	1.6207	0.687497	1.0996	0.148949	0.395669	0.206243	0.0451729	0.289408	0.12273	---	---
S1129	new_3032421_3032763	3032421	3032763	1	inter	AS	13	10.4941	0.362546	0.798332	0.535332	0.39184	0.0802252	0.180574	0.226941	0.034825	0.102951	---	-U-
S1130	new_3032765_3032908	3032765	3032908	1	5'	AS	3	11.5145	1.50369	0.831477	2.49073	0.037895	0.0615135	0.0111301	0.00305026	0.0239646	0.000446516	U-U	UUU
S1131	new_3032910_3033040	3032910	3033040	1	5'	AS	3	12.9497	0.33565	-0.00758447	1.20184	0.172683	0.970114	0.0125925	0.0580188	0.955415	0.000705941	--U	--U
S1132	new_3033042_3033166	3033042	3033166	1	5'	-	3	12.9803	0.45164	0.139063	1.20535	0.120386	0.478639	0.0135392	0.0305644	0.369948	0.000941077	--U	--U
S1134	new_3035475_3036308_c	3035475	3036308	-1	3'PT	AS	35	9.22247	-0.0205233	-0.54781	-0.83594	0.996577	0.852879	0.758116	0.992047	0.791174	0.688047	---	---
S1139	new_3045221_3045329_c	3045221	3045329	-1	5'	-	2	12.7483	0.46949	0.713239	0.695374	0.439476	0.210651	0.219333	0.273424	0.126243	0.133469	---	---
S1142	new_3049503_3049699_c	3049503	3049699	-1	5'	-	7	13.402	0.591893	0.179601	1.18833	0.069599	0.345263	0.0128792	0.0105693	0.241161	0.00080983	--U	U-U
S1143	new_3054512_3054650_c	3054512	3054650	-1	5'	-	4	13.0138	0.260012	-0.324497	0.274352	0.44702	0.292051	0.358501	0.280319	0.194535	0.258487	---	---
S1145	new_3059402_3059490_c	3059402	3059490	-1	5'	-	2	13.1479	0.309761	-1.12111	-1.07518	0.437664	0.0342323	0.042637	0.271385	0.00992594	0.0114668	-DD	-DD
S1146	new_3060225_3060673_c	3060225	3060673	-1	inter	AS	18	10.6045	1.17375	1.5038	3.1261	0.165615	0.065183	0.018167	0.0540757	0.0258263	0.00198049	-UU	-UU
S1147	new_3060674_3060844	3060674	3060844	1	3'	AS	6	7.98591	0.374437	0.584888	1.908	0.876763	0.774822	0.335999	0.79886	0.692456	0.237554	---	---
S1148	new_3061289_3061624_c	3061289	3061624	-1	5'	-	13	12.0623	1.31413	0.990244	2.4346	0.0387637	0.0317469	0.0102831	0.00318716	0.00883862	0.000302338	U-U	UUU
S1149	new_3068812_3069252_c	3068812	3069252	-1	5'	AS	18	11.8283	0.506871	-0.148693	1.04303	0.127122	0.512593	0.0217996	0.0339233	0.405318	0.00285886	--U	--U
S1152	new_3076630_3076728	3076630	3076728	1	inter	-	3	11.0675	0.548338	0.402542	1.20786	0.209796	0.257686	0.0336081	0.0816534	0.164568	0.00699402	--U	--U
S1153	new_3076730_3076817	3076730	3076817	1	5'	-	1	11.7123	1.02771	-0.153053	0.716122	0.0581992	0.600522	0.0682671	0.00742787	0.496909	0.0250701	U--	U-U
S1156	new_3105044_3105139_c	3105044	3105139	-1	inter	-	2	14.0909	-0.535467	-1.11609	0.041721	0.103234	0.0125678	0.842073	0.0223362	0.00165104	0.791836	-D-	-D-
S1161	new_3108426_3108524_c	3108426	3108524	-1	5'	-	2	9.97716	0.0430427	0.377802	1.40432	0.956246	0.553376	0.0845942	0.928356	0.448151	0.0354377	--U	--U
S1162	new_3119240_3119484_c	3119240	3119484	-1	5'	-	8	10.443	0.233303	0.415242	0.324446	0.58856	0.2872	0.387333	0.42626	0.190433	0.285952	---	---
S1164	new_3124023_3124157_c	3124023	3124157	-1	5'	-	3	10.1911	0.461559	-0.458258	1.57031	0.477977	0.42111	0.0537223	0.310414	0.31344	0.0168462	--U	--U
S1165	new_3125642_3125776_c	3125642	3125776	-1	intra	-	3	12.9288	-0.125143	-0.166917	0.111991	0.395382	0.217458	0.374188	0.229666	0.131916	0.273792	---	---
S1166	new_3127676_3127799_c	3127676	3127799	-1	inter	-	3	13.4955	-0.363242	-1.19167	0.590943	0.544949	0.0746684	0.27551	0.378368	0.0314739	0.182682	-D-	-D-
S1167	new_3129078_3129194_c	3129078	3129194	-1	inter	-	2	14.8484	0.217346	-1.15924	1.23339	0.739199	0.0900449	0.0811918	0.605079	0.04037	0.0335224	-DU	-DU
S1168	new_3132220_3132310_c	3132220	3132310	-1	5'	-	2	9.62008	0.856799	0.737658	1.42245	0.0899539	0.0685638	0.0217996	0.0171389	0.0277502	0.00285656	--U	UUU
S1172	new_3136712_3136937_c	3136712	3136937	-1	inter	AS	7	11.1598	-0.674473	-0.880507	-1.24843	0.288275	0.139253	0.0709533	0.138132	0.0732395	0.026715	--D	--D
S1173	new_3137969_3138320_c	3137969	3138320	-1	intra	AS	13	12.5993	0.719143	-0.530282	-0.0339978	0.0521045	0.0498193	0.860019	0.00605719	0.0173424	0.814249	---	U--
S1174	new_3145997_3146088_c	3145997	3146088	-1	5'	-	1	13.2436	0.146122	-2.77966	-2.73863	0.710156	0.00592893	0.0102831	0.566242	0.000287793	0.000305006	-DD	-DD
S1176	new_3153718_3153830_c	3153718	3153830	-1	5'	-	2	13.334	0.070082	-0.654762	0.791035	0.82649	0.0613054	0.0454401	0.723492	0.0238603	0.0127931	---	-DU
S1181	new_3178641_3178932_c	3178641	3178932	-1	5'	-	7	15.6899	0.747423	-0.36314	0.41362	0.231848	0.460231	0.398891	0.0960326	0.351623	0.296449	---	---
S1185	new_3187402_3187502	3187402	3187502	1	5'	-	2	11.1212	-0.722498	0.93121	-2.48666	0.4436	0.27601	0.0445177	0.27725	0.180609	0.0123966	--D	--D
S1186	new_3193379_3193546_c	3193379	3193546	-1	5'	-	4	8.92582	1.73266	0.72411	1.05561	0.0424634	0.128844	0.0623147	0.00386836	0.066057	0.0215977	U-U	U-U
S1187	new_3193548_3194425_c	3193548	3194425	-1	inter	AS	37	8.27626	1.15253	0.292077	0.920071	0.191515	0.662114	0.202099	0.0685854	0.564553	0.119384	---	---
S1189	new_3195466_3195557_c	3195466	3195557	-1	intra	-	2	11.4004	0.650313	1.43566	1.40163	0.0843269	0.00900708	0.0134928	0.0152458	0.000850671	0.000932739	-UU	UUU
S1192	new_3213597_3213853_c	3213597	3213853	-1	intra	-	8	8.78277	0.604767	-0.311753	0.225207	0.142355	0.30175	0.436627	0.0419761	0.202995	0.333672	---	---
S1198	new_3224669_3224824_c	3224669	3224824	-1	5'	-	5	10.2749	-0.0661556	-0.676984	-0.0105773	0.897717	0.15316	0.979381	0.833298	0.0830885	0.973075	---	---
S1199	new_3224752_3224810	3224752	3224810	1	5'	-	1	8.04363	1.72557	-0.507658	2.2428	0.322371	0.735501	0.167848	0.167682	0.646489	0.0939697	---	---
S1200	new_3224826_3225137_c	3224826	3225137	-1	inter	AS	11	10.5105	-0.191794	-0.319701	-0.0890101	0.753699	0.533609	0.862203	0.62473	0.427604	0.81811	---	---
S1201	new_3225621_3225771_c	3225621	3225771	-1	inter	-	4	12.3092	-0.162236	-0.609778	-0.522084	0.763979	0.215436	0.271219	0.639688	0.130153	0.179015	---	---
S1210	new_3246432_3246527	3246432	3246527	1	5'	-	2	11.9028	1.2779	-1.08234	0.321797	0.0442248	0.0295011	0.311913	0.00428987	0.00778873	0.215445	UD-	UD-
S1211	new_3246529_3246678	3246529	3246678	1	5'	-	4	12.2751	1.04082	-0.586857	0.128984	0.121842	0.22915	0.773758	0.0314066	0.140918	0.707813	---	---
S1213	new_3253449_3253528_c	3253449	3253528	-1	intra	-	1	11.2252	0.456338	-0.143326	-0.059481	0.430643	0.783041	0.906831	0.263499	0.703996	0.873684	---	---
S1215	new_3256908_3257021_c	3256908	3257021	-1	5'	-	3	8.56273	2.33223	1.54684	1.13393	0.198832	0.281821	0.409572	0.0737712	0.185586	0.306806	---	---
S1217	new_3257607_3258036_c	3257607	3258036	-1	3'	AS	17	11.2845	-0.937162	0.553404	0.629004	0.0135036	0.0127185	0.0140109	0.000223326	0.00170543	0.0010481	---	D-U
S1219	new_3261938_3262008_c	3261938	3262008	-1	intra	-	1	11.9589	0.472787	-0.623488	0.724104	0.0521045	0.0144467	0.0151004	0.00606899	0.00219776	0.00124857	---	-DU
S1222	new_3264537_3264677_c	3264537	3264677	-1	inter	-	5	9.1593	2.55691	0.968828	1.8427	0.0288364	0.100729	0.0309443	0.00172245	0.0474456	0.00577382	U-U	U-U
S1226	new_3276435_3276513_c	3276435	3276513	-1	5'	-	1	14.0889	-0.198396	-2.52285	-0.759057	0.936825	0.251111	0.712905	0.898501	0.159142	0.630665	---	---
S1229	new_3292408_3292489_c	3292408	3292489	-1	inter	-	1	11.2267	0.0762502	-0.0426141	-0.383801	0.965913	0.978486	0.775222	0.940668	0.966811	0.710473	---	---
S1230	new_3293360_3293440_c	3293360	3293440	-1	5'	-	1	12.8093	-0.408538	-0.150407	-0.76116	0.73744	0.891479	0.452588	0.600706	0.84471	0.349984	---	---
S1231	new_3294170_3294254_c	3294170	3294254	-1	5'	-	1	9.39886	0.66954	-0.0284995	0.913758	0.224955	0.95463	0.0904785	0.091388	0.929503	0.0391902	---	--U
S1232	new_3297920_3297994_c	3297920	3297994	-1	5'	-	1	11.4885	0.0759841	-0.676924	-0.152956	0.869627	0.124914	0.682115	0.789252	0.0635927	0.595946	---	---
S1238	new_3301255_3301382_c	3301255	3301382	-1	5'	-	3	8.13627	1.80415	1.83595	1.56973	0.0499829	0.0226394	0.0371407	0.00530753	0.00498266	0.00870838	UUU	UUU
T83	new_3308798_3308866	3308798	3308866	1	5'	-	1	13.101	-0.194192	0.199743	-2.11038	0.785279	0.74658	0.0346457	0.668974	0.660328	0.00745765	--D	--D
S1245	new_3316130_3316211_c	3316130	3316211	-1	5'	-	1	10.0788	3.05602	0.150036	-0.45311	0.0281401	0.804868	0.425904	0.00160953	0.728039	0.322921	U--	U--
S1248	new_3319608_3320300_c	3319608	3320300	-1	inter	AS	29	10.5074	-0.097866	-0.0908316	0.0596221	0.87511	0.86828	0.907776	0.796714	0.810922	0.874938	---	---
S1249	new_3321221_3321355_c	3321221	3321355	-1	5'	-	4	13.7117	0.572571	-0.725052	-0.155898	0.29127	0.149582	0.723365	0.140339	0.080761	0.643493	---	---
S1250	new_3328673_3328761	3328673	3328761	1	5'	-	1	8.88273	0.224145	1.60321	0.906676	0.663077	0.0268901	0.0962806	0.509489	0.0066339	0.0429821	-U-	-UU
S1255	new_3353940_3354550_c	3353940	3354550	-1	inter	AS	26	10.5026	-0.563694	0.261015	0.716699	0.30297	0.562237	0.158397	0.150013	0.456568	0.0866083	---	---
S1256	new_3354935_3355044_c	3354935	3355044	-1	intra	-	2	12.3616	-0.278781	0.406628	-0.0331437	0.424966	0.211476	0.914069	0.257928	0.126926	0.88308	---	---
S1257	new_3355486_3355592_c	3355486	3355592	-1	3'	-	3	12.792	0.0776285	0.318142	0.526584	0.924828	0.63815	0.429736	0.877186	0.536747	0.326534	---	---
S1259	new_3361112_3361196_c	3361112	3361196	-1	5'	-	1	9.05499	1.39762	-0.732874	0.739849	0.0711395	0.146931	0.145227	0.0110371	0.0788361	0.0769381	U--	U--
S1263	new_3364963_3365068_c	3364963	3365068	-1	intra	-	2	10.2496	0.661091	-1.94209	-0.112291	0.0285397	0.00313243	0.368563	0.00164014	2.43238e-05	0.268395	-D-	UD-
T86	new_3374424_3374491	3374424	3374491	1	5'	-	1	11.7384	0.756913	-1.36178	-0.121154	0.286416	0.070089	0.833046	0.136076	0.0285666	0.780507	-D-	-D-
S1267	new_3379940_3380077_c	3379940	3380077	-1	5'	-	3	12.4444	1.38796	1.50431	1.97861	0.19728	0.117767	0.0696842	0.0725975	0.0584822	0.0259871	--U	--U
S1268	new_3385447_3385618_c	3385447	3385618	-1	5'	-	4	9.81016	2.63651	3.74156	2.10622	0.136331	0.0402314	0.139684	0.0388489	0.0126714	0.0728317	-U-	-U-
S1273	new_3388289_3388830_c	3388289	3388830	-1	5'	AS	22	10.036	0.161284	-1.65682	-0.122246	0.91982	0.233685	0.926771	0.868777	0.144725	0.900267	---	---
S1274	new_3388832_3388961_c	3388832	3388961	-1	inter	AS	3	10.1373	0.0863591	-1.11081	0.354093	0.958782	0.409192	0.787273	0.931181	0.302554	0.725394	---	---
S1275	new_3391778_3394421_c	3391778	3394421	-1	3'MT	AS	118	9.95411	-0.217332	0.105594	0.348361	0.42604	0.656003	0.180435	0.258932	0.557727	0.102806	---	---
S1278	new_3410379_3410465	3410379	3410465	1	5'	-	1	8.30419	2.2628	-1.26477	0.21331	0.0143239	0.0147329	0.413225	0.000249583	0.00233271	0.310153	UD-	UD-
T87	new_3421066_3421122_c	3421066	3421122	-1	intra	-	1	10.5741	0.424866	0.161532	1.92479	0.556671	0.808592	0.0439005	0.390303	0.732943	0.0120576	--U	--U
S1282	new_3440953_3441054_c	3440953	3441054	-1	5'	-	2	8.77667	2.83131	2.66846	1.47505	0.0526958	0.0293521	0.110069	0.00625763	0.00772396	0.0519077	UU-	UU-
S1283	new_3443530_3443612_c	3443530	3443612	-1	intra	-	1	9.68701	0.204095	0.75361	0.383867	0.409619	0.0281557	0.124217	0.243056	0.00722023	0.0617554	---	-U-
S1284	new_3446078_3446175_c	3446078	3446175	-1	5'	-	1	10.4671	0.33938	0.479478	1.03507	0.160649	0.050568	0.0144437	0.0513589	0.0177563	0.00110516	--U	--U
S1286	new_3451133_3451197_c	3451133	3451197	-1	5'	-	1	12.8121	2.49674	0.922826	2.30942	0.0655969	0.249445	0.0442281	0.00934259	0.157693	0.0122259	U-U	U-U
S1287	new_3451771_3451862_c	3451771	3451862	-1	inter	-	1	11.2166	-0.0184284	-1.03623	0.342463	0.970391	0.0491353	0.362616	0.947498	0.0169554	0.26276	-D-	-D-
S1288	new_3457942_3458026	3457942	3458026	1	inter	-	1	9.43543	1.10791	0.653773	1.32092	0.0341691	0.0470811	0.0151197	0.0024462	0.015979	0.00125997	U-U	UUU
T88	new_3475976_3476042	3475976	3476042	1	5'	-	1	11.4114	-0.502181	-0.00133004	-1.68225	0.372717	0.998185	0.034942	0.211771	0.997051	0.00763033	--D	--D
S1300	new_3481382_3481622_c	3481382	3481622	-1	5'	-	9	16.3707	0.0566964	-1.29127	-0.351257	0.685866	0.00444823	0.0478275	0.536742	0.000104521	0.0139044	-D-	-D-
S1301	new_3481624_3481697_c	3481624	3481697	-1	inter	-	1	16.3731	0.0645371	-1.02976	-0.253492	0.586692	0.00504985	0.0680862	0.423685	0.000142684	0.0249779	-D-	-D-
S1302	new_3483775_3483886_c	3483775	3483886	-1	5'	-	3	15.5284	0.0496226	-3.02288	0.686327	0.928306	0.00819294	0.174554	0.88432	0.000701366	0.0986495	-D-	-D-
S1304	new_3487818_3487895_c	3487818	3487895	-1	5'	-	1	10.3503	0.484968	0.471443	2.3157	0.203955	0.15316	0.0103236	0.0773167	0.0831065	0.000350934	--U	--U
S1305	new_3491558_3491654_c	3491558	3491654	-1	intra	-	2	11.3775	-0.0697181	-2.42716	-2.12959	0.871937	0.00781912	0.0139075	0.79234	0.000608259	0.00100619	-DD	-DD
T89	new_3502941_3503019_c	3502941	3503019	-1	intra	-	1	9.00062	-0.16528	1.92174	0.220439	0.854244	0.0556901	0.760593	0.765627	0.0206518	0.692312	-U-	-U-
S1308	new_3510491_3510596_c	3510491	3510596	-1	5'	-	2	11.7055	0.771404	-0.187806	-0.678954	0.0616029	0.409192	0.0456434	0.00829912	0.302527	0.0129025	---	U-D
S1309	new_3510674_3510779	3510674	3510779	1	5'	-	2	11.7378	0.954819	-2.40017	-1.70946	0.0508347	0.00524986	0.012087	0.0055071	0.000164462	0.000618084	-DD	UDD
S1311	new_3513628_3513886	3513628	3513886	1	5'	AS	9	12.3905	-0.56024	-2.45628	-0.45571	0.234155	0.00818129	0.244108	0.0973455	0.000698818	0.15437	-D-	-D-
S1313	new_3529856_3529913_c	3529856	3529913	-1	5'	-	1	8.90333	0.986874	2.24319	-0.169406	0.679929	0.289359	0.935269	0.528619	0.192303	0.911533	---	---
S1315	new_3542144_3542334	3542144	3542334	1	3'	AS	7	8.31924	3.50704	1.43118	2.05647	0.0277433	0.0802154	0.0410665	0.00153251	0.0348056	0.01071	UUU	UUU
S1318	new_3546111_3546186	3546111	3546186	1	5'	-	1	9.14746	-0.109585	-1.11546	0.360888	0.949042	0.434058	0.796716	0.917763	0.325827	0.73566	---	---
S1321	new_3566276_3566357_c	3566276	3566357	-1	intra	-	1	10.9674	-0.277837	1.7551	0.287628	0.441714	0.0112227	0.361047	0.275349	0.00133952	0.26128	-U-	-U-
T90	new_3572982_3573055_c	3572982	3573055	-1	inter	-	1	10.6486	0.707727	0.955451	1.79306	0.248121	0.103398	0.03234	0.107284	0.0491131	0.00632593	--U	--U
S1324	new_3574158_3574245_c	3574158	3574245	-1	5'	-	1	12.0741	1.53439	1.68441	2.0349	0.0322353	0.0120613	0.0127497	0.00219786	0.0015465	0.000750974	UUU	UUU
S1325	new_3574247_3574338_c	3574247	3574338	-1	inter	-	1	10.9216	0.744234	1.49944	0.985352	0.294292	0.0572303	0.141028	0.143302	0.0215481	0.0738529	-U-	-U-
S1328	new_3577620_3577744_c	3577620	3577744	-1	intra	-	3	11.367	-0.200484	0.203771	-0.695123	0.637412	0.576862	0.11286	0.478783	0.472087	0.0537793	---	---
S1329	new_3579515_3579589_c	3579515	3579589	-1	5'	-	1	10.6676	-0.0864566	0.154936	0.181778	0.900035	0.793506	0.745064	0.837475	0.714907	0.669308	---	---
S1330	new_3582691_3582779_c	3582691	3582779	-1	5'	-	1	9.37489	0.695867	-0.653938	-0.10226	0.709006	0.681692	0.949196	0.564788	0.587498	0.931039	---	---
S1336	new_3604568_3604754_c	3604568	3604754	-1	5'	-	6	9.10671	0.360588	1.8536	0.0144005	0.252872	0.00691002	0.955302	0.111097	0.00046852	0.939018	-U-	-U-
S1338	new_3605398_3606736_c	3605398	3606736	-1	3'	AS	57	9.35831	0.614927	-0.544607	0.455807	0.506783	0.500487	0.568732	0.340639	0.392711	0.467984	---	---
S1340	new_3608843_3609333_c	3608843	3609333	-1	5'	AS	20	9.14231	0.698794	1.29536	2.29697	0.264305	0.0574924	0.0220494	0.119989	0.0216903	0.00292353	-UU	-UU
S1342	new_3614978_3615063_c	3614978	3615063	-1	inter	-	1	9.70501	1.06037	-0.819665	0.313094	0.266495	0.303356	0.681038	0.12179	0.204642	0.594102	---	---
S1343	new_3615385_3615449_c	3615385	3615449	-1	5'	-	1	10.1396	-0.00533233	-1.94244	0.353042	0.998478	0.372198	0.869947	0.997344	0.26653	0.826121	---	---
S1344	new_3621540_3621617_c	3621540	3621617	-1	intra	-	1	10.773	0.342607	0.709313	0.811491	0.623169	0.261936	0.211197	0.462774	0.168373	0.127078	---	---
S1345	new_3622048_3622137_c	3622048	3622137	-1	5'	-	1	10.7293	0.35743	-0.00706612	0.530612	0.649488	0.992556	0.427692	0.49191	0.988796	0.324738	---	---
S1349	new_3630836_3630916_c	3630836	3630916	-1	5'	-	1	13.4436	0.617045	-0.329418	1.44248	0.436377	0.633431	0.0920083	0.269761	0.531938	0.0402536	--U	--U
S1352	new_3635902_3636010_c	3635902	3636010	-1	5'	-	2	11.4728	1.53183	-3.06678	-1.87522	0.0565888	0.00729729	0.0237285	0.00704145	0.000523218	0.00338401	UDD	UDD
S1355	new_3645297_3645378_c	3645297	3645378	-1	intra	-	1	13.2453	0.728656	-0.255333	0.140262	0.00659318	0.0147022	0.0580992	3.92184e-05	0.0023126	0.0192564	---	U--
S1356	new_3646537_3646664_c	3646537	3646664	-1	5'	-	3	10.3728	2.7236	-0.141145	2.13015	0.0157333	0.674787	0.0128546	0.000306918	0.577555	0.000796108	U-U	U-U
S1357	new_3646613_3646699	3646613	3646699	1	5'	-	1	12.6412	1.30788	0.0222363	1.13965	0.0846968	0.966486	0.0668577	0.0154315	0.948364	0.0241853	U-U	U-U
S1358	new_3647109_3647701_c	3647109	3647701	-1	indepMT	AS	24	9.00592	1.10366	0.461797	1.86391	0.682541	0.851408	0.416128	0.531985	0.789165	0.312805	---	---
S1360	new_3649731_3649813_c	3649731	3649813	-1	5'	-	1	13.1026	-0.00218723	-0.187533	0.617456	0.998036	0.739264	0.277363	0.995745	0.652122	0.184519	---	---
S1362	new_3665533_3665628	3665533	3665628	1	5'	-	1	13.8936	0.75704	-0.451859	0.925649	0.379125	0.53674	0.235904	0.216704	0.431158	0.147664	---	---
S1364	new_3666577_3666932_c	3666577	3666932	-1	3'MT	-	14	9.05434	0.639084	0.825982	1.36112	0.106462	0.0345731	0.0167108	0.0237524	0.0100993	0.00163626	--U	-UU
S1365	new_3667017_3667208_c	3667017	3667208	-1	intra	-	6	10.6771	0.29095	0.450167	-0.0130493	0.458212	0.219486	0.970415	0.291676	0.133645	0.959204	---	---
S1366	new_3669912_3670034_c	3669912	3670034	-1	intra	-	3	10.4096	1.05593	1.26694	-0.530545	0.307574	0.180521	0.530906	0.154078	0.10296	0.427644	---	---
S1370	new_3672793_3672923	3672793	3672923	1	5'	-	3	11.0272	0.0232964	0.872845	0.219945	0.953028	0.0534486	0.497249	0.924445	0.0193954	0.394503	---	-U-
S1372	new_3676061_3676158_c	3676061	3676158	-1	inter	-	1	11.9083	0.183027	-0.848145	0.289209	0.620165	0.0533168	0.365963	0.459603	0.0193071	0.266085	---	-D-
S1373	new_3680421_3680580_c	3680421	3680580	-1	intra	-	4	11.6408	1.04661	0.279062	0.75076	0.102416	0.495894	0.120528	0.0219379	0.386572	0.0592927	---	---
S1375	new_3681277_3681369	3681277	3681369	1	5'	-	2	11.2881	1.2047	0.979592	1.6145	0.263838	0.278702	0.117407	0.119177	0.183162	0.0569911	---	---
S1377	new_3688579_3688715_c	3688579	3688715	-1	5'	-	4	13.0624	-0.863666	-0.847313	-0.826815	0.0754592	0.0417119	0.0487906	0.0125504	0.0133919	0.0145449	---	DDD
S1380	new_3694080_3694200	3694080	3694200	1	5'	-	3	9.33314	2.11805	1.74847	4.60686	0.114313	0.103827	0.0173408	0.0278205	0.0493573	0.00182604	--U	--U
S1381	new_3695280_3695362	3695280	3695362	1	5'	-	1	11.9368	0.102975	0.610889	0.966759	0.880906	0.290566	0.134033	0.805368	0.193397	0.0688443	---	---
S1383	new_3707708_3707818	3707708	3707818	1	inter	-	2	9.38518	-0.392366	2.16746	-0.375351	0.823412	0.176178	0.791828	0.718984	0.0998006	0.730491	---	---
S1389	new_3718617_3718717	3718617	3718717	1	3'	-	1	9.73303	1.4115	-0.115365	1.43979	0.0139333	0.474016	0.00974958	0.0002375	0.365578	0.000219735	U-U	U-U
T92	new_3723332_3724395_c	3723332	3724395	-1	intra	AS	46	8.97366	-0.225619	2.68632	1.02741	0.646504	0.00877822	0.0687861	0.488061	0.000814646	0.0254951	-UU	-UU
S1391	new_3728120_3728202_c	3728120	3728202	-1	5'	-	1	12.3994	-0.0839916	-0.183661	-2.43471	0.945736	0.869326	0.0736221	0.913674	0.813182	0.028682	--D	--D
S1392	new_3728379_3728510_c	3728379	3728510	-1	3'	-	4	10.5416	-0.297502	1.49049	-0.612421	0.755755	0.118005	0.445351	0.628364	0.0586672	0.341942	---	---
S1393	new_3729297_3729412_c	3729297	3729412	-1	5'	-	3	10.6688	-0.00924955	0.975805	-0.368515	0.992526	0.1888	0.580512	0.985383	0.108918	0.480791	---	---
S1394	new_3730846_3730971_c	3730846	3730971	-1	5'	-	3	10.6016	0.423059	1.13454	2.21078	0.354462	0.0431672	0.0151004	0.195289	0.0140784	0.00125236	-UU	-UU
S1395	new_3733649_3733734_c	3733649	3733734	-1	5'	-	1	8.46302	1.06301	1.3003	1.5861	0.523614	0.378852	0.291398	0.357505	0.272658	0.196031	---	---
T93	new_3738246_3738342_c	3738246	3738342	-1	3'	-	3	10.3254	0.0743809	3.18429	0.798839	0.930494	0.0171082	0.276452	0.888357	0.00305681	0.183516	-U-	-U-
S1400	new_3741593_3741676	3741593	3741676	1	3'	-	1	11.6366	1.54092	-0.155546	0.890381	0.108886	0.814829	0.19376	0.0248911	0.74168	0.113173	---	---
T95	new_3744158_3744233_c	3744158	3744233	-1	5'	-	1	12.9538	-0.3272	-2.66812	-0.59416	0.675357	0.0216693	0.373499	0.52289	0.0046745	0.272979	-D-	-D-
S1403	new_3745414_3746298	3745414	3746298	1	3'MT	AS	37	9.87603	0.00609167	-0.212924	1.00858	0.997192	0.841238	0.321199	0.993476	0.776233	0.223197	---	---
S1404	new_3747092_3747171_c	3747092	3747171	-1	5'	-	1	10.0168	0.402864	-0.0465761	-0.612705	0.298724	0.891975	0.110264	0.146307	0.845349	0.0520683	---	---
S1406	new_3760210_3760556	3760210	3760556	1	5'	AS	13	11.4386	0.257799	1.02481	1.84568	0.538739	0.0476404	0.018167	0.372034	0.0162305	0.00198186	-UU	-UU
S1407	new_3760558_3760693	3760558	3760693	1	5'	-	3	11.6171	0.0684807	1.24797	1.54512	0.896945	0.0435194	0.0332493	0.831033	0.0142622	0.00680098	-UU	-UU
S1410	new_3762583_3762663	3762583	3762663	1	5'	-	1	10.6471	0.155741	0.910622	1.42822	0.538739	0.0203554	0.0128208	0.371879	0.00419445	0.000770984	--U	-UU
S1419	new_3777796_3777913_c	3777796	3777913	-1	inter	-	2	9.29094	1.01781	1.82621	2.33415	0.131527	0.0229918	0.0185865	0.036209	0.00511392	0.00206752	-UU	-UU
S1421	new_3780034_3780161_c	3780034	3780161	-1	intra	-	4	12.7616	-0.551538	-1.60153	-0.920025	0.117099	0.00793731	0.028811	0.0288448	0.00063288	0.00508711	-D-	-DD
S1422	new_3780393_3780655_c	3780393	3780655	-1	5'	-	9	12.3728	-0.76903	-3.06314	-1.98835	0.0995451	0.00476198	0.0122968	0.0207105	0.000122479	0.000662273	-DD	DDD
S1423	new_3780657_3781040_c	3780657	3781040	-1	inter	AS	15	9.00678	0.307143	-1.09218	0.152193	0.684966	0.140054	0.812193	0.535648	0.0738203	0.754201	---	---
S1424	new_3783802_3783877_c	3783802	3783877	-1	intra	-	1	16.1308	-0.37141	-0.809201	-0.899877	0.345074	0.0650942	0.0562509	0.187242	0.0257665	0.0183005	---	-DD
S1425	new_3786458_3786619_c	3786458	3786619	-1	intra	-	5	15.3132	-0.485746	-1.11201	-0.586427	0.249192	0.0325172	0.132547	0.108172	0.00916395	0.0675037	-D-	-D-
S1426	new_3788004_3788274_c	3788004	3788274	-1	5'	-	9	14.792	-0.24341	-1.13998	0.523764	0.497742	0.0267458	0.143571	0.33	0.00656487	0.0756469	-D-	-D-
S1427	new_3788276_3788397_c	3788276	3788397	-1	inter	-	3	9.24733	0.331465	-1.14765	0.682916	0.583335	0.0818755	0.223788	0.419272	0.0357275	0.137494	-D-	-D-
S1428	new_3790498_3790582_c	3790498	3790582	-1	inter	-	1	11.9145	0.766109	1.1946	-0.323047	0.142355	0.0344909	0.382542	0.0419786	0.0100337	0.281473	-U-	-U-
S1429	new_3791649_3791748_c	3791649	3791748	-1	5'	-	2	13.2337	0.772869	1.30874	-0.253877	0.167952	0.0357768	0.532282	0.0555067	0.0105773	0.429154	-U-	-U-
S1434	new_3802167_3802257_c	3802167	3802257	-1	5'	-	1	10.0201	0.000198842	1.07163	0.376032	0.999988	0.322784	0.71897	0.999799	0.221303	0.638222	---	---
S1435	new_3803282_3803359_c	3803282	3803359	-1	5'	-	1	16.0155	-1.15677	-1.09668	-0.590361	0.2305	0.187235	0.431528	0.0947757	0.10766	0.328305	---	---
S1437	new_3807376_3807735_c	3807376	3807735	-1	inter	-	13	13.7861	0.248053	-1.0954	-0.0442123	0.290345	0.0109322	0.816487	0.139441	0.00124524	0.759271	-D-	-D-
S1438	new_3808393_3808511_c	3808393	3808511	-1	intra	-	2	15.2868	0.00811673	-1.10751	-0.65904	0.977661	0.0145755	0.0487906	0.961922	0.00227466	0.0145583	-D-	-DD
T97	new_3810612_3810671	3810612	3810671	1	3'	-	1	12.0922	1.44141	-0.660411	0.79742	0.0523085	0.138068	0.0962029	0.00612248	0.0724183	0.0429269	U--	U-U
S1444	new_3816500_3816558_c	3816500	3816558	-1	5'	-	1	7.75003	0.371116	2.82283	1.00562	0.222644	0.00403927	0.0249756	0.0898588	7.11462e-05	0.00379838	-UU	-UU
T98	new_3835746_3835819_c	3835746	3835819	-1	5'	-	1	13.3128	0.154906	-1.66358	0.221276	0.781906	0.0282785	0.633223	0.662991	0.00725707	0.538959	-D-	-D-
T99	new_3848726_3848785_c	3848726	3848785	-1	intra	-	1	13.134	-0.820264	0.708805	0.199603	0.133923	0.115433	0.594941	0.0374376	0.0570169	0.497074	---	---
S1452	new_3849617_3849712_c	3849617	3849712	-1	5'	-	2	12.1566	0.600376	0.920596	2.03088	0.666197	0.441925	0.139069	0.513148	0.333452	0.0724053	---	---
S1454	new_3853433_3853716_c	3853433	3853716	-1	inter	AS	10	10.0487	-1.18405	2.25831	0.651458	0.185462	0.0311787	0.33591	0.0651574	0.00857414	0.237428	-U-	-U-
S1456	new_3860876_3860997_c	3860876	3860997	-1	inter	-	3	10.9003	-0.28835	0.686623	0.79638	0.437303	0.0867063	0.0670542	0.271006	0.0384595	0.0243579	---	-UU
S1457	new_3861223_3861307_c	3861223	3861307	-1	5'	-	1	10.4561	0.699958	1.01972	1.6948	0.560067	0.34026	0.151996	0.393638	0.236509	0.0818132	---	---
S1460	new_3880559_3880739_c	3880559	3880739	-1	inter	-	5	10.3169	0.838108	2.58884	-1.344	0.145136	0.00894569	0.0386226	0.0431834	0.00083527	0.00941425	-UD	-UD
S1461	new_3882015_3882097_c	3882015	3882097	-1	5'	-	1	9.77128	1.28684	2.96735	-1.08545	0.0688546	0.00689849	0.0559356	0.0102081	0.000456002	0.0181388	UUD	UUD
S1462	new_3882656_3882766_c	3882656	3882766	-1	5'	-	2	11.6606	-0.418321	1.37991	-1.86692	0.715497	0.194735	0.110632	0.573481	0.113559	0.0523198	---	---
S1466	new_3906104_3907171	3906104	3907171	1	3'MT	AS	46	10.0845	-1.65198	-2.79926	-1.32458	0.294081	0.0838868	0.315716	0.14307	0.0368594	0.21849	-D-	-D-
S1468	new_3911304_3911465_c	3911304	3911465	-1	inter	-	5	9.07143	1.50691	1.19015	1.86018	0.0854404	0.0776356	0.0348705	0.0156317	0.0332451	0.00757319	UUU	UUU
S1469	new_3913514_3913645_c	3913514	3913645	-1	5'	-	3	10.0987	2.16579	1.32278	5.21544	0.0924213	0.145745	0.0127497	0.0181867	0.0780044	0.000747175	U-U	U-U
S1470	new_3913898_3914008	3913898	3914008	1	5'	-	2	9.68856	0.402979	0.211289	0.0793605	0.758712	0.860064	0.944098	0.631973	0.799481	0.923698	---	---
S1473	new_3918519_3918628_c	3918519	3918628	-1	5'	-	3	10.5149	1.25162	-0.301981	2.14914	0.319962	0.782132	0.0969621	0.164565	0.702882	0.0433656	--U	--U
S1474	new_3923131_3923318	3923131	3923318	1	5'	-	6	10.862	0.293396	0.662579	-0.658562	0.458581	0.107711	0.111627	0.292085	0.0520194	0.0529173	---	---
S1475	new_3923478_3923862	3923478	3923862	1	inter	-	15	9.80055	0.0379853	0.710449	-0.451675	0.937184	0.127413	0.276786	0.899199	0.0651304	0.18394	---	---
S1476	new_3926400_3926681_c	3926400	3926681	-1	inter	-	4	10.3566	-0.618887	1.0933	0.38172	0.489057	0.198802	0.619794	0.321685	0.116646	0.524243	---	---
S1478	new_3951662_3951749_c	3951662	3951749	-1	5'	-	1	12.617	-0.198474	0.573615	-0.275984	0.755228	0.302874	0.602706	0.627497	0.203965	0.506022	---	---
S1479	new_3951938_3952042	3951938	3952042	1	5'	-	2	9.66284	1.16374	-0.986258	2.0186	0.0881155	0.0690728	0.0198391	0.0164603	0.0280608	0.00231832	U-U	UDU
S1480	new_3956402_3956491	3956402	3956491	1	intra	-	1	13.5153	0.328718	1.29967	1.4106	0.175809	0.00713343	0.0103236	0.0595021	0.00049853	0.000362566	-UU	-UU
S1486	new_3979198_3979406_c	3979198	3979406	-1	5'	-	6	13.5432	-2.71563	-3.96812	-3.67433	0.0833861	0.019564	0.0291605	0.0149224	0.00392393	0.00519145	DDD	DDD
S1487	new_3979408_3979516_c	3979408	3979516	-1	5'	-	2	11.8082	-1.29554	-2.40581	-1.38968	0.109296	0.0166683	0.0598625	0.0252334	0.00293681	0.020149	-DD	-DD
S1490	new_3985282_3985350_c	3985282	3985350	-1	inter	-	1	9.70415	0.216152	2.26581	0.325068	0.737216	0.0197951	0.543032	0.600384	0.00399276	0.441111	-U-	-U-
S1492	new_3989098_3989183	3989098	3989183	1	5'	-	1	7.40842	1.1644	-0.448213	0.884368	0.150176	0.441231	0.169916	0.045912	0.332678	0.0955457	---	---
S1497	new_3996731_3996828	3996731	3996828	1	5'	-	2	8.38859	1.50555	-1.44979	-0.153632	0.124898	0.0840229	0.81735	0.0329669	0.036951	0.760538	-D-	-D-
S1501	new_4005137_4005322_c	4005137	4005322	-1	5'	-	5	11.242	0.587813	0.752322	2.58483	0.212358	0.0934786	0.0116118	0.0832539	0.0424195	0.000541004	--U	-UU
S1503	new_4005626_4005729	4005626	4005729	1	inter	-	2	12.3708	0.316622	0.0271719	1.22277	0.854244	0.986998	0.387357	0.76605	0.979504	0.2861	---	---
S1507	new_4012758_4012865_c	4012758	4012865	-1	3'	-	2	10.903	0.469292	-0.232551	-0.984363	0.197928	0.40355	0.033959	0.0729111	0.296954	0.00711981	---	--D
S1508	new_4018701_4018785_c	4018701	4018785	-1	inter	-	1	9.3016	-0.38467	1.33251	0.364636	0.296143	0.0178669	0.252447	0.144693	0.00330825	0.161509	-U-	-U-
S1509	new_4020908_4020976_c	4020908	4020976	-1	intra	-	1	9.62292	-0.314686	1.13444	-0.0335426	0.457611	0.0385099	0.929158	0.290774	0.0118346	0.903113	-U-	-U-
S1510	new_4021307_4021428_c	4021307	4021428	-1	intra	-	2	9.80676	-0.502929	1.19351	-0.518987	0.292364	0.0392056	0.217756	0.141254	0.0122295	0.132015	-U-	-U-
S1511	new_4022729_4023053_c	4022729	4023053	-1	intra	-	12	11.447	-1.03771	1.44456	-1.3982	0.0615914	0.0152523	0.0215153	0.00823392	0.00247561	0.00279536	DUD	DUD
T100	new_4032289_4032345_c	4032289	4032345	-1	intra	-	1	12.0432	1.28319	2.50871	1.98674	0.0763014	0.0103507	0.021357	0.012847	0.00111544	0.00268985	UUU	UUU
S1513	new_4035641_4035833_c	4035641	4035833	-1	5'	-	7	9.63229	0.38771	2.53583	0.632925	0.678984	0.0359307	0.425679	0.52737	0.0106431	0.322162	-U-	-U-
S1514	new_4035835_4035968_c	4035835	4035968	-1	inter	-	3	9.7906	0.200352	0.69547	0.148076	0.835575	0.385011	0.850139	0.73635	0.278403	0.802801	---	---
S1518	new_4051522_4051601_c	4051522	4051601	-1	intra	-	1	14.202	-0.923462	0.470061	-0.937852	0.173929	0.357649	0.116484	0.0586352	0.252793	0.056183	---	---
T101	new_4065509_4065568_c	4065509	4065568	-1	5'	-	1	9.64813	0.145724	1.47493	1.61015	0.730819	0.0203645	0.0226537	0.593095	0.00420876	0.00304828	-UU	-UU
S1521	new_4065569_4065980_c	4065569	4065980	-1	5'	AS	16	9.09386	0.474395	1.83702	2.04526	0.262238	0.0120613	0.0140109	0.118305	0.00154472	0.00102627	-UU	-UU
S1522	new_4065982_4066068_c	4065982	4066068	-1	5'	-	1	9.48103	0.732777	1.7676	2.01055	0.219737	0.0243431	0.0241294	0.0874785	0.00557401	0.00348688	-UU	-UU
S1524	new_4074811_4074895_c	4074811	4074895	-1	intra	-	2	10.7775	-0.15351	-0.359453	-0.730888	0.903333	0.734752	0.473236	0.842426	0.645552	0.369772	---	---
S1525	new_4082846_4082919_c	4082846	4082919	-1	intra	-	1	10.6601	0.134023	0.798789	-0.374487	0.827869	0.160424	0.455329	0.725953	0.0884765	0.352621	---	---
S1526	new_4084384_4084588_c	4084384	4084588	-1	5'	-	6	9.87899	0.711311	1.58404	0.504554	0.133699	0.0149356	0.169293	0.0372741	0.0023931	0.0949551	-U-	-U-
S1527	new_4084424_4084730	4084424	4084730	1	5'	-	11	9.54987	-0.0816101	-0.668948	1.17224	0.894538	0.215105	0.0741723	0.827787	0.129755	0.0289665	--U	--U
S1528	new_4084590_4084742_c	4084590	4084742	-1	5'	-	4	8.94535	1.2012	1.02581	1.00921	0.127486	0.111155	0.117088	0.0341653	0.0541459	0.0566611	---	---
S1529	new_4086646_4086801	4086646	4086801	1	5'	-	5	11.7	0.000647335	-1.05253	0.964648	0.997085	0.00444823	0.00887999	0.992866	0.000101983	0.000143791	-D-	-DU
S1531	new_4091310_4091407_c	4091310	4091407	-1	5'	-	1	12.4056	-0.28717	-0.347966	-1.32872	0.657054	0.528492	0.0714042	0.501626	0.421904	0.0269445	--D	--D
S1532	new_4093838_4093937_c	4093838	4093937	-1	5'	-	1	9.01086	0.891413	1.50737	2.7975	0.201525	0.04654	0.0169556	0.0757246	0.0157337	0.00170872	-UU	-UU
S1535	new_4104900_4105513	4104900	4105513	1	3'PT	AS	25	9.31965	0.178859	-2.14627	-0.799899	0.837168	0.0404986	0.2785	0.739181	0.0128169	0.185667	-D-	-D-
S1536	new_4106138_4106244_c	4106138	4106244	-1	intra	-	3	8.59175	-0.30211	1.3902	0.628061	0.413541	0.0180177	0.104068	0.24648	0.00335785	0.0478357	-U-	-U-
S1540	new_4118585_4118876	4118585	4118876	1	5'	-	10	10.6054	0.395189	-0.0605563	1.51954	0.160399	0.776666	0.0111301	0.0512488	0.694881	0.000451095	--U	--U
S1541	new_4121082_4121165_c	4121082	4121165	-1	3'	-	1	9.89302	1.24339	2.31075	2.12537	0.139578	0.0231942	0.0336081	0.0406573	0.0051841	0.0069958	-UU	-UU
S1542	new_4122850_4123061_c	4122850	4123061	-1	5'	-	8	11.462	0.96146	1.214	2.17196	0.346411	0.198156	0.0651187	0.18823	0.116004	0.0231739	--U	--U
S1543	new_4125593_4125741_c	4125593	4125741	-1	intra	-	4	11.3319	-0.00653013	-0.441572	-0.977682	0.987634	0.169455	0.0367696	0.975849	0.0949653	0.00850994	---	--D
S1547	new_4134175_4134435_c	4134175	4134435	-1	intra	-	9	12.0501	-0.237632	-0.890796	-1.60556	0.86943	0.452655	0.20906	0.788909	0.343692	0.125242	---	---
S1551	new_4144079_4144300_c	4144079	4144300	-1	intra	-	7	9.91578	4.36433	-0.258656	-0.0348011	0.00969921	0.514798	0.932141	9.88799e-05	0.407841	0.907072	U--	U--
S1552	new_4154404_4154500_c	4154404	4154500	-1	5'	-	1	12.6872	1.2769	-0.770465	1.70626	0.0268878	0.0296978	0.0108919	0.00122335	0.00788243	0.000400194	U-U	UDU
S1553	new_4154502_4154694_c	4154502	4154694	-1	5'	-	6	10.3109	1.23053	-0.960179	1.17529	0.057646	0.0492311	0.0368246	0.00726034	0.0170164	0.00853661	U-U	UDU
S1555	new_4155210_4155306_c	4155210	4155306	-1	5'	-	2	10.3617	0.681601	0.204176	0.480833	0.675357	0.891168	0.725654	0.522727	0.844247	0.64751	---	---
S1565	new_4173552_4173628	4173552	4173628	1	3'	-	1	13.4354	0.154212	0.965618	-1.18803	0.868248	0.233074	0.162031	0.786521	0.143994	0.0895161	---	---
S1567	new_4176526_4176840	4176526	4176840	1	3'	-	6	12.4478	-0.579121	-0.338815	-1.32201	0.377495	0.54347	0.0732095	0.21524	0.437967	0.0283548	--D	--D
S1568	new_4180378_4180481_c	4180378	4180481	-1	5'	-	3	8.99299	0.324567	2.2868	0.862109	0.407934	0.00793936	0.0626266	0.241593	0.000638301	0.0218125	-U-	-UU
T104	new_4181900_4181981	4181900	4181981	1	3'	-	1	9.60584	-0.0391309	1.51386	1.03293	0.890875	0.00831983	0.0228038	0.82136	0.000735864	0.00312688	-UU	-UU
S1571	new_4185817_4186091	4185817	4186091	1	5'	-	9	10.3668	-0.183453	0.297461	0.208561	0.793884	0.612726	0.719917	0.679162	0.510256	0.639335	---	---
S1572	new_4186449_4186607	4186449	4186607	1	intra	-	4	10.5763	0.348462	0.449342	0.854197	0.512747	0.345274	0.120473	0.346492	0.241234	0.0592254	---	---
S1575	new_4199733_4199799_c	4199733	4199799	-1	5'	-	1	16.1091	0.03803	-0.485207	-0.04107	0.939879	0.268739	0.922532	0.903295	0.174121	0.895625	---	---
S1577	new_4208749_4208869_c	4208749	4208869	-1	intra	-	2	13.6554	-0.529333	0.176561	-0.238814	0.2571	0.640412	0.518638	0.114689	0.539135	0.415606	---	---
S1578	new_4212890_4213020_c	4212890	4213020	-1	5'	-	3	12.0492	0.69227	-0.864547	1.46189	0.121778	0.0457039	0.0199724	0.0313441	0.0153472	0.00235736	--U	-DU
S1580	new_4214667_4214752_c	4214667	4214752	-1	inter	-	1	13.9762	-0.519967	-0.596007	-0.036864	0.0757766	0.0296978	0.829392	0.0126438	0.00787823	0.77567	---	-D-
S1581	new_4215104_4215254_c	4215104	4215254	-1	inter	-	4	14.0241	-0.44918	-0.547986	-0.0790879	0.275671	0.148089	0.811345	0.128169	0.0798223	0.753068	---	---

## Sheet: All 3 RNases
Increased abundance (>2-fold)
Name	Locustag	Start	End	Strand	Nicholas Class	AS	Probes	WT	∆RNase III	∆RNase J1	∆RNase Y	Profile III/J1/Y
S73	new_205212_205408	205212	205408	1	inter	-	6	340.151	26.6772	2.43079	2.35624	UUU
T25	new_334027_334091	334027	334091	1	5'	-	1	490.732	8.73592	5.51208	5.83737	UUU
S182	new_567551_567661	567551	567661	1	5'	-	2	433.755	3.05539	5.08862	3.00878	UUU
S188	new_593206_593301_c	593206	593301	-1	5'	-	2	1780.85	3.04475	5.59134	2.4209	UUU
S296	new_935441_935588_c	935441	935588	-1	5'	-	5	669.602	6.30686	7.06714	12.4941	UUU
S353	new_1074350_1074613_c	1074350	1074613	-1	inter	AS	9	995.638	2.68416	2.18281	2.7632	UUU
S480	new_1411773_1411859	1411773	1411859	1	5'	-	1	179.87	5.84022	3.15622	3.72458	UUU
S541	new_1552772_1552898	1552772	1552898	1	5'	-	3	497.364	10.291	2.44755	5.26879	UUU
S626	new_1880378_1880622	1880378	1880622	1	intra	-	8	383.164	2.31662	5.60209	2.05157	UUU
S627	new_1881406_1881535	1881406	1881535	1	5'	-	3	1698.4	2.40629	2.60558	2.37783	UUU
S714	new_2069176_2069261_c	2069176	2069261	-1	inter	-	1	267.366	2.68036	3.29145	2.52818	UUU
S715	new_2069562_2069699_c	2069562	2069699	-1	5'	-	3	287.312	2.63535	3.39622	2.6273	UUU
S722	new_2074222_2074617_c	2074222	2074617	-1	5'	AS	15	525.272	3.48979	2.67138	5.34353	UUU
S744	new_2100447_2100579	2100447	2100579	1	5'	-	3	2581.71	5.68473	5.77776	8.34442	UUU
S825	new_2305261_2305347	2305261	2305347	1	5'	-	1	435.555	5.55008	5.40331	40.3766	UUU
S826	new_2306333_2306513	2306333	2306513	1	5'	-	5	3551.76	3.01495	2.23549	4.31358	UUU
S829	new_2308165_2308470	2308165	2308470	1	inter	AS	11	411.333	2.73857	3.22698	2.49534	UUU
S830	new_2309648_2309785_c	2309648	2309785	-1	5'	-	3	736.812	2.52881	2.84329	4.22823	UUU
S916	new_2525615_2525743_c	2525615	2525743	-1	5'	-	4	5396.22	2.03965	2.05408	2.59916	UUU
S935	new_2576155_2576328	2576155	2576328	1	5'	-	5	273.58	3.46594	5.52133	9.42765	UUU
S1079	new_2915149_2915261_c	2915149	2915261	-1	5'	-	2	435.297	3.70184	34.28	2.21032	UUU
S1238	new_3301255_3301382_c	3301255	3301382	-1	5'	-	3	281.359	3.49224	3.57007	2.9685	UUU
S1315	new_3542144_3542334	3542144	3542334	1	3'	AS	7	319.404	11.3691	2.69668	4.15967	UUU
S1324	new_3574158_3574245_c	3574158	3574245	-1	5'	-	1	4311.97	2.89667	3.2141	4.09796	UUU
S1468	new_3911304_3911465_c	3911304	3911465	-1	inter	-	5	537.987	2.842	2.28177	3.63054	UUU
T100	new_4032289_4032345_c	4032289	4032345	-1	intra	-	1	4220.4	2.43376	5.69112	3.96341	UUU
Decreased abundance (>2-fold)
Name	Locustag	Start	End	Strand	Nicholas Class	AS	Probes	WT	∆RNase III	∆RNase J1	∆RNase Y	Profile III/J1/Y
S82	new_235329_235401_c	235329	235401	-1	5'	-	1	19297.1	0.136817	0.102166	0.0418425	DDD
S83	new_235403_235489_c	235403	235489	-1	5'	-	2	8724.08	0.16978	0.158075	0.0756457	DDD
T23	new_329693_329773	329693	329773	1	5'	-	1	42441.3	0.0674195	0.0102491	0.0119404	DDD
S580	new_1674154_1674258	1674154	1674258	1	inter	-	3	19282.2	0.465852	0.18183	0.372121	DDD
S780	new_2202717_2202804_c	2202717	2202804	-1	intra	-	1	1016.06	0.358593	0.217558	0.204368	DDD
S1486	new_3979198_3979406_c	3979198	3979406	-1	5'	-	6	11937.3	0.152235	0.0638964	0.0783278	DDD

## Sheet: RNase III & J1
Increased abundance (>2-fold)
Name	Locustag	Start	End	Strand	Nicholas Class	AS	Probes	WT	∆RNase III	∆RNase J1	∆RNase Y	Profile III/J1/Y
S73	new_205212_205408	205212	205408	1	inter	-	6	340.151	26.6772	2.43079	2.35624	UUU
T25	new_334027_334091	334027	334091	1	5'	-	1	490.732	8.73592	5.51208	5.83737	UUU
S142	new_486278_486431	486278	486431	1	inter	-	4	1317.73	6.04422	2.57176	1.45132	UU-
S182	new_567551_567661	567551	567661	1	5'	-	2	433.755	3.05539	5.08862	3.00878	UUU
S188	new_593206_593301_c	593206	593301	-1	5'	-	2	1780.85	3.04475	5.59134	2.4209	UUU
S296	new_935441_935588_c	935441	935588	-1	5'	-	5	669.602	6.30686	7.06714	12.4941	UUU
S341	new_1045199_1045317	1045199	1045317	1	inter	-	3	1678.59	3.53531	2.38538	0.223116	UUD
S353	new_1074350_1074613_c	1074350	1074613	-1	inter	AS	9	995.638	2.68416	2.18281	2.7632	UUU
S480	new_1411773_1411859	1411773	1411859	1	5'	-	1	179.87	5.84022	3.15622	3.72458	UUU
S541	new_1552772_1552898	1552772	1552898	1	5'	-	3	497.364	10.291	2.44755	5.26879	UUU
S626	new_1880378_1880622	1880378	1880622	1	intra	-	8	383.164	2.31662	5.60209	2.05157	UUU
S627	new_1881406_1881535	1881406	1881535	1	5'	-	3	1698.4	2.40629	2.60558	2.37783	UUU
S628	new_1884169_1884237	1884169	1884237	1	5'	-	1	611.373	2.38345	2.52252	1.3191	UU-
S637	new_1896225_1896423	1896225	1896423	1	5'	-	7	268.262	4.68927	12.7539	3.17335	UU-
S658	new_1917098_1917430	1917098	1917430	1	inter	-	12	1247.05	7.33966	3.10496	1.16932	UU-
S714	new_2069176_2069261_c	2069176	2069261	-1	inter	-	1	267.366	2.68036	3.29145	2.52818	UUU
S715	new_2069562_2069699_c	2069562	2069699	-1	5'	-	3	287.312	2.63535	3.39622	2.6273	UUU
S722	new_2074222_2074617_c	2074222	2074617	-1	5'	AS	15	525.272	3.48979	2.67138	5.34353	UUU
S744	new_2100447_2100579	2100447	2100579	1	5'	-	3	2581.71	5.68473	5.77776	8.34442	UUU
S825	new_2305261_2305347	2305261	2305347	1	5'	-	1	435.555	5.55008	5.40331	40.3766	UUU
S826	new_2306333_2306513	2306333	2306513	1	5'	-	5	3551.76	3.01495	2.23549	4.31358	UUU
S829	new_2308165_2308470	2308165	2308470	1	inter	AS	11	411.333	2.73857	3.22698	2.49534	UUU
S830	new_2309648_2309785_c	2309648	2309785	-1	5'	-	3	736.812	2.52881	2.84329	4.22823	UUU
S916	new_2525615_2525743_c	2525615	2525743	-1	5'	-	4	5396.22	2.03965	2.05408	2.59916	UUU
S932	new_2570490_2570556_c	2570490	2570556	-1	5'	-	1	4647.91	2.78783	3.09825	1.82385	UU-
S935	new_2576155_2576328	2576155	2576328	1	5'	-	5	273.58	3.46594	5.52133	9.42765	UUU
S1025	new_2778792_2778922_c	2778792	2778922	-1	inter	-	4	1216.04	4.57615	5.68418	0.685879	UU-
S1079	new_2915149_2915261_c	2915149	2915261	-1	5'	-	2	435.297	3.70184	34.28	2.21032	UUU
S1238	new_3301255_3301382_c	3301255	3301382	-1	5'	-	3	281.359	3.49224	3.57007	2.9685	UUU
S1282	new_3440953_3441054_c	3440953	3441054	-1	5'	-	2	438.571	7.11723	6.35749	2.77994	UU-
S1315	new_3542144_3542334	3542144	3542334	1	3'	AS	7	319.404	11.3691	2.69668	4.15967	UUU
S1324	new_3574158_3574245_c	3574158	3574245	-1	5'	-	1	4311.97	2.89667	3.2141	4.09796	UUU
S1461	new_3882015_3882097_c	3882015	3882097	-1	5'	-	1	873.873	2.43993	7.82096	0.471245	UUD
S1468	new_3911304_3911465_c	3911304	3911465	-1	inter	-	5	537.987	2.842	2.28177	3.63054	UUU
T100	new_4032289_4032345_c	4032289	4032345	-1	intra	-	1	4220.4	2.43376	5.69112	3.96341	UUU
Decreased abundance (>2-fold)
Name	Locustag	Start	End	Strand	Nicholas Class	AS	Probes	WT	∆RNase III	∆RNase J1	∆RNase Y	Profile III/J1/Y
S82	new_235329_235401_c	235329	235401	-1	5'	-	1	19297.1	0.136817	0.102166	0.0418425	DDD
S83	new_235403_235489_c	235403	235489	-1	5'	-	2	8724.08	0.16978	0.158075	0.0756457	DDD
T23	new_329693_329773	329693	329773	1	5'	-	1	42441.3	0.0674195	0.0102491	0.0119404	DDD
S352	new_1073110_1073875	1073110	1073875	1	3'	AS	33	1302.79	0.449855	0.406512	1.00239	DD-
S580	new_1674154_1674258	1674154	1674258	1	inter	-	3	19282.2	0.465852	0.18183	0.372121	DDD
S780	new_2202717_2202804_c	2202717	2202804	-1	intra	-	1	1016.06	0.358593	0.217558	0.204368	DDD
S1486	new_3979198_3979406_c	3979198	3979406	-1	5'	-	6	11937.3	0.152235	0.0638964	0.0783278	DDD

## Sheet: RNase III & Y
Increased abundance (>2-fold)
Name	Locustag	Start	End	Strand	Nicholas Class	AS	Probes	WT	∆RNase III	∆RNase J1	∆RNase Y	Profile III/J1/Y
S16	new_25655_25851	25655	25851	1	5'	AS	6	554.984	5.11532	1.50264	3.56151	U-U
S27	new_49987_50086	49987	50086	1	5'	-	1	3041.82	2.18197	0.952269	2.9421	U-U
S45	new_108559_108673	108559	108673	1	intra	-	2	3687.02	3.25997	1.53818	4.69052	U-U
S73	new_205212_205408	205212	205408	1	inter	-	6	340.151	26.6772	2.43079	2.35624	UUU
T25	new_334027_334091	334027	334091	1	5'	-	1	490.732	8.73592	5.51208	5.83737	UUU
S167	new_527912_528128	527912	528128	1	5'	-	8	727.018	3.73986	0.609295	2.96953	U-U
S182	new_567551_567661	567551	567661	1	5'	-	2	433.755	3.05539	5.08862	3.00878	UUU
S188	new_593206_593301_c	593206	593301	-1	5'	-	2	1780.85	3.04475	5.59134	2.4209	UUU
S196	new_603941_604102	603941	604102	1	intra	-	5	2000.1	2.69022	1.92616	3.83132	U-U
S213	new_655138_655222	655138	655222	1	5'	-	2	3095.6	2.23031	1.00486	4.52044	U-U
S228	new_696054_696194	696054	696194	1	5'	-	4	1693.19	12.4048	3.53591	21.0059	U-U
S296	new_935441_935588_c	935441	935588	-1	5'	-	5	669.602	6.30686	7.06714	12.4941	UUU
S330	new_1030069_1030171_c	1030069	1030171	-1	5'	-	2	2655.24	2.0681	1.2465	5.07064	U-U
S353	new_1074350_1074613_c	1074350	1074613	-1	inter	AS	9	995.638	2.68416	2.18281	2.7632	UUU
S409	new_1227517_1227631	1227517	1227631	1	inter	-	2	4960.72	12.0383	3.05104	14.3097	U-U
S417	new_1234909_1235088_c	1234909	1235088	-1	5'	-	5	1730.82	5.0377	2.05496	10.7612	U-U
S434	new_1266349_1266589	1266349	1266589	1	5'	-	8	518.355	3.18295	0.707411	5.69205	U-U
S459	new_1351139_1351236_c	1351139	1351236	-1	5'	-	2	4274.02	2.17799	0.986033	3.71655	U-U
S474	new_1395911_1396012	1395911	1396012	1	5'	-	3	3291.9	3.82232	0.385238	4.66042	UDU
S480	new_1411773_1411859	1411773	1411859	1	5'	-	1	179.87	5.84022	3.15622	3.72458	UUU
S492	new_1437728_1437978_c	1437728	1437978	-1	5'	-	9	1249.1	6.4071	1.78807	24.2267	U-U
S541	new_1552772_1552898	1552772	1552898	1	5'	-	3	497.364	10.291	2.44755	5.26879	UUU
S542	new_1559111_1559216	1559111	1559216	1	5'	-	2	875.62	4.56118	1.67918	4.84712	U-U
S583	new_1683508_1683660	1683508	1683660	1	5'	-	4	5958.69	2.27446	1.51903	3.28168	U-U
S626	new_1880378_1880622	1880378	1880622	1	intra	-	8	383.164	2.31662	5.60209	2.05157	UUU
S627	new_1881406_1881535	1881406	1881535	1	5'	-	3	1698.4	2.40629	2.60558	2.37783	UUU
S673	new_1937876_1938065_c	1937876	1938065	-1	3'	-	6	657.741	10.7952	0.595588	2.65854	U-U
S714	new_2069176_2069261_c	2069176	2069261	-1	inter	-	1	267.366	2.68036	3.29145	2.52818	UUU
S715	new_2069562_2069699_c	2069562	2069699	-1	5'	-	3	287.312	2.63535	3.39622	2.6273	UUU
S722	new_2074222_2074617_c	2074222	2074617	-1	5'	AS	15	525.272	3.48979	2.67138	5.34353	UUU
S744	new_2100447_2100579	2100447	2100579	1	5'	-	3	2581.71	5.68473	5.77776	8.34442	UUU
S825	new_2305261_2305347	2305261	2305347	1	5'	-	1	435.555	5.55008	5.40331	40.3766	UUU
S826	new_2306333_2306513	2306333	2306513	1	5'	-	5	3551.76	3.01495	2.23549	4.31358	UUU
S829	new_2308165_2308470	2308165	2308470	1	inter	AS	11	411.333	2.73857	3.22698	2.49534	UUU
S830	new_2309648_2309785_c	2309648	2309785	-1	5'	-	3	736.812	2.52881	2.84329	4.22823	UUU
S870	new_2404091_2404172_c	2404091	2404172	-1	5'	-	1	3313.79	4.189	1.92159	4.54016	U-U
S887	new_2435947_2436044	2435947	2436044	1	5'	-	3	5746.35	3.09874	0.578752	2.73358	U-U
S916	new_2525615_2525743_c	2525615	2525743	-1	5'	-	4	5396.22	2.03965	2.05408	2.59916	UUU
S935	new_2576155_2576328	2576155	2576328	1	5'	-	5	273.58	3.46594	5.52133	9.42765	UUU
S998	new_2720264_2720343_c	2720264	2720343	-1	5'	-	1	4420.54	10.9838	0.816921	2.36512	U-U
S1063	new_2879205_2879294_c	2879205	2879294	-1	5'	-	1	662.587	3.54518	1.77376	11.6417	U-U
S1079	new_2915149_2915261_c	2915149	2915261	-1	5'	-	2	435.297	3.70184	34.28	2.21032	UUU
S1122	new_3021166_3021232	3021166	3021232	1	5'	-	1	4611.93	3.02465	0.620136	3.00364	U-U
S1130	new_3032765_3032908	3032765	3032908	1	5'	AS	3	2925.63	2.83568	1.77951	5.62061	U-U
S1148	new_3061289_3061624_c	3061289	3061624	-1	5'	-	13	4276.8	2.48653	1.98652	5.40614	U-U
S1186	new_3193379_3193546_c	3193379	3193546	-1	5'	-	4	486.34	3.32341	1.65188	2.07859	U-U
S1222	new_3264537_3264677_c	3264537	3264677	-1	inter	-	5	571.773	5.88444	1.95725	3.58681	U-U
S1238	new_3301255_3301382_c	3301255	3301382	-1	5'	-	3	281.359	3.49224	3.57007	2.9685	UUU
S1286	new_3451133_3451197_c	3451133	3451197	-1	5'	-	1	7191.71	5.6441	1.89583	4.95685	U-U
S1288	new_3457942_3458026	3457942	3458026	1	inter	-	1	692.382	2.15534	1.57328	2.49826	U-U
S1315	new_3542144_3542334	3542144	3542334	1	3'	AS	7	319.404	11.3691	2.69668	4.15967	UUU
S1324	new_3574158_3574245_c	3574158	3574245	-1	5'	-	1	4311.97	2.89667	3.2141	4.09796	UUU
S1356	new_3646537_3646664_c	3646537	3646664	-1	5'	-	3	1325.9	6.60519	0.906799	4.37762	U-U
S1357	new_3646613_3646699	3646613	3646699	1	5'	-	1	6388.21	2.47577	1.01553	2.20327	U-U
S1389	new_3718617_3718717	3718617	3718717	1	3'	-	1	851.011	2.66014	0.923148	2.71282	U-U
S1468	new_3911304_3911465_c	3911304	3911465	-1	inter	-	5	537.987	2.842	2.28177	3.63054	UUU
S1469	new_3913514_3913645_c	3913514	3913645	-1	5'	-	3	1096.54	4.48712	2.50148	37.1538	U-U
S1479	new_3951938_3952042	3951938	3952042	1	5'	-	2	810.599	2.24038	0.504785	4.05192	U-U
T100	new_4032289_4032345_c	4032289	4032345	-1	intra	-	1	4220.4	2.43376	5.69112	3.96341	UUU
S1552	new_4154404_4154500_c	4154404	4154500	-1	5'	-	1	6595.39	2.42317	0.586229	3.26314	U-U
S1553	new_4154502_4154694_c	4154502	4154694	-1	5'	-	6	1270.25	2.34652	0.513993	2.25838	U-U
Decreased abundance (>2-fold)
Name	Locustag	Start	End	Strand	Nicholas Class	AS	Probes	WT	∆RNase III	∆RNase J1	∆RNase Y	Profile III/J1/Y
S82	new_235329_235401_c	235329	235401	-1	5'	-	1	19297.1	0.136817	0.102166	0.0418425	DDD
S83	new_235403_235489_c	235403	235489	-1	5'	-	2	8724.08	0.16978	0.158075	0.0756457	DDD
T23	new_329693_329773	329693	329773	1	5'	-	1	42441.3	0.0674195	0.0102491	0.0119404	DDD
S580	new_1674154_1674258	1674154	1674258	1	inter	-	3	19282.2	0.465852	0.18183	0.372121	DDD
S780	new_2202717_2202804_c	2202717	2202804	-1	intra	-	1	1016.06	0.358593	0.217558	0.204368	DDD
S1486	new_3979198_3979406_c	3979198	3979406	-1	5'	-	6	11937.3	0.152235	0.0638964	0.0783278	DDD
S1511	new_4022729_4023053_c	4022729	4023053	-1	intra	-	12	2791.85	0.4871	2.72181	0.379402	DUD

## Sheet: RNase J1 & Y
Increased abundance (>2-fold)
Name	Locustag	Start	End	Strand	Nicholas Class	AS	Probes	WT	∆RNase III	∆RNase J1	∆RNase Y	Profile III/J1/Y
S36	new_70382_70493	70382	70493	1	inter	-	2	320.442	2.7282	6.8875	3.4559	-UU
S73	new_205212_205408	205212	205408	1	inter	-	6	340.151	26.6772	2.43079	2.35624	UUU
S88	new_247549_247743	247549	247743	1	intra	-	6	1870.25	1.0848	2.25884	3.14451	-UU
T25	new_334027_334091	334027	334091	1	5'	-	1	490.732	8.73592	5.51208	5.83737	UUU
S112	new_339879_339987	339879	339987	1	5'	-	3	440.108	1.70284	2.18186	2.25215	-UU
S155	new_507739_508088	507739	508088	1	inter	AS	13	1014.75	1.2993	2.49032	16.6031	-UU
S182	new_567551_567661	567551	567661	1	5'	-	2	433.755	3.05539	5.08862	3.00878	UUU
S188	new_593206_593301_c	593206	593301	-1	5'	-	2	1780.85	3.04475	5.59134	2.4209	UUU
S252	new_818856_819310_c	818856	819310	-1	inter	-	17	630.231	1.06526	7.75319	2.50107	-UU
S279	new_875695_876176	875695	876176	1	inter	-	19	452.432	1.49436	2.86167	2.82153	-UU
S296	new_935441_935588_c	935441	935588	-1	5'	-	5	669.602	6.30686	7.06714	12.4941	UUU
S317	new_984790_984900	984790	984900	1	5'	-	2	1381.15	3.55061	4.0054	6.72649	-UU
S353	new_1074350_1074613_c	1074350	1074613	-1	inter	AS	9	995.638	2.68416	2.18281	2.7632	UUU
S395	new_1188125_1188650	1188125	1188650	1	5'	AS	21	1048.27	1.09928	2.51179	2.28406	-UU
S397	new_1190234_1190430_c	1190234	1190430	-1	5'	-	6	976.227	1.35049	3.14679	2.743	-UU
S401	new_1207812_1208152	1207812	1208152	1	inter	AS	13	1062.99	1.16191	2.79393	2.00891	-UU
S410	new_1228135_1228924	1228135	1228924	1	inter	AS	33	369.213	1.70917	3.37496	11.6826	-UU
S458	new_1348200_1348403_c	1348200	1348403	-1	indep	-	7	584.153	2.59862	2.93312	4.75551	-UU
S475	new_1397771_1398159_c	1397771	1398159	-1	5'	AS	15	358.098	2.51177	4.34647	2.51679	-UU
S480	new_1411773_1411859	1411773	1411859	1	5'	-	1	179.87	5.84022	3.15622	3.72458	UUU
S520	new_1494737_1495461	1494737	1495461	1	5'	AS	30	960.381	0.819508	2.19407	3.27099	-UU
S541	new_1552772_1552898	1552772	1552898	1	5'	-	3	497.364	10.291	2.44755	5.26879	UUU
S606	new_1767035_1767134	1767035	1767134	1	inter	-	2	2532.65	0.837598	2.81968	2.40532	-UU
S626	new_1880378_1880622	1880378	1880622	1	intra	-	8	383.164	2.31662	5.60209	2.05157	UUU
S627	new_1881406_1881535	1881406	1881535	1	5'	-	3	1698.4	2.40629	2.60558	2.37783	UUU
S670	new_1930742_1930833	1930742	1930833	1	5'	-	2	1101.76	1.73525	2.75671	4.49846	-UU
T57	new_2006458_2006540_c	2006458	2006540	-1	3'	-	1	249.315	1.71401	10.0074	5.09033	-UU
S695	new_2033681_2033894_c	2033681	2033894	-1	inter	-	7	597.828	1.20262	3.47501	3.52891	-UU
S696	new_2034573_2037062_c	2034573	2037062	-1	inter	AS	100	638.467	1.41067	3.2217	3.45431	-UU
S712	new_2057588_2058714_c	2057588	2058714	-1	3'	-	9	487.261	3.79741	10.9769	4.04593	-UU
S714	new_2069176_2069261_c	2069176	2069261	-1	inter	-	1	267.366	2.68036	3.29145	2.52818	UUU
S715	new_2069562_2069699_c	2069562	2069699	-1	5'	-	3	287.312	2.63535	3.39622	2.6273	UUU
S722	new_2074222_2074617_c	2074222	2074617	-1	5'	AS	15	525.272	3.48979	2.67138	5.34353	UUU
S744	new_2100447_2100579	2100447	2100579	1	5'	-	3	2581.71	5.68473	5.77776	8.34442	UUU
S799	new_2225616_2225829	2225616	2225829	1	3'	-	7	508.484	0.587514	2.02557	4.00289	-UU
S825	new_2305261_2305347	2305261	2305347	1	5'	-	1	435.555	5.55008	5.40331	40.3766	UUU
S826	new_2306333_2306513	2306333	2306513	1	5'	-	5	3551.76	3.01495	2.23549	4.31358	UUU
T60	new_2307703_2307813	2307703	2307813	1	5'	-	3	604.075	2.14289	4.23274	4.85701	-UU
S829	new_2308165_2308470	2308165	2308470	1	inter	AS	11	411.333	2.73857	3.22698	2.49534	UUU
S830	new_2309648_2309785_c	2309648	2309785	-1	5'	-	3	736.812	2.52881	2.84329	4.22823	UUU
S844	new_2340291_2340801	2340291	2340801	1	5'	AS	21	3721.9	1.54223	2.02388	5.71133	-UU
S884	new_2432916_2433315_c	2432916	2433315	-1	inter	AS	15	265.919	1.91025	2.10791	2.53758	-UU
S914	new_2518877_2519029_c	2518877	2519029	-1	5'	-	4	2565.24	2.46587	3.95496	3.58023	-UU
S916	new_2525615_2525743_c	2525615	2525743	-1	5'	-	4	5396.22	2.03965	2.05408	2.59916	UUU
S935	new_2576155_2576328	2576155	2576328	1	5'	-	5	273.58	3.46594	5.52133	9.42765	UUU
T71	new_2771208_2771317	2771208	2771317	1	indep	-	2	469.135	1.69913	3.07244	6.86232	-UU
T72	new_2773223_2773329	2773223	2773329	1	5'	-	2	533.647	1.19718	5.1295	5.43525	-UU
S1021	new_2773647_2773762	2773647	2773762	1	inter	-	3	481.904	1.38771	6.56146	5.24667	-UU
T73	new_2777655_2777876_c	2777655	2777876	-1	indep	-	7	1376.52	3.52998	3.2471	8.67544	-UU
S1053	new_2841021_2841168	2841021	2841168	1	5'	-	5	301.881	1.8446	3.98456	2.75833	-UU
S1079	new_2915149_2915261_c	2915149	2915261	-1	5'	-	2	435.297	3.70184	34.28	2.21032	UUU
S1086	new_2948977_2949052_c	2948977	2949052	-1	inter	-	1	228.221	1.97707	8.24325	2.77349	-UU
S1087	new_2950025_2950153_c	2950025	2950153	-1	5'	-	3	221.247	1.73275	30.1851	2.40844	-UU
S1096	new_2972164_2972328_c	2972164	2972328	-1	intra	-	5	3419.24	1.50859	2.52042	2.0451	-UU
S1123	new_3028103_3029246_c	3028103	3029246	-1	5'	AS	48	689.297	1.26566	5.31737	4.05047	-UU
S1146	new_3060225_3060673_c	3060225	3060673	-1	inter	AS	18	1556.89	2.25597	2.83588	8.7307	-UU
S1189	new_3195466_3195557_c	3195466	3195557	-1	intra	-	2	2703.11	1.56951	2.70506	2.64199	-UU
S1238	new_3301255_3301382_c	3301255	3301382	-1	5'	-	3	281.359	3.49224	3.57007	2.9685	UUU
S1315	new_3542144_3542334	3542144	3542334	1	3'	AS	7	319.404	11.3691	2.69668	4.15967	UUU
S1324	new_3574158_3574245_c	3574158	3574245	-1	5'	-	1	4311.97	2.89667	3.2141	4.09796	UUU
S1340	new_3608843_3609333_c	3608843	3609333	-1	5'	AS	20	565.081	1.62315	2.45438	4.91426	-UU
T92	new_3723332_3724395_c	3723332	3724395	-1	as	AS	46	502.738	0.855228	6.43669	2.03836	-UU
S1394	new_3730846_3730971_c	3730846	3730971	-1	5'	-	3	1553.81	1.34077	2.19549	4.62925	-UU
S1406	new_3760210_3760556	3760210	3760556	1	5'	AS	13	2775.72	1.19565	2.03469	3.59423	-UU
S1407	new_3760558_3760693	3760558	3760693	1	5'	-	3	3141.2	1.04861	2.37507	2.91829	-UU
S1419	new_3777796_3777913_c	3777796	3777913	-1	inter	-	2	626.401	2.02484	3.54604	5.04253	-UU
S1444	new_3816500_3816558_c	3816500	3816558	-1	5'	-	1	215.273	1.29335	7.07548	2.00781	-UU
S1468	new_3911304_3911465_c	3911304	3911465	-1	inter	-	5	537.987	2.842	2.28177	3.63054	UUU
S1480	new_3956402_3956491	3956402	3956491	1	intra	-	1	11709.1	1.2559	2.46172	2.65847	-UU
T100	new_4032289_4032345_c	4032289	4032345	-1	intra	-	1	4220.4	2.43376	5.69112	3.96341	UUU
T101	new_4065509_4065568_c	4065509	4065568	-1	5'	-	1	802.372	1.10629	2.77971	3.05283	-UU
S1521	new_4065569_4065980_c	4065569	4065980	-1	5'	AS	16	546.418	1.38934	3.5727	4.12749	-UU
S1522	new_4065982_4066068_c	4065982	4066068	-1	5'	-	1	714.62	1.66183	3.40487	4.02935	-UU
S1532	new_4093838_4093937_c	4093838	4093937	-1	5'	-	1	515.87	1.85499	2.84292	6.95237	-UU
S1541	new_4121082_4121165_c	4121082	4121165	-1	3'	-	1	950.813	2.36754	4.96142	4.36315	-UU
T104	new_4181900_4181981	4181900	4181981	1	3'	-	1	779.193	0.973241	2.85574	2.04618	-UU
Decreased abundance (>2-fold)
Name	Locustag	Start	End	Strand	Nicholas Class	AS	Probes	WT	∆RNase III	∆RNase J1	∆RNase Y	Profile III/J1/Y
S12	new_18976_19061	18976	19061	1	5'	-	1	12250.7	0.810462	0.179825	0.407582	-DD
S82	new_235329_235401_c	235329	235401	-1	5'	-	1	19297.1	0.136817	0.102166	0.0418425	DDD
S83	new_235403_235489_c	235403	235489	-1	5'	-	2	8724.08	0.16978	0.158075	0.0756457	DDD
S84	new_238449_238569_c	238449	238569	-1	5'	-	3	3428.4	0.51831	0.391707	0.470205	-DD
S92	new_258887_259015	258887	259015	1	5'	-	3	722.342	1.04699	0.233769	0.478825	-DD
T23	new_329693_329773	329693	329773	1	5'	-	1	42441.3	0.0674195	0.0102491	0.0119404	DDD
S114	new_343495_343573	343495	343573	1	inter	-	1	1291.68	0.876735	0.429672	0.472882	-DD
S116	new_347027_347149	347027	347149	1	5'	-	3	6364.59	1.86857	0.100424	0.377506	-DD
T32	new_701528_701600	701528	701600	1	inter	-	1	3976.75	0.491359	0.0458238	0.178079	-DD
S232	new_706872_706972	706872	706972	1	intra	-	2	1169.24	0.930503	0.234465	0.35646	-DD
S237	new_728598_728731	728598	728731	1	5'	-	3	30751.4	0.592578	0.213558	0.471906	-DD
S407	new_1221487_1221593	1221487	1221593	1	inter	-	2	3270.77	4.12577	0.0719144	0.134673	UDD
S516	new_1485356_1485452	1485356	1485452	1	inter	-	1	2619.77	1.02483	0.246313	0.468654	-DD
S569	new_1630221_1630381	1630221	1630381	1	intra	-	5	3439.15	3.58099	0.125656	0.262053	UDD
S580	new_1674154_1674258	1674154	1674258	1	inter	-	3	19282.2	0.465852	0.18183	0.372121	DDD
S585	new_1695136_1695253	1695136	1695253	1	intra	-	3	9044.63	1.37105	0.250127	0.228654	-DD
S709	new_2054085_2054544_c	2054085	2054544	-1	3'	-	18	1902.04	0.596683	0.380243	0.355299	-DD
S710	new_2055241_2055358_c	2055241	2055358	-1	5'	-	2	7188.23	0.749582	0.251169	0.268942	-DD
T59	new_2111609_2111719_c	2111609	2111719	-1	5'	-	2	48181.7	0.729571	0.39292	0.456924	-DD
S780	new_2202717_2202804_c	2202717	2202804	-1	intra	-	1	1016.06	0.358593	0.217558	0.204368	DDD
S781	new_2203000_2203110_c	2203000	2203110	-1	intra	-	2	848.211	0.561479	0.254562	0.275826	-DD
S782	new_2203597_2203983_c	2203597	2203983	-1	5'	AS	15	1864.67	0.603252	0.199059	0.243082	-DD
S833	new_2316111_2316182_c	2316111	2316182	-1	5'	-	1	1869.17	1.25019	0.381692	0.491387	-DD
S886	new_2435792_2435878_c	2435792	2435878	-1	5'	-	1	24699.4	0.64047	0.269148	0.441172	-DD
T68	new_2702249_2702687_c	2702249	2702687	-1	3'	-	18	2287.88	0.588694	0.275538	0.469248	-DD
S1076	new_2908738_2908833_c	2908738	2908833	-1	5'	-	2	26300	0.866592	0.422771	0.369751	-DD
S1099	new_2980988_2981070_c	2980988	2981070	-1	5'	-	1	19579.7	2.68261	0.0689801	0.212433	UDD
S1100	new_2981072_2981150_c	2981072	2981150	-1	inter	-	1	16456.3	3.06442	0.0826084	0.375574	UDD
S1121	new_3021090_3021169_c	3021090	3021169	-1	5'	-	1	13323.7	0.761739	0.22182	0.345943	-DD
S1145	new_3059402_3059490_c	3059402	3059490	-1	5'	-	2	9076.1	1.2395	0.45974	0.474612	-DD
S1174	new_3145997_3146088_c	3145997	3146088	-1	5'	-	1	9698.59	1.10659	0.145626	0.149827	-DD
S1305	new_3491558_3491654_c	3491558	3491654	-1	intra	-	2	2660.46	0.952824	0.185931	0.228523	-DD
S1309	new_3510674_3510779	3510674	3510779	1	5'	-	2	3415.25	1.93834	0.189442	0.305774	-DD
S1352	new_3635902_3636010_c	3635902	3636010	-1	5'	-	2	2842.29	2.89152	0.119346	0.272586	UDD
S1422	new_3780393_3780655_c	3780393	3780655	-1	5'	-	9	5303.68	0.586812	0.119648	0.252026	-DD
S1486	new_3979198_3979406_c	3979198	3979406	-1	5'	-	6	11937.3	0.152235	0.0638964	0.0783278	DDD
S1487	new_3979408_3979516_c	3979408	3979516	-1	5'	-	2	3586	0.407383	0.188703	0.38165	-DD

## Sheet: RNase III
Increased abundance (>2-fold)
Name	Locustag	Start	End	Strand	Nicholas Class	AS	Probes	WT	∆RNase III	∆RNase J1	∆RNase Y	Profile III/J1/Y
S7	new_9529_9614	9529	9614	1	5'	-	1	14619	5.19008	0.658755	1.34017	U--
T2	new_9615_9809	9615	9809	1	5'	-	2	36998.8	2.12905	1.11007	1.13483	U--
S16	new_25655_25851	25655	25851	1	5'	AS	6	554.984	5.11532	1.50264	3.56151	U-U
S19	new_30076_30278	30076	30278	1	5'	-	4	41933.3	2.04606	1.01237	1.85831	U--
S26	new_48474_48554	48474	48554	1	inter	-	1	1282.85	4.5897	0.468884	1.146	U--
S27	new_49987_50086	49987	50086	1	5'	-	1	3041.82	2.18197	0.952269	2.9421	U-U
S45	new_108559_108673	108559	108673	1	intra	-	2	3687.02	3.25997	1.53818	4.69052	U-U
S73	new_205212_205408	205212	205408	1	inter	-	6	340.151	26.6772	2.43079	2.35624	UUU
S75	new_210947_211412	210947	211412	1	inter	-	18	228.664	15.8119	1.94377	1.62197	U--
S93	new_261536_261647_c	261536	261647	-1	5'	-	2	685.918	5.30085	0.348113	0.90639	UD-
T25	new_334027_334091	334027	334091	1	5'	-	1	490.732	8.73592	5.51208	5.83737	UUU
S134	new_456926_457022	456926	457022	1	5'	-	2	1707.29	2.56143	0.253442	0.609928	UD-
S142	new_486278_486431	486278	486431	1	inter	-	4	1317.73	6.04422	2.57176	1.45132	UU-
S144	new_490527_490638_c	490527	490638	-1	indep	-	2	810.071	13.234	1.57343	2.9764	U--
S167	new_527912_528128	527912	528128	1	5'	-	8	727.018	3.73986	0.609295	2.96953	U-U
S182	new_567551_567661	567551	567661	1	5'	-	2	433.755	3.05539	5.08862	3.00878	UUU
S188	new_593206_593301_c	593206	593301	-1	5'	-	2	1780.85	3.04475	5.59134	2.4209	UUU
S196	new_603941_604102	603941	604102	1	intra	-	5	2000.1	2.69022	1.92616	3.83132	U-U
S213	new_655138_655222	655138	655222	1	5'	-	2	3095.6	2.23031	1.00486	4.52044	U-U
S228	new_696054_696194	696054	696194	1	5'	-	4	1693.19	12.4048	3.53591	21.0059	U-U
S236	new_728319_728449_c	728319	728449	-1	5'	-	3	935.376	21.9616	0.266463	1.56846	U--
S296	new_935441_935588_c	935441	935588	-1	5'	-	5	669.602	6.30686	7.06714	12.4941	UUU
S303	new_945417_945519	945417	945519	1	5'	-	2	3636.52	2.51207	0.576366	1.14105	U--
S304	new_946423_946695	946423	946695	1	5'	-	3	20938.9	3.90069	1.36149	1.70557	U--
S330	new_1030069_1030171_c	1030069	1030171	-1	5'	-	2	2655.24	2.0681	1.2465	5.07064	U-U
S341	new_1045199_1045317	1045199	1045317	1	inter	-	3	1678.59	3.53531	2.38538	0.223116	UUD
S353	new_1074350_1074613_c	1074350	1074613	-1	inter	AS	9	995.638	2.68416	2.18281	2.7632	UUU
S386	new_1153150_1153230	1153150	1153230	1	inter	-	1	1506.46	2.0753	0.150527	0.544881	UD-
S391	new_1168046_1168198_c	1168046	1168198	-1	3'	AS	5	1387.23	2.24432	1.37623	1.65165	U--
S392	new_1168838_1168972_c	1168838	1168972	-1	5'	-	4	1746.77	2.33455	1.1319	1.42829	U--
T36	new_1180803_1180868_c	1180803	1180868	-1	5'	-	1	1728.84	2.56358	0.828863	0.811778	U--
S403	new_1211372_1211476	1211372	1211476	1	5'	-	2	184.808	8.60326	0.867248	1.4597	U--
S407	new_1221487_1221593	1221487	1221593	1	inter	-	2	3270.77	4.12577	0.0719144	0.134673	UDD
S409	new_1227517_1227631	1227517	1227631	1	inter	-	2	4960.72	12.0383	3.05104	14.3097	U-U
S417	new_1234909_1235088_c	1234909	1235088	-1	5'	-	5	1730.82	5.0377	2.05496	10.7612	U-U
S434	new_1266349_1266589	1266349	1266589	1	5'	-	8	518.355	3.18295	0.707411	5.69205	U-U
S436	new_1269585_1269672	1269585	1269672	1	3'	-	1	3722.29	2.05802	1.07429	1.06844	U--
S459	new_1351139_1351236_c	1351139	1351236	-1	5'	-	2	4274.02	2.17799	0.986033	3.71655	U-U
S474	new_1395911_1396012	1395911	1396012	1	5'	-	3	3291.9	3.82232	0.385238	4.66042	UDU
S480	new_1411773_1411859	1411773	1411859	1	5'	-	1	179.87	5.84022	3.15622	3.72458	UUU
S492	new_1437728_1437978_c	1437728	1437978	-1	5'	-	9	1249.1	6.4071	1.78807	24.2267	U-U
S541	new_1552772_1552898	1552772	1552898	1	5'	-	3	497.364	10.291	2.44755	5.26879	UUU
S542	new_1559111_1559216	1559111	1559216	1	5'	-	2	875.62	4.56118	1.67918	4.84712	U-U
S566	new_1609165_1609275	1609165	1609275	1	5'	-	3	1423.18	2.51183	0.201442	0.839226	UD-
S569	new_1630221_1630381	1630221	1630381	1	intra	-	5	3439.15	3.58099	0.125656	0.262053	UDD
S583	new_1683508_1683660	1683508	1683660	1	5'	-	4	5958.69	2.27446	1.51903	3.28168	U-U
T50	new_1691207_1691277	1691207	1691277	1	5'	-	1	3969.5	2.67593	0.604427	0.508373	U--
T51	new_1741600_1741686_c	1741600	1741686	-1	5'	AS	2	505.374	17.9885	0.317817	2.30081	U--
S626	new_1880378_1880622	1880378	1880622	1	intra	-	8	383.164	2.31662	5.60209	2.05157	UUU
S627	new_1881406_1881535	1881406	1881535	1	5'	-	3	1698.4	2.40629	2.60558	2.37783	UUU
S628	new_1884169_1884237	1884169	1884237	1	5'	-	1	611.373	2.38345	2.52252	1.3191	UU-
S637	new_1896225_1896423	1896225	1896423	1	5'	-	7	268.262	4.68927	12.7539	3.17335	UU-
S658	new_1917098_1917430	1917098	1917430	1	inter	-	12	1247.05	7.33966	3.10496	1.16932	UU-
S660	new_1919693_1919828	1919693	1919828	1	inter	-	3	2784.85	2.29284	0.438871	1.90418	UD-
S673	new_1937876_1938065_c	1937876	1938065	-1	3'	-	6	657.741	10.7952	0.595588	2.65854	U-U
S714	new_2069176_2069261_c	2069176	2069261	-1	inter	-	1	267.366	2.68036	3.29145	2.52818	UUU
S715	new_2069562_2069699_c	2069562	2069699	-1	5'	-	3	287.312	2.63535	3.39622	2.6273	UUU
S722	new_2074222_2074617_c	2074222	2074617	-1	5'	AS	15	525.272	3.48979	2.67138	5.34353	UUU
S744	new_2100447_2100579	2100447	2100579	1	5'	-	3	2581.71	5.68473	5.77776	8.34442	UUU
S813	new_2281501_2281666	2281501	2281666	1	5'	-	5	1194.06	2.20499	1.3013	0.864264	U--
S819	new_2292285_2292400_c	2292285	2292400	-1	inter	-	3	465.546	3.95048	1.67099	1.94138	U--
S823	new_2302439_2302629_c	2302439	2302629	-1	5'	-	6	835.644	11.794	0.197092	0.531495	UD-
S825	new_2305261_2305347	2305261	2305347	1	5'	-	1	435.555	5.55008	5.40331	40.3766	UUU
S826	new_2306333_2306513	2306333	2306513	1	5'	-	5	3551.76	3.01495	2.23549	4.31358	UUU
S829	new_2308165_2308470	2308165	2308470	1	inter	AS	11	411.333	2.73857	3.22698	2.49534	UUU
S830	new_2309648_2309785_c	2309648	2309785	-1	5'	-	3	736.812	2.52881	2.84329	4.22823	UUU
S835	new_2320214_2320354_c	2320214	2320354	-1	intra	-	4	3891.96	2.45008	1.02821	1.47127	U--
S870	new_2404091_2404172_c	2404091	2404172	-1	5'	-	1	3313.79	4.189	1.92159	4.54016	U-U
S887	new_2435947_2436044	2435947	2436044	1	5'	-	3	5746.35	3.09874	0.578752	2.73358	U-U
S897	new_2464042_2464118_c	2464042	2464118	-1	5'	-	1	1416.85	4.64912	1.73152	0.556395	U--
S916	new_2525615_2525743_c	2525615	2525743	-1	5'	-	4	5396.22	2.03965	2.05408	2.59916	UUU
S932	new_2570490_2570556_c	2570490	2570556	-1	5'	-	1	4647.91	2.78783	3.09825	1.82385	UU-
S935	new_2576155_2576328	2576155	2576328	1	5'	-	5	273.58	3.46594	5.52133	9.42765	UUU
S998	new_2720264_2720343_c	2720264	2720343	-1	5'	-	1	4420.54	10.9838	0.816921	2.36512	U-U
S1000	new_2723805_2723891_c	2723805	2723891	-1	intra	-	1	358.733	5.88716	0.865488	0.783939	U--
S1001	new_2724871_2724954_c	2724871	2724954	-1	5'	-	1	290.553	11.288	1.09837	1.20146	U--
S1025	new_2778792_2778922_c	2778792	2778922	-1	inter	-	4	1216.04	4.57615	5.68418	0.685879	UU-
S1063	new_2879205_2879294_c	2879205	2879294	-1	5'	-	1	662.587	3.54518	1.77376	11.6417	U-U
S1071	new_2896973_2897093_c	2896973	2897093	-1	inter	-	2	585.63	10.2977	0.318931	0.574861	UD-
S1072	new_2897341_2897467_c	2897341	2897467	-1	5'	-	4	1115.19	24.1176	0.446648	0.749182	U--
S1079	new_2915149_2915261_c	2915149	2915261	-1	5'	-	2	435.297	3.70184	34.28	2.21032	UUU
S1099	new_2980988_2981070_c	2980988	2981070	-1	5'	-	1	19579.7	2.68261	0.0689801	0.212433	UDD
S1100	new_2981072_2981150_c	2981072	2981150	-1	inter	-	1	16456.3	3.06442	0.0826084	0.375574	UDD
S1122	new_3021166_3021232	3021166	3021232	1	5'	-	1	4611.93	3.02465	0.620136	3.00364	U-U
S1130	new_3032765_3032908	3032765	3032908	1	5'	AS	3	2925.63	2.83568	1.77951	5.62061	U-U
S1148	new_3061289_3061624_c	3061289	3061624	-1	5'	-	13	4276.8	2.48653	1.98652	5.40614	U-U
S1153	new_3076730_3076817	3076730	3076817	1	5'	-	1	3355.52	2.03879	0.899346	1.64276	U--
S1186	new_3193379_3193546_c	3193379	3193546	-1	5'	-	4	486.34	3.32341	1.65188	2.07859	U-U
S1210	new_3246432_3246527	3246432	3246527	1	5'	-	2	3829.26	2.42485	0.472263	1.24989	UD-
S1222	new_3264537_3264677_c	3264537	3264677	-1	inter	-	5	571.773	5.88444	1.95725	3.58681	U-U
S1238	new_3301255_3301382_c	3301255	3301382	-1	5'	-	3	281.359	3.49224	3.57007	2.9685	UUU
S1245	new_3316130_3316211_c	3316130	3316211	-1	5'	-	1	1081.5	8.31674	1.1096	0.730466	U--
S1259	new_3361112_3361196_c	3361112	3361196	-1	5'	-	1	531.891	2.63466	0.601704	1.67	U--
S1278	new_3410379_3410465	3410379	3410465	1	5'	-	1	316.089	4.79922	0.416167	1.15934	UD-
S1282	new_3440953_3441054_c	3440953	3441054	-1	5'	-	2	438.571	7.11723	6.35749	2.77994	UU-
S1286	new_3451133_3451197_c	3451133	3451197	-1	5'	-	1	7191.71	5.6441	1.89583	4.95685	U-U
S1288	new_3457942_3458026	3457942	3458026	1	inter	-	1	692.382	2.15534	1.57328	2.49826	U-U
S1315	new_3542144_3542334	3542144	3542334	1	3'	AS	7	319.404	11.3691	2.69668	4.15967	UUU
S1324	new_3574158_3574245_c	3574158	3574245	-1	5'	-	1	4311.97	2.89667	3.2141	4.09796	UUU
S1352	new_3635902_3636010_c	3635902	3636010	-1	5'	-	2	2842.29	2.89152	0.119346	0.272586	UDD
S1356	new_3646537_3646664_c	3646537	3646664	-1	5'	-	3	1325.9	6.60519	0.906799	4.37762	U-U
S1357	new_3646613_3646699	3646613	3646699	1	5'	-	1	6388.21	2.47577	1.01553	2.20327	U-U
S1389	new_3718617_3718717	3718617	3718717	1	3'	-	1	851.011	2.66014	0.923148	2.71282	U-U
T97	new_3810612_3810671	3810612	3810671	1	3'	-	1	4366.38	2.71585	0.632698	1.73799	U--
S1461	new_3882015_3882097_c	3882015	3882097	-1	5'	-	1	873.873	2.43993	7.82096	0.471245	UUD
S1468	new_3911304_3911465_c	3911304	3911465	-1	inter	-	5	537.987	2.842	2.28177	3.63054	UUU
S1469	new_3913514_3913645_c	3913514	3913645	-1	5'	-	3	1096.54	4.48712	2.50148	37.1538	U-U
S1479	new_3951938_3952042	3951938	3952042	1	5'	-	2	810.599	2.24038	0.504785	4.05192	U-U
T100	new_4032289_4032345_c	4032289	4032345	-1	intra	-	1	4220.4	2.43376	5.69112	3.96341	UUU
S1551	new_4144079_4144300_c	4144079	4144300	-1	intra	-	7	965.932	20.5965	0.835866	0.976166	U--
S1552	new_4154404_4154500_c	4154404	4154500	-1	5'	-	1	6595.39	2.42317	0.586229	3.26314	U-U
S1553	new_4154502_4154694_c	4154502	4154694	-1	5'	-	6	1270.25	2.34652	0.513993	2.25838	U-U
Decreased abundance (>2-fold)
Name	Locustag	Start	End	Strand	Nicholas Class	AS	Probes	WT	∆RNase III	∆RNase J1	∆RNase Y	Profile III/J1/Y
S82	new_235329_235401_c	235329	235401	-1	5'	-	1	19297.1	0.136817	0.102166	0.0418425	DDD
S83	new_235403_235489_c	235403	235489	-1	5'	-	2	8724.08	0.16978	0.158075	0.0756457	DDD
T23	new_329693_329773	329693	329773	1	5'	-	1	42441.3	0.0674195	0.0102491	0.0119404	DDD
S133	new_454593_455317	454593	455317	1	inter	AS	30	1609.86	0.444505	2.93507	0.671901	DU-
S352	new_1073110_1073875	1073110	1073875	1	3'	AS	33	1302.79	0.449855	0.406512	1.00239	DD-
S580	new_1674154_1674258	1674154	1674258	1	inter	-	3	19282.2	0.465852	0.18183	0.372121	DDD
S780	new_2202717_2202804_c	2202717	2202804	-1	intra	-	1	1016.06	0.358593	0.217558	0.204368	DDD
S1486	new_3979198_3979406_c	3979198	3979406	-1	5'	-	6	11937.3	0.152235	0.0638964	0.0783278	DDD
S1511	new_4022729_4023053_c	4022729	4023053	-1	intra	-	12	2791.85	0.4871	2.72181	0.379402	DUD

## Sheet: RNase J1
Increased abundance (>2-fold)
Name	Locustag	Start	End	Strand	Nicholas Class	AS	Probes	WT	∆RNase III	∆RNase J1	∆RNase Y	Profile III/J1/Y
S36	new_70382_70493	70382	70493	1	inter	-	2	320.442	2.7282	6.8875	3.4559	-UU
S66	new_176926_177082	176926	177082	1	5'	-	4	2771.48	1.06116	5.45939	1.06746	-U-
S69	new_200188_200276	200188	200276	1	intra	-	1	14260.1	1.04052	3.32739	0.597579	-U-
S71	new_204891_204975	204891	204975	1	inter	-	1	418.078	1.74275	2.32477	1.43263	-U-
S73	new_205212_205408	205212	205408	1	inter	-	6	340.151	26.6772	2.43079	2.35624	UUU
S88	new_247549_247743	247549	247743	1	intra	-	6	1870.25	1.0848	2.25884	3.14451	-UU
S89	new_252315_252458	252315	252458	1	inter	-	4	628.138	1.86448	2.6713	1.37459	-U-
S108	new_327480_327617	327480	327617	1	5'	-	3	2923.67	0.912805	6.37005	1.16308	-U-
T25	new_334027_334091	334027	334091	1	5'	-	1	490.732	8.73592	5.51208	5.83737	UUU
S112	new_339879_339987	339879	339987	1	5'	-	3	440.108	1.70284	2.18186	2.25215	-UU
S133	new_454593_455317	454593	455317	1	inter	AS	30	1609.86	0.444505	2.93507	0.671901	DU-
S142	new_486278_486431	486278	486431	1	inter	-	4	1317.73	6.04422	2.57176	1.45132	UU-
S151	new_502632_502875	502632	502875	1	3'	-	9	2169.61	0.695236	2.61674	1.36886	-U-
S155	new_507739_508088	507739	508088	1	inter	AS	13	1014.75	1.2993	2.49032	16.6031	-UU
S182	new_567551_567661	567551	567661	1	5'	-	2	433.755	3.05539	5.08862	3.00878	UUU
T28	new_569014_569289_c	569014	569289	-1	3'	-	10	401.396	1.54295	5.67045	0.946626	-U-
S187	new_591895_592302_c	591895	592302	-1	3'	-	16	559.642	1.34715	3.76027	1.80317	-U-
S188	new_593206_593301_c	593206	593301	-1	5'	-	2	1780.85	3.04475	5.59134	2.4209	UUU
S204	new_635022_635109	635022	635109	1	5'	-	1	2442.74	3.60547	4.83452	2.27317	-U-
S234	new_724870_724986	724870	724986	1	5'	-	2	3391.89	1.31707	4.46845	0.921586	-U-
S252	new_818856_819310_c	818856	819310	-1	inter	-	17	630.231	1.06526	7.75319	2.50107	-UU
S263	new_837745_838076	837745	838076	1	intra	AS	12	1296.23	0.821168	5.00624	0.948782	-U-
S278	new_875144_875427	875144	875427	1	5'	-	10	394.699	1.63964	2.94214	0.903009	-U-
S279	new_875695_876176	875695	876176	1	inter	-	19	452.432	1.49436	2.86167	2.82153	-UU
S282	new_886682_886774_c	886682	886774	-1	intra	-	1	2177.87	0.690507	2.54823	0.521319	-U-
S284	new_909123_909197_c	909123	909197	-1	3'	-	1	1123.99	2.91222	6.49982	3.06233	-U-
S296	new_935441_935588_c	935441	935588	-1	5'	-	5	669.602	6.30686	7.06714	12.4941	UUU
S313	new_972833_973008_c	972833	973008	-1	indep	-	6	370.414	1.16956	9.69996	0.999848	-U-
S317	new_984790_984900	984790	984900	1	5'	-	2	1381.15	3.55061	4.0054	6.72649	-UU
S320	new_1000282_1000363	1000282	1000363	1	5'	-	1	3083.68	2.01296	6.18696	1.04323	-U-
S321	new_1002410_1002500	1002410	1002500	1	5'	-	1	4886.91	0.773873	2.16316	1.32565	-U-
S322	new_1004835_1004923	1004835	1004923	1	3'	-	2	2123.03	1.16747	4.46378	2.4112	-U-
S341	new_1045199_1045317	1045199	1045317	1	inter	-	3	1678.59	3.53531	2.38538	0.223116	UUD
S348	new_1071709_1071971_c	1071709	1071971	-1	indep	-	9	3324.19	1.04367	3.6393	1.1122	-U-
S353	new_1074350_1074613_c	1074350	1074613	-1	inter	AS	9	995.638	2.68416	2.18281	2.7632	UUU
S370	new_1122762_1122861	1122762	1122861	1	5'	-	2	408.79	1.87797	2.48767	0.891234	-U-
S374	new_1129272_1129714	1129272	1129714	1	5'	AS	17	287.642	3.38205	3.6611	1.84282	-U-
S378	new_1143506_1143576	1143506	1143576	1	intra	-	1	2599.75	1.69822	2.16939	1.80569	-U-
S390	new_1164254_1164369	1164254	1164369	1	5'	-	3	458.662	1.29843	8.49425	1.67381	-U-
S395	new_1188125_1188650	1188125	1188650	1	5'	AS	21	1048.27	1.09928	2.51179	2.28406	-UU
S396	new_1189532_1189645	1189532	1189645	1	inter	-	3	2009.23	0.933453	8.3061	1.5497	-U-
S397	new_1190234_1190430_c	1190234	1190430	-1	5'	-	6	976.227	1.35049	3.14679	2.743	-UU
S401	new_1207812_1208152	1207812	1208152	1	inter	AS	13	1062.99	1.16191	2.79393	2.00891	-UU
S410	new_1228135_1228924	1228135	1228924	1	inter	AS	33	369.213	1.70917	3.37496	11.6826	-UU
S431	new_1263613_1263701_c	1263613	1263701	-1	3'	-	2	748.781	1.25926	6.42273	0.629881	-U-
S445	new_1281024_1281127	1281024	1281127	1	5'	-	2	3039.22	1.27979	3.69222	0.619056	-U-
S458	new_1348200_1348403_c	1348200	1348403	-1	indep	-	7	584.153	2.59862	2.93312	4.75551	-UU
S475	new_1397771_1398159_c	1397771	1398159	-1	5'	AS	15	358.098	2.51177	4.34647	2.51679	-UU
S480	new_1411773_1411859	1411773	1411859	1	5'	-	1	179.87	5.84022	3.15622	3.72458	UUU
S481	new_1413790_1414949	1413790	1414949	1	inter	AS	50	575.289	1.20672	7.17019	2.35446	-U-
S520	new_1494737_1495461	1494737	1495461	1	5'	AS	30	960.381	0.819508	2.19407	3.27099	-UU
S541	new_1552772_1552898	1552772	1552898	1	5'	-	3	497.364	10.291	2.44755	5.26879	UUU
S559	new_1591418_1591539	1591418	1591539	1	intra	-	2	4428.73	0.725675	2.99347	0.823659	-U-
S604	new_1764473_1764599	1764473	1764599	1	inter	-	3	4929.35	0.905369	3.1032	1.11004	-U-
S606	new_1767035_1767134	1767035	1767134	1	inter	-	2	2532.65	0.837598	2.81968	2.40532	-UU
S609	new_1770236_1770410	1770236	1770410	1	inter	-	5	522.069	1.3328	2.32932	1.15981	-U-
S626	new_1880378_1880622	1880378	1880622	1	intra	-	8	383.164	2.31662	5.60209	2.05157	UUU
S627	new_1881406_1881535	1881406	1881535	1	5'	-	3	1698.4	2.40629	2.60558	2.37783	UUU
S628	new_1884169_1884237	1884169	1884237	1	5'	-	1	611.373	2.38345	2.52252	1.3191	UU-
S635	new_1893246_1893320	1893246	1893320	1	3'	-	1	2800.5	1.23951	2.31948	0.750639	-U-
S637	new_1896225_1896423	1896225	1896423	1	5'	-	7	268.262	4.68927	12.7539	3.17335	UU-
S658	new_1917098_1917430	1917098	1917430	1	inter	-	12	1247.05	7.33966	3.10496	1.16932	UU-
S670	new_1930742_1930833	1930742	1930833	1	5'	-	2	1101.76	1.73525	2.75671	4.49846	-UU
S676	new_1943983_1944112_c	1943983	1944112	-1	intra	-	3	413.824	1.52505	6.64903	1.00104	-U-
S677	new_1945655_1945976_c	1945655	1945976	-1	5'	-	11	301.629	1.61038	4.99578	0.967804	-U-
T57	new_2006458_2006540_c	2006458	2006540	-1	3'	-	1	249.315	1.71401	10.0074	5.09033	-UU
S695	new_2033681_2033894_c	2033681	2033894	-1	inter	-	7	597.828	1.20262	3.47501	3.52891	-UU
S696	new_2034573_2037062_c	2034573	2037062	-1	inter	AS	100	638.467	1.41067	3.2217	3.45431	-UU
S712	new_2057588_2058714_c	2057588	2058714	-1	3'	-	9	487.261	3.79741	10.9769	4.04593	-UU
S714	new_2069176_2069261_c	2069176	2069261	-1	inter	-	1	267.366	2.68036	3.29145	2.52818	UUU
S715	new_2069562_2069699_c	2069562	2069699	-1	5'	-	3	287.312	2.63535	3.39622	2.6273	UUU
S721	new_2071199_2071285_c	2071199	2071285	-1	3'	-	1	2162.71	1.40318	4.48248	1.30734	-U-
S722	new_2074222_2074617_c	2074222	2074617	-1	5'	AS	15	525.272	3.48979	2.67138	5.34353	UUU
S734	new_2093816_2094009_c	2093816	2094009	-1	inter	-	6	1904.76	1.29582	2.95602	1.65692	-U-
S744	new_2100447_2100579	2100447	2100579	1	5'	-	3	2581.71	5.68473	5.77776	8.34442	UUU
S788	new_2212521_2213082_c	2212521	2213082	-1	inter	AS	23	766.579	1.58439	2.43878	0.905103	-U-
S799	new_2225616_2225829	2225616	2225829	1	3'	-	7	508.484	0.587514	2.02557	4.00289	-UU
S825	new_2305261_2305347	2305261	2305347	1	5'	-	1	435.555	5.55008	5.40331	40.3766	UUU
S826	new_2306333_2306513	2306333	2306513	1	5'	-	5	3551.76	3.01495	2.23549	4.31358	UUU
T60	new_2307703_2307813	2307703	2307813	1	5'	-	3	604.075	2.14289	4.23274	4.85701	-UU
S829	new_2308165_2308470	2308165	2308470	1	inter	AS	11	411.333	2.73857	3.22698	2.49534	UUU
S830	new_2309648_2309785_c	2309648	2309785	-1	5'	-	3	736.812	2.52881	2.84329	4.22823	UUU
S839	new_2333056_2333210_c	2333056	2333210	-1	5'	-	4	5676.44	1.44267	5.12591	1.90674	-U-
S840	new_2333212_2333323_c	2333212	2333323	-1	inter	-	2	2918.06	0.897099	2.89472	1.13608	-U-
S844	new_2340291_2340801	2340291	2340801	1	5'	AS	21	3721.9	1.54223	2.02388	5.71133	-UU
S854	new_2362965_2363044_c	2362965	2363044	-1	inter	-	1	748.77	1.90453	4.284	1.87285	-U-
S878	new_2415356_2415414_c	2415356	2415414	-1	3'PT	-	1	5211.04	1.28228	7.54937	0.965267	-U-
S884	new_2432916_2433315_c	2432916	2433315	-1	inter	AS	15	265.919	1.91025	2.10791	2.53758	-UU
S890	new_2448499_2448590_c	2448499	2448590	-1	inter	-	2	1638.66	1.62932	2.31081	1.84527	-U-
S899	new_2467979_2468158_c	2467979	2468158	-1	3'	AS	6	1848.79	0.84827	2.93121	1.1396	-U-
S910	new_2504707_2504788_c	2504707	2504788	-1	inter	-	1	4647.31	0.610509	3.58018	0.985557	-U-
S914	new_2518877_2519029_c	2518877	2519029	-1	5'	-	4	2565.24	2.46587	3.95496	3.58023	-UU
S916	new_2525615_2525743_c	2525615	2525743	-1	5'	-	4	5396.22	2.03965	2.05408	2.59916	UUU
S932	new_2570490_2570556_c	2570490	2570556	-1	5'	-	1	4647.91	2.78783	3.09825	1.82385	UU-
S933	new_2571798_2571906_c	2571798	2571906	-1	intra	-	2	2404.07	1.2609	2.41977	1.70634	-U-
S935	new_2576155_2576328	2576155	2576328	1	5'	-	5	273.58	3.46594	5.52133	9.42765	UUU
S947	new_2599377_2599490_c	2599377	2599490	-1	inter	-	3	787.269	0.8243	2.67692	1.01442	-U-
S995	new_2714806_2714932_c	2714806	2714932	-1	intra	-	3	473.291	1.08534	2.15057	1.92644	-U-
S999	new_2722645_2722745	2722645	2722745	1	3'	-	2	752.06	1.96916	2.31421	1.84436	-U-
S1009	new_2740743_2740894	2740743	2740894	1	indep	-	4	498.513	0.985289	2.28389	1.53908	-U-
T71	new_2771208_2771317	2771208	2771317	1	indep	-	2	469.135	1.69913	3.07244	6.86232	-UU
T72	new_2773223_2773329	2773223	2773329	1	5'	-	2	533.647	1.19718	5.1295	5.43525	-UU
S1021	new_2773647_2773762	2773647	2773762	1	inter	-	3	481.904	1.38771	6.56146	5.24667	-UU
T73	new_2777655_2777876_c	2777655	2777876	-1	indep	-	7	1376.52	3.52998	3.2471	8.67544	-UU
S1024	new_2778574_2778790_c	2778574	2778790	-1	indep	-	7	890.086	4.36137	10.1962	0.799524	-U-
S1025	new_2778792_2778922_c	2778792	2778922	-1	inter	-	4	1216.04	4.57615	5.68418	0.685879	UU-
S1050	new_2836807_2836908_c	2836807	2836908	-1	inter	-	1	540.789	0.832421	3.146	1.41436	-U-
S1053	new_2841021_2841168	2841021	2841168	1	5'	-	5	301.881	1.8446	3.98456	2.75833	-UU
T79	new_2910747_2910815_c	2910747	2910815	-1	5'	-	1	1573.31	1.07091	4.88762	1.07159	-U-
S1079	new_2915149_2915261_c	2915149	2915261	-1	5'	-	2	435.297	3.70184	34.28	2.21032	UUU
S1084	new_2936210_2936381_c	2936210	2936381	-1	intra	-	5	2513.68	0.937253	2.77076	0.730739	-U-
T80	new_2948876_2948976_c	2948876	2948976	-1	5'	-	1	891.257	2.86139	14.2706	1.13252	-U-
S1086	new_2948977_2949052_c	2948977	2949052	-1	inter	-	1	228.221	1.97707	8.24325	2.77349	-UU
S1087	new_2950025_2950153_c	2950025	2950153	-1	5'	-	3	221.247	1.73275	30.1851	2.40844	-UU
T81	new_2966949_2967031_c	2966949	2967031	-1	intra	-	1	1183.85	0.819078	11.6612	0.823934	-U-
S1096	new_2972164_2972328_c	2972164	2972328	-1	intra	-	5	3419.24	1.50859	2.52042	2.0451	-UU
S1097	new_2975948_2976067_c	2975948	2976067	-1	3'	-	4	1165.03	0.827886	3.13973	0.985461	-U-
S1123	new_3028103_3029246_c	3028103	3029246	-1	5'	AS	48	689.297	1.26566	5.31737	4.05047	-UU
S1146	new_3060225_3060673_c	3060225	3060673	-1	inter	AS	18	1556.89	2.25597	2.83588	8.7307	-UU
S1189	new_3195466_3195557_c	3195466	3195557	-1	intra	-	2	2703.11	1.56951	2.70506	2.64199	-UU
S1238	new_3301255_3301382_c	3301255	3301382	-1	5'	-	3	281.359	3.49224	3.57007	2.9685	UUU
S1250	new_3328673_3328761	3328673	3328761	1	5'	-	1	472.028	1.16808	3.03818	1.87472	-U-
S1268	new_3385447_3385618_c	3385447	3385618	-1	5'	-	4	897.746	6.21825	13.3759	4.30561	-U-
S1282	new_3440953_3441054_c	3440953	3441054	-1	5'	-	2	438.571	7.11723	6.35749	2.77994	UU-
T89	new_3502941_3503019_c	3502941	3503019	-1	intra	-	1	512.22	0.891755	3.78881	1.16509	-U-
S1315	new_3542144_3542334	3542144	3542334	1	3'	AS	7	319.404	11.3691	2.69668	4.15967	UUU
S1321	new_3566276_3566357_c	3566276	3566357	-1	intra	-	1	2002.29	0.824827	3.37549	1.22063	-U-
S1324	new_3574158_3574245_c	3574158	3574245	-1	5'	-	1	4311.97	2.89667	3.2141	4.09796	UUU
S1325	new_3574247_3574338_c	3574247	3574338	-1	inter	-	1	1939.66	1.67508	2.82733	1.9798	-U-
S1336	new_3604568_3604754_c	3604568	3604754	-1	5'	-	6	551.305	1.28395	3.61402	1.01003	-U-
S1340	new_3608843_3609333_c	3608843	3609333	-1	5'	AS	20	565.081	1.62315	2.45438	4.91426	-UU
T92	new_3723332_3724395_c	3723332	3724395	-1	intra	AS	46	502.738	0.855228	6.43669	2.03836	-UU
S1394	new_3730846_3730971_c	3730846	3730971	-1	5'	-	3	1553.81	1.34077	2.19549	4.62925	-UU
T93	new_3738246_3738342_c	3738246	3738342	-1	3'	-	3	1283.09	1.05291	9.09007	1.7397	-U-
S1406	new_3760210_3760556	3760210	3760556	1	5'	AS	13	2775.72	1.19565	2.03469	3.59423	-UU
S1407	new_3760558_3760693	3760558	3760693	1	5'	-	3	3141.2	1.04861	2.37507	2.91829	-UU
S1419	new_3777796_3777913_c	3777796	3777913	-1	inter	-	2	626.401	2.02484	3.54604	5.04253	-UU
S1428	new_3790498_3790582_c	3790498	3790582	-1	inter	-	1	3860.23	1.70068	2.28882	0.79938	-U-
S1429	new_3791649_3791748_c	3791649	3791748	-1	5'	-	2	9632.59	1.70866	2.47725	0.83864	-U-
S1444	new_3816500_3816558_c	3816500	3816558	-1	5'	-	1	215.273	1.29335	7.07548	2.00781	-UU
S1454	new_3853433_3853716_c	3853433	3853716	-1	inter	AS	10	1059.16	0.440113	4.78431	1.57075	-U-
S1460	new_3880559_3880739_c	3880559	3880739	-1	inter	-	5	1275.55	1.7877	6.01615	0.393927	-UD
S1461	new_3882015_3882097_c	3882015	3882097	-1	5'	-	1	873.873	2.43993	7.82096	0.471245	UUD
S1468	new_3911304_3911465_c	3911304	3911465	-1	inter	-	5	537.987	2.842	2.28177	3.63054	UUU
S1480	new_3956402_3956491	3956402	3956491	1	intra	-	1	11709.1	1.2559	2.46172	2.65847	-UU
S1490	new_3985282_3985350_c	3985282	3985350	-1	inter	-	1	834.142	1.16163	4.80923	1.25272	-U-
S1508	new_4018701_4018785_c	4018701	4018785	-1	inter	-	1	631.046	0.765954	2.5184	1.28756	-U-
S1509	new_4020908_4020976_c	4020908	4020976	-1	intra	-	1	788.472	0.804026	2.19534	0.977018	-U-
S1510	new_4021307_4021428_c	4021307	4021428	-1	intra	-	2	895.633	0.705673	2.28709	0.697862	-U-
S1511	new_4022729_4023053_c	4022729	4023053	-1	intra	-	12	2791.85	0.4871	2.72181	0.379402	DUD
T100	new_4032289_4032345_c	4032289	4032345	-1	intra	-	1	4220.4	2.43376	5.69112	3.96341	UUU
S1513	new_4035641_4035833_c	4035641	4035833	-1	5'	-	7	793.613	1.30831	5.79911	1.55071	-U-
T101	new_4065509_4065568_c	4065509	4065568	-1	5'	-	1	802.372	1.10629	2.77971	3.05283	-UU
S1521	new_4065569_4065980_c	4065569	4065980	-1	5'	AS	16	546.418	1.38934	3.5727	4.12749	-UU
S1522	new_4065982_4066068_c	4065982	4066068	-1	5'	-	1	714.62	1.66183	3.40487	4.02935	-UU
S1526	new_4084384_4084588_c	4084384	4084588	-1	5'	-	6	941.614	1.63729	2.99808	1.41869	-U-
S1532	new_4093838_4093937_c	4093838	4093937	-1	5'	-	1	515.87	1.85499	2.84292	6.95237	-UU
S1536	new_4106138_4106244_c	4106138	4106244	-1	intra	-	3	385.81	0.811065	2.62115	1.54549	-U-
S1541	new_4121082_4121165_c	4121082	4121165	-1	3'	-	1	950.813	2.36754	4.96142	4.36315	-UU
S1568	new_4180378_4180481_c	4180378	4180481	-1	5'	-	3	509.519	1.25229	4.87973	1.81769	-U-
T104	new_4181900_4181981	4181900	4181981	1	3'	-	1	779.193	0.973241	2.85574	2.04618	-UU
Decreased abundance (>2-fold)
Name	Locustag	Start	End	Strand	Nicholas Class	AS	Probes	WT	∆RNase III	∆RNase J1	∆RNase Y	Profile III/J1/Y
S11	new_18866_18974	18866	18974	1	inter	-	2	7175.9	1.03967	0.219801	0.66691	-D-
S12	new_18976_19061	18976	19061	1	5'	-	1	12250.7	0.810462	0.179825	0.407582	-DD
S24	new_45524_45632	45524	45632	1	5'	-	2	9311.35	0.9326	0.275318	0.619915	-D-
S52	new_129162_129283	129162	129283	1	inter	-	3	62658.5	0.771142	0.33982	0.865285	-D-
S57	new_150362_150442	150362	150442	1	inter	-	1	17766	2.86347	0.385364	0.677738	-D-
S61	new_158510_159181	158510	159181	1	inter	AS	28	2518.88	0.955824	0.4148	1.25095	-D-
S82	new_235329_235401_c	235329	235401	-1	5'	-	1	19297.1	0.136817	0.102166	0.0418425	DDD
S83	new_235403_235489_c	235403	235489	-1	5'	-	2	8724.08	0.16978	0.158075	0.0756457	DDD
S84	new_238449_238569_c	238449	238569	-1	5'	-	3	3428.4	0.51831	0.391707	0.470205	-DD
S92	new_258887_259015	258887	259015	1	5'	-	3	722.342	1.04699	0.233769	0.478825	-DD
S93	new_261536_261647_c	261536	261647	-1	5'	-	2	685.918	5.30085	0.348113	0.90639	UD-
S106	new_312063_312158	312063	312158	1	5'	-	2	30672.2	1.92307	0.295566	1.12864	-D-
T23	new_329693_329773	329693	329773	1	5'	-	1	42441.3	0.0674195	0.0102491	0.0119404	DDD
S114	new_343495_343573	343495	343573	1	inter	-	1	1291.68	0.876735	0.429672	0.472882	-DD
S116	new_347027_347149	347027	347149	1	5'	-	3	6364.59	1.86857	0.100424	0.377506	-DD
S119	new_352793_352857	352793	352857	1	5'	-	1	5599.54	0.563627	0.201115	0.960214	-D-
S130	new_432271_432371	432271	432371	1	5'	-	2	28884.6	0.6516	0.435966	0.541179	-D-
S134	new_456926_457022	456926	457022	1	5'	-	2	1707.29	2.56143	0.253442	0.609928	UD-
S152	new_505044_505113	505044	505113	1	inter	-	1	876.153	0.923645	0.305776	1.13363	-D-
S176	new_551074_551518	551074	551518	1	5'	AS	18	1769.93	0.630822	0.466059	1.47421	-D-
S184	new_574025_574105_c	574025	574105	-1	intra	-	1	1134.87	1.51495	0.428078	1.11026	-D-
S199	new_613552_613640	613552	613640	1	5'	-	1	2752.48	1.06666	0.411109	1.35366	-D-
S208	new_649828_649902	649828	649902	1	5'	-	1	71050.7	0.982481	0.404268	0.8594	-D-
S231	new_698472_698611	698472	698611	1	intra	-	4	4184.01	0.511446	0.482435	1.29817	-D-
T32	new_701528_701600	701528	701600	1	inter	-	1	3976.75	0.491359	0.0458238	0.178079	-DD
S232	new_706872_706972	706872	706972	1	intra	-	2	1169.24	0.930503	0.234465	0.35646	-DD
S237	new_728598_728731	728598	728731	1	5'	-	3	30751.4	0.592578	0.213558	0.471906	-DD
S241	new_739577_739877	739577	739877	1	inter	AS	11	1174.2	0.782003	0.414549	1.35594	-D-
S243	new_744739_744850	744739	744850	1	intra	-	2	2698.7	0.750028	0.30018	0.618389	-D-
S270	new_843997_844071_c	843997	844071	-1	5'	-	1	16105.9	0.998428	0.256947	1.93904	-D-
S287	new_920382_920473	920382	920473	1	5'	-	1	6106.36	0.884246	0.296122	0.944098	-D-
S295	new_931808_931878	931808	931878	1	intra	-	1	912.29	1.03582	0.49917	0.751863	-D-
S298	new_936766_937078	936766	937078	1	inter	AS	11	14898	0.71553	0.25047	0.973145	-D-
S352	new_1073110_1073875	1073110	1073875	1	3'	AS	33	1302.79	0.449855	0.406512	1.00239	DD-
S386	new_1153150_1153230	1153150	1153230	1	inter	-	1	1506.46	2.0753	0.150527	0.544881	UD-
S407	new_1221487_1221593	1221487	1221593	1	inter	-	2	3270.77	4.12577	0.0719144	0.134673	UDD
S435	new_1268593_1268828	1268593	1268828	1	intra	-	8	3655.97	2.08991	0.442864	0.896694	-D-
S456	new_1325005_1325095	1325005	1325095	1	5'	-	2	1696.59	1.39494	0.155293	2.78878	-D-
S457	new_1334248_1334338	1334248	1334338	1	intra	-	1	4557.3	2.09817	0.108818	2.08743	-DU
S474	new_1395911_1396012	1395911	1396012	1	5'	-	3	3291.9	3.82232	0.385238	4.66042	UDU
S476	new_1398413_1398495	1398413	1398495	1	5'	-	1	3502.8	1.25614	0.107773	0.317284	-D-
S500	new_1447578_1447661_c	1447578	1447661	-1	3'	-	1	2724.78	2.03414	0.246495	0.812718	-D-
S510	new_1478987_1479136	1478987	1479136	1	5'	-	4	4180.9	1.82425	0.220325	1.10173	-D-
S513	new_1483671_1483955	1483671	1483955	1	inter	-	10	4091.71	0.555144	0.151249	0.843591	-D-
S514	new_1483957_1484044	1483957	1484044	1	5'	-	1	3390.46	0.566439	0.174357	0.908573	-D-
S515	new_1484357_1484465	1484357	1484465	1	intra	-	2	23813.4	0.76568	0.437574	0.879891	-D-
S516	new_1485356_1485452	1485356	1485452	1	inter	-	1	2619.77	1.02483	0.246313	0.468654	-DD
S553	new_1575098_1575233	1575098	1575233	1	5'	AS	3	13216.6	1.67473	0.399878	2.40032	-DU
S566	new_1609165_1609275	1609165	1609275	1	5'	-	3	1423.18	2.51183	0.201442	0.839226	UD-
S569	new_1630221_1630381	1630221	1630381	1	intra	-	5	3439.15	3.58099	0.125656	0.262053	UDD
T47	new_1655963_1656023	1655963	1656023	1	5'	-	1	9208.69	1.12139	0.230546	0.833678	-D-
S577	new_1665639_1665709	1665639	1665709	1	5'	-	1	13729.4	1.58164	0.448298	0.628445	-D-
T49	new_1666476_1666539	1666476	1666539	1	inter	-	1	6107.77	1.11799	0.377989	0.530169	-D-
S580	new_1674154_1674258	1674154	1674258	1	inter	-	3	19282.2	0.465852	0.18183	0.372121	DDD
S585	new_1695136_1695253	1695136	1695253	1	intra	-	3	9044.63	1.37105	0.250127	0.228654	-DD
S587	new_1718700_1718774	1718700	1718774	1	inter	-	1	74182.9	0.710662	0.489628	0.73714	-D-
S588	new_1719657_1719801	1719657	1719801	1	intra	-	3	27604.2	0.895607	0.248583	0.503169	-D-
S595	new_1739238_1739323	1739238	1739323	1	inter	-	1	38657.7	0.621302	0.327563	0.887695	-D-
S596	new_1741529_1741617	1741529	1741617	1	inter	-	2	4671.24	0.704278	0.31714	1.03923	-D-
S599	new_1745919_1745990	1745919	1745990	1	5'	-	1	19255.1	1.09256	0.343471	0.590898	-D-
S660	new_1919693_1919828	1919693	1919828	1	inter	-	3	2784.85	2.29284	0.438871	1.90418	UD-
S672	new_1933162_1933476	1933162	1933476	1	5'	-	12	4375.63	1.10974	0.464812	2.07551	-DU
S709	new_2054085_2054544_c	2054085	2054544	-1	3'	-	18	1902.04	0.596683	0.380243	0.355299	-DD
S710	new_2055241_2055358_c	2055241	2055358	-1	5'	-	2	7188.23	0.749582	0.251169	0.268942	-DD
T59	new_2111609_2111719_c	2111609	2111719	-1	5'	-	2	48181.7	0.729571	0.39292	0.456924	-DD
S747	new_2111720_2111836_c	2111720	2111836	-1	inter	-	3	952.724	0.697454	0.384199	0.582855	-D-
S755	new_2135388_2135469_c	2135388	2135469	-1	intra	-	1	9550.63	0.653506	0.251964	0.796884	-D-
S756	new_2136172_2136261_c	2136172	2136261	-1	5'	-	1	9670.54	0.608989	0.13274	0.476145	-D-
S780	new_2202717_2202804_c	2202717	2202804	-1	intra	-	1	1016.06	0.358593	0.217558	0.204368	DDD
S781	new_2203000_2203110_c	2203000	2203110	-1	intra	-	2	848.211	0.561479	0.254562	0.275826	-DD
S782	new_2203597_2203983_c	2203597	2203983	-1	5'	AS	15	1864.67	0.603252	0.199059	0.243082	-DD
S823	new_2302439_2302629_c	2302439	2302629	-1	5'	-	6	835.644	11.794	0.197092	0.531495	UD-
S828	new_2307814_2307904	2307814	2307904	1	5'	-	1	56888.5	1.26972	0.18329	0.602938	-D-
S833	new_2316111_2316182_c	2316111	2316182	-1	5'	-	1	1869.17	1.25019	0.381692	0.491387	-DD
S860	new_2385396_2385479_c	2385396	2385479	-1	inter	-	2	11858.3	1.01783	0.298733	0.652741	-D-
S864	new_2391517_2391641_c	2391517	2391641	-1	5'	-	3	17270.1	0.82471	0.353151	1.26917	-D-
S886	new_2435792_2435878_c	2435792	2435878	-1	5'	-	1	24699.4	0.64047	0.269148	0.441172	-DD
S942	new_2591866_2591960_c	2591866	2591960	-1	5'	-	1	2818.51	2.16199	0.430293	2.8361	-DU
S955	new_2605598_2605729_c	2605598	2605729	-1	5'	-	3	6242.63	0.793101	0.404719	1.23994	-D-
T68	new_2702249_2702687_c	2702249	2702687	-1	3'	-	18	2287.88	0.588694	0.275538	0.469248	-DD
T69	new_2705319_2705397	2705319	2705397	1	5'	-	1	10016.1	0.553681	0.0421978	0.337834	-D-
S986	new_2707685_2707807	2707685	2707807	1	3'MT	-	3	5062.25	0.495686	0.188133	0.440938	-D-
S1017	new_2756227_2756311	2756227	2756311	1	5'	-	1	829.047	1.07173	0.44024	1.04375	-D-
S1019	new_2760077_2760232_c	2760077	2760232	-1	intra	-	4	766.669	0.980371	0.355397	0.543247	-D-
S1071	new_2896973_2897093_c	2896973	2897093	-1	inter	-	2	585.63	10.2977	0.318931	0.574861	UD-
T77	new_2901892_2901974_c	2901892	2901974	-1	5'	-	1	9581.79	0.929526	0.111047	0.64697	-D-
T78	new_2904952_2905029_c	2904952	2905029	-1	intra	-	1	2225.91	1.21646	0.458884	0.644083	-D-
S1076	new_2908738_2908833_c	2908738	2908833	-1	5'	-	2	26300	0.866592	0.422771	0.369751	-DD
S1089	new_2953559_2953623_c	2953559	2953623	-1	5'	-	1	33147.9	0.566612	0.331179	1.70426	-D-
S1095	new_2968717_2968823	2968717	2968823	1	5'	-	2	949.791	0.511712	0.245653	0.501811	-D-
S1098	new_2978602_2978702_c	2978602	2978702	-1	inter	-	2	1493.24	1.21823	0.253785	0.480085	-D-
S1099	new_2980988_2981070_c	2980988	2981070	-1	5'	-	1	19579.7	2.68261	0.0689801	0.212433	UDD
S1100	new_2981072_2981150_c	2981072	2981150	-1	inter	-	1	16456.3	3.06442	0.0826084	0.375574	UDD
S1108	new_2989805_2989899_c	2989805	2989899	-1	3'	-	2	13312.7	1.72889	0.425291	1.01563	-D-
S1119	new_3016299_3016403_c	3016299	3016403	-1	5'	-	2	34308.5	0.589248	0.219361	0.622259	-D-
S1121	new_3021090_3021169_c	3021090	3021169	-1	5'	-	1	13323.7	0.761739	0.22182	0.345943	-DD
S1145	new_3059402_3059490_c	3059402	3059490	-1	5'	-	2	9076.1	1.2395	0.45974	0.474612	-DD
S1156	new_3105044_3105139_c	3105044	3105139	-1	inter	-	2	17449.8	0.689935	0.461344	1.02934	-D-
S1166	new_3127676_3127799_c	3127676	3127799	-1	inter	-	3	11549	0.777415	0.437795	1.50623	-D-
S1167	new_3129078_3129194_c	3129078	3129194	-1	inter	-	2	29499.1	1.16259	0.447749	2.35118	-DU
S1174	new_3145997_3146088_c	3145997	3146088	-1	5'	-	1	9698.59	1.10659	0.145626	0.149827	-DD
S1210	new_3246432_3246527	3246432	3246527	1	5'	-	2	3829.26	2.42485	0.472263	1.24989	UD-
S1263	new_3364963_3365068_c	3364963	3365068	-1	intra	-	2	1217.45	1.58128	0.26024	0.925118	-D-
T86	new_3374424_3374491	3374424	3374491	1	5'	-	1	3416.64	1.68987	0.389101	0.919452	-D-
S1278	new_3410379_3410465	3410379	3410465	1	5'	-	1	316.089	4.79922	0.416167	1.15934	UD-
S1287	new_3451771_3451862_c	3451771	3451862	-1	inter	-	1	2379.75	0.987308	0.4876	1.26792	-D-
S1300	new_3481382_3481622_c	3481382	3481622	-1	5'	-	9	84733.9	1.04008	0.408591	0.783901	-D-
S1301	new_3481624_3481697_c	3481624	3481697	-1	inter	-	1	84878.3	1.04575	0.489792	0.838863	-D-
S1302	new_3483775_3483886_c	3483775	3483886	-1	5'	-	3	47261.8	1.03499	0.123033	1.60918	-D-
S1305	new_3491558_3491654_c	3491558	3491654	-1	intra	-	2	2660.46	0.952824	0.185931	0.228523	-DD
S1309	new_3510674_3510779	3510674	3510779	1	5'	-	2	3415.25	1.93834	0.189442	0.305774	-DD
S1311	new_3513628_3513886	3513628	3513886	1	5'	AS	9	5369.41	0.678189	0.182216	0.729151	-D-
S1352	new_3635902_3636010_c	3635902	3636010	-1	5'	-	2	2842.29	2.89152	0.119346	0.272586	UDD
T95	new_3744158_3744233_c	3744158	3744233	-1	5'	-	1	7934.08	0.797082	0.157331	0.66243	-D-
S1421	new_3780034_3780161_c	3780034	3780161	-1	intra	-	4	6944.18	0.682292	0.329526	0.5285	-D-
S1422	new_3780393_3780655_c	3780393	3780655	-1	5'	-	9	5303.68	0.586812	0.119648	0.252026	-DD
S1425	new_3786458_3786619_c	3786458	3786619	-1	intra	-	5	40711.5	0.714128	0.46265	0.66599	-D-
S1426	new_3788004_3788274_c	3788004	3788274	-1	5'	-	9	28368.7	0.844746	0.453766	1.4377	-D-
S1427	new_3788276_3788397_c	3788276	3788397	-1	inter	-	3	607.748	1.25829	0.45136	1.60538	-D-
S1437	new_3807376_3807735_c	3807376	3807735	-1	inter	-	13	14126.7	1.1876	0.468005	0.969819	-D-
S1438	new_3808393_3808511_c	3808393	3808511	-1	intra	-	2	39973.7	1.00564	0.464095	0.6333	-D-
T98	new_3835746_3835819_c	3835746	3835819	-1	5'	-	1	10175.5	1.11335	0.315655	1.16576	-D-
S1466	new_3906104_3907171	3906104	3907171	1	3'MT	AS	46	1085.75	0.318204	0.143661	0.399266	-D-
S1486	new_3979198_3979406_c	3979198	3979406	-1	5'	-	6	11937.3	0.152235	0.0638964	0.0783278	DDD
S1487	new_3979408_3979516_c	3979408	3979516	-1	5'	-	2	3586	0.407383	0.188703	0.38165	-DD
S1497	new_3996731_3996828	3996731	3996828	1	5'	-	2	335.132	2.83932	0.366075	0.898984	-D-
S1529	new_4086646_4086801	4086646	4086801	1	5'	-	5	3327.08	1.00045	0.48212	1.95159	-D-
S1535	new_4104900_4105513	4104900	4105513	1	3'PT	AS	25	638.989	1.13199	0.225896	0.574389	-D-

## Sheet: RNase Y
Increased abundance (>2-fold)
Name	Locustag	Start	End	Strand	Nicholas Class	AS	Probes	WT	∆RNase III	∆RNase J1	∆RNase Y	Profile III/J1/Y
S2	new_24_297_c	24	297	-1	indepMT	-	10	542.658	3.13439	0.867601	2.98386	--U
S16	new_25655_25851	25655	25851	1	5'	AS	6	554.984	5.11532	1.50264	3.56151	U-U
S22	new_37639_37719	37639	37719	1	intra	-	1	2502.49	2.27895	1.91626	2.04951	--U
S27	new_49987_50086	49987	50086	1	5'	-	1	3041.82	2.18197	0.952269	2.9421	U-U
T5	new_64747_64816	64747	64816	1	5'	-	2	1764.37	1.74169	1.57838	3.93085	--U
S36	new_70382_70493	70382	70493	1	inter	-	2	320.442	2.7282	6.8875	3.4559	-UU
S45	new_108559_108673	108559	108673	1	intra	-	2	3687.02	3.25997	1.53818	4.69052	U-U
S73	new_205212_205408	205212	205408	1	inter	-	6	340.151	26.6772	2.43079	2.35624	UUU
S88	new_247549_247743	247549	247743	1	intra	-	6	1870.25	1.0848	2.25884	3.14451	-UU
T25	new_334027_334091	334027	334091	1	5'	-	1	490.732	8.73592	5.51208	5.83737	UUU
S112	new_339879_339987	339879	339987	1	5'	-	3	440.108	1.70284	2.18186	2.25215	-UU
S140	new_474268_474634	474268	474634	1	indep	-	14	2486.77	1.87345	3.80718	8.22121	--U
S143	new_489666_490525_c	489666	490525	-1	3'PT	AS	38	500.6	1.21596	1.05493	3.6916	--U
S155	new_507739_508088	507739	508088	1	inter	AS	13	1014.75	1.2993	2.49032	16.6031	-UU
S156	new_508090_508247	508090	508247	1	5'	-	5	3432.6	1.80062	1.65508	6.30877	--U
S167	new_527912_528128	527912	528128	1	5'	-	8	727.018	3.73986	0.609295	2.96953	U-U
S168	new_528616_528703	528616	528703	1	5'	-	2	2782.53	6.07123	7.05034	8.23602	--U
S182	new_567551_567661	567551	567661	1	5'	-	2	433.755	3.05539	5.08862	3.00878	UUU
S188	new_593206_593301_c	593206	593301	-1	5'	-	2	1780.85	3.04475	5.59134	2.4209	UUU
S196	new_603941_604102	603941	604102	1	intra	-	5	2000.1	2.69022	1.92616	3.83132	U-U
T30	new_640523_640604	640523	640604	1	5'	-	1	1824.46	1.22818	1.94687	5.5105	--U
S210	new_651963_653431	651963	653431	1	inter	AS	64	2210.25	0.879778	0.997915	2.05449	--U
S212	new_654693_655136	654693	655136	1	inter	-	17	1774.74	0.97976	1.21792	2.2062	--U
S213	new_655138_655222	655138	655222	1	5'	-	2	3095.6	2.23031	1.00486	4.52044	U-U
S216	new_659343_659558_c	659343	659558	-1	5'	-	7	718.963	1.9083	0.977319	2.10104	--U
S228	new_696054_696194	696054	696194	1	5'	-	4	1693.19	12.4048	3.53591	21.0059	U-U
S252	new_818856_819310_c	818856	819310	-1	inter	-	17	630.231	1.06526	7.75319	2.50107	-UU
S264	new_838921_839051_c	838921	839051	-1	5'	-	3	1104.86	0.973009	1.03779	2.31639	--U
S279	new_875695_876176	875695	876176	1	inter	-	19	452.432	1.49436	2.86167	2.82153	-UU
S280	new_876178_876425	876178	876425	1	5'	-	8	1702.84	1.42474	1.7693	5.50596	--U
S296	new_935441_935588_c	935441	935588	-1	5'	-	5	669.602	6.30686	7.06714	12.4941	UUU
S311	new_967139_967321	967139	967321	1	3'	AS	6	1381.94	2.06454	0.542834	5.40596	--U
S312	new_967323_967934	967323	967934	1	inter	AS	25	456.054	4.05596	1.03685	4.54059	--U
S317	new_984790_984900	984790	984900	1	5'	-	2	1381.15	3.55061	4.0054	6.72649	-UU
S319	new_996597_997083_c	996597	997083	-1	5'	AS	19	457.091	1.88422	1.24463	4.38798	--U
S330	new_1030069_1030171_c	1030069	1030171	-1	5'	-	2	2655.24	2.0681	1.2465	5.07064	U-U
S353	new_1074350_1074613_c	1074350	1074613	-1	inter	AS	9	995.638	2.68416	2.18281	2.7632	UUU
S355	new_1075165_1075252_c	1075165	1075252	-1	5'	-	1	8314.66	1.96613	1.26942	2.30029	--U
T35	new_1100155_1100218	1100155	1100218	1	5'	-	1	4670.52	1.99422	1.01279	2.2485	--U
S395	new_1188125_1188650	1188125	1188650	1	5'	AS	21	1048.27	1.09928	2.51179	2.28406	-UU
S397	new_1190234_1190430_c	1190234	1190430	-1	5'	-	6	976.227	1.35049	3.14679	2.743	-UU
S401	new_1207812_1208152	1207812	1208152	1	inter	AS	13	1062.99	1.16191	2.79393	2.00891	-UU
S409	new_1227517_1227631	1227517	1227631	1	inter	-	2	4960.72	12.0383	3.05104	14.3097	U-U
S410	new_1228135_1228924	1228135	1228924	1	inter	AS	33	369.213	1.70917	3.37496	11.6826	-UU
S417	new_1234909_1235088_c	1234909	1235088	-1	5'	-	5	1730.82	5.0377	2.05496	10.7612	U-U
S434	new_1266349_1266589	1266349	1266589	1	5'	-	8	518.355	3.18295	0.707411	5.69205	U-U
S457	new_1334248_1334338	1334248	1334338	1	intra	-	1	4557.3	2.09817	0.108818	2.08743	-DU
S458	new_1348200_1348403_c	1348200	1348403	-1	indep	-	7	584.153	2.59862	2.93312	4.75551	-UU
S459	new_1351139_1351236_c	1351139	1351236	-1	5'	-	2	4274.02	2.17799	0.986033	3.71655	U-U
S474	new_1395911_1396012	1395911	1396012	1	5'	-	3	3291.9	3.82232	0.385238	4.66042	UDU
S475	new_1397771_1398159_c	1397771	1398159	-1	5'	AS	15	358.098	2.51177	4.34647	2.51679	-UU
S480	new_1411773_1411859	1411773	1411859	1	5'	-	1	179.87	5.84022	3.15622	3.72458	UUU
S492	new_1437728_1437978_c	1437728	1437978	-1	5'	-	9	1249.1	6.4071	1.78807	24.2267	U-U
S520	new_1494737_1495461	1494737	1495461	1	5'	AS	30	960.381	0.819508	2.19407	3.27099	-UU
S527	new_1518186_1518290	1518186	1518290	1	inter	-	2	760.605	0.652282	1.08174	2.93666	--U
S535	new_1535752_1535847_c	1535752	1535847	-1	5'	-	1	2484.91	1.08572	1.84819	4.61182	--U
S541	new_1552772_1552898	1552772	1552898	1	5'	-	3	497.364	10.291	2.44755	5.26879	UUU
S542	new_1559111_1559216	1559111	1559216	1	5'	-	2	875.62	4.56118	1.67918	4.84712	U-U
S548	new_1569320_1569425	1569320	1569425	1	inter	-	2	4317.48	1.05244	1.3019	2.53486	--U
S553	new_1575098_1575233	1575098	1575233	1	5'	AS	3	13216.6	1.67473	0.399878	2.40032	-DU
T45	new_1593637_1593703	1593637	1593703	1	5'	-	1	5359.79	1.46912	1.22438	3.62706	--U
S571	new_1640646_1640719	1640646	1640719	1	5'	-	1	17058.5	1.51741	0.775765	2.87954	--U
T46	new_1641596_1641671	1641596	1641671	1	intra	-	1	15877.8	1.73061	1.18033	3.10481	--U
S583	new_1683508_1683660	1683508	1683660	1	5'	-	4	5958.69	2.27446	1.51903	3.28168	U-U
S606	new_1767035_1767134	1767035	1767134	1	inter	-	2	2532.65	0.837598	2.81968	2.40532	-UU
S626	new_1880378_1880622	1880378	1880622	1	intra	-	8	383.164	2.31662	5.60209	2.05157	UUU
S627	new_1881406_1881535	1881406	1881535	1	5'	-	3	1698.4	2.40629	2.60558	2.37783	UUU
S670	new_1930742_1930833	1930742	1930833	1	5'	-	2	1101.76	1.73525	2.75671	4.49846	-UU
S672	new_1933162_1933476	1933162	1933476	1	5'	-	12	4375.63	1.10974	0.464812	2.07551	-DU
S673	new_1937876_1938065_c	1937876	1938065	-1	3'	-	6	657.741	10.7952	0.595588	2.65854	U-U
T57	new_2006458_2006540_c	2006458	2006540	-1	3'	-	1	249.315	1.71401	10.0074	5.09033	-UU
S695	new_2033681_2033894_c	2033681	2033894	-1	inter	-	7	597.828	1.20262	3.47501	3.52891	-UU
S696	new_2034573_2037062_c	2034573	2037062	-1	inter	AS	100	638.467	1.41067	3.2217	3.45431	-UU
S712	new_2057588_2058714_c	2057588	2058714	-1	3'	-	9	487.261	3.79741	10.9769	4.04593	-UU
S714	new_2069176_2069261_c	2069176	2069261	-1	inter	-	1	267.366	2.68036	3.29145	2.52818	UUU
S715	new_2069562_2069699_c	2069562	2069699	-1	5'	-	3	287.312	2.63535	3.39622	2.6273	UUU
S716	new_2069746_2069982_c	2069746	2069982	-1	3'	-	7	1167.2	1.99203	1.58522	5.05346	--U
S722	new_2074222_2074617_c	2074222	2074617	-1	5'	AS	15	525.272	3.48979	2.67138	5.34353	UUU
S735	new_2095786_2095916_c	2095786	2095916	-1	inter	-	3	1184.41	1.50334	1.92972	2.52621	--U
S744	new_2100447_2100579	2100447	2100579	1	5'	-	3	2581.71	5.68473	5.77776	8.34442	UUU
S792	new_2215272_2215459_c	2215272	2215459	-1	3'	-	6	551.338	1.76151	1.82015	2.15561	--U
S799	new_2225616_2225829	2225616	2225829	1	3'	-	7	508.484	0.587514	2.02557	4.00289	-UU
S825	new_2305261_2305347	2305261	2305347	1	5'	-	1	435.555	5.55008	5.40331	40.3766	UUU
S826	new_2306333_2306513	2306333	2306513	1	5'	-	5	3551.76	3.01495	2.23549	4.31358	UUU
T60	new_2307703_2307813	2307703	2307813	1	5'	-	3	604.075	2.14289	4.23274	4.85701	-UU
S829	new_2308165_2308470	2308165	2308470	1	inter	AS	11	411.333	2.73857	3.22698	2.49534	UUU
S830	new_2309648_2309785_c	2309648	2309785	-1	5'	-	3	736.812	2.52881	2.84329	4.22823	UUU
S838	new_2329736_2330041_c	2329736	2330041	-1	inter	AS	11	1227.97	1.6758	1.21463	5.7485	--U
S844	new_2340291_2340801	2340291	2340801	1	5'	AS	21	3721.9	1.54223	2.02388	5.71133	-UU
S850	new_2349602_2349670_c	2349602	2349670	-1	inter	-	1	7969.38	1.30611	1.65982	2.11753	--U
S870	new_2404091_2404172_c	2404091	2404172	-1	5'	-	1	3313.79	4.189	1.92159	4.54016	U-U
S875	new_2410590_2410694_c	2410590	2410694	-1	intra	-	2	3963.44	1.50779	0.877219	2.83353	--U
S881	new_2431344_2431472_c	2431344	2431472	-1	intra	-	3	1236.52	0.951355	0.777211	11.0802	--U
S884	new_2432916_2433315_c	2432916	2433315	-1	inter	AS	15	265.919	1.91025	2.10791	2.53758	-UU
S887	new_2435947_2436044	2435947	2436044	1	5'	-	3	5746.35	3.09874	0.578752	2.73358	U-U
S911	new_2516201_2516406	2516201	2516406	1	5'	-	7	1106.55	0.536083	0.925291	3.28673	--U
S914	new_2518877_2519029_c	2518877	2519029	-1	5'	-	4	2565.24	2.46587	3.95496	3.58023	-UU
S916	new_2525615_2525743_c	2525615	2525743	-1	5'	-	4	5396.22	2.03965	2.05408	2.59916	UUU
S935	new_2576155_2576328	2576155	2576328	1	5'	-	5	273.58	3.46594	5.52133	9.42765	UUU
S940	new_2589046_2589122	2589046	2589122	1	5'	-	1	4953.97	2.26049	0.782608	4.24467	--U
S942	new_2591866_2591960_c	2591866	2591960	-1	5'	-	1	2818.51	2.16199	0.430293	2.8361	-DU
S945	new_2596439_2596534	2596439	2596534	1	inter	-	1	2333.07	1.9229	0.515696	4.07653	--U
S958	new_2611388_2611455_c	2611388	2611455	-1	inter	-	1	7789.61	1.69685	1.54057	2.05668	--U
S988	new_2708700_2708787_c	2708700	2708787	-1	5'	-	1	2109.6	2.06182	1.67426	2.05078	--U
S998	new_2720264_2720343_c	2720264	2720343	-1	5'	-	1	4420.54	10.9838	0.816921	2.36512	U-U
T71	new_2771208_2771317	2771208	2771317	1	indep	-	2	469.135	1.69913	3.07244	6.86232	-UU
T72	new_2773223_2773329	2773223	2773329	1	5'	-	2	533.647	1.19718	5.1295	5.43525	-UU
S1021	new_2773647_2773762	2773647	2773762	1	inter	-	3	481.904	1.38771	6.56146	5.24667	-UU
T73	new_2777655_2777876_c	2777655	2777876	-1	indep	-	7	1376.52	3.52998	3.2471	8.67544	-UU
S1023	new_2778420_2778505_c	2778420	2778505	-1	5'	-	1	754.176	6.39702	1.67084	24.1603	--U
S1032	new_2784919_2785000_c	2784919	2785000	-1	intra	-	1	517.277	1.09631	2.10739	6.89032	--U
S1037	new_2795736_2795840_c	2795736	2795840	-1	5'	-	3	14350.3	0.789309	0.502563	2.38546	--U
S1043	new_2812134_2812231_c	2812134	2812231	-1	5'	-	2	4246.91	1.88196	1.30883	2.69933	--U
S1053	new_2841021_2841168	2841021	2841168	1	5'	-	5	301.881	1.8446	3.98456	2.75833	-UU
S1063	new_2879205_2879294_c	2879205	2879294	-1	5'	-	1	662.587	3.54518	1.77376	11.6417	U-U
S1079	new_2915149_2915261_c	2915149	2915261	-1	5'	-	2	435.297	3.70184	34.28	2.21032	UUU
S1086	new_2948977_2949052_c	2948977	2949052	-1	inter	-	1	228.221	1.97707	8.24325	2.77349	-UU
S1087	new_2950025_2950153_c	2950025	2950153	-1	5'	-	3	221.247	1.73275	30.1851	2.40844	-UU
S1091	new_2966140_2966287_c	2966140	2966287	-1	5'	-	4	2156.37	1.7237	1.71165	3.24797	--U
S1092	new_2966289_2966367_c	2966289	2966367	-1	inter	-	1	498.877	2.2588	1.65078	4.33284	--U
S1096	new_2972164_2972328_c	2972164	2972328	-1	intra	-	5	3419.24	1.50859	2.52042	2.0451	-UU
S1122	new_3021166_3021232	3021166	3021232	1	5'	-	1	4611.93	3.02465	0.620136	3.00364	U-U
S1123	new_3028103_3029246_c	3028103	3029246	-1	5'	AS	48	689.297	1.26566	5.31737	4.05047	-UU
S1130	new_3032765_3032908	3032765	3032908	1	5'	AS	3	2925.63	2.83568	1.77951	5.62061	U-U
S1131	new_3032910_3033040	3032910	3033040	1	5'	AS	3	7911.29	1.26195	0.994757	2.30033	--U
S1132	new_3033042_3033166	3033042	3033166	1	5'	-	3	8080.7	1.36759	1.10119	2.30593	--U
S1142	new_3049503_3049699_c	3049503	3049699	-1	5'	-	7	10824.6	1.50722	1.13257	2.27889	--U
S1146	new_3060225_3060673_c	3060225	3060673	-1	inter	AS	18	1556.89	2.25597	2.83588	8.7307	-UU
S1148	new_3061289_3061624_c	3061289	3061624	-1	5'	-	13	4276.8	2.48653	1.98652	5.40614	U-U
S1149	new_3068812_3069252_c	3068812	3069252	-1	5'	AS	18	3636.52	1.42096	0.902068	2.06055	--U
S1152	new_3076630_3076728	3076630	3076728	1	inter	-	3	2146.14	1.4624	1.32183	2.30994	--U
S1161	new_3108426_3108524_c	3108426	3108524	-1	5'	-	2	1007.91	1.03028	1.29936	2.64693	--U
S1164	new_3124023_3124157_c	3124023	3124157	-1	5'	-	3	1169.05	1.37703	0.727864	2.96969	--U
S1167	new_3129078_3129194_c	3129078	3129194	-1	inter	-	2	29499.1	1.16259	0.447749	2.35118	-DU
S1168	new_3132220_3132310_c	3132220	3132310	-1	5'	-	2	786.925	1.81102	1.66747	2.68041	--U
S1186	new_3193379_3193546_c	3193379	3193546	-1	5'	-	4	486.34	3.32341	1.65188	2.07859	U-U
S1189	new_3195466_3195557_c	3195466	3195557	-1	intra	-	2	2703.11	1.56951	2.70506	2.64199	-UU
S1222	new_3264537_3264677_c	3264537	3264677	-1	inter	-	5	571.773	5.88444	1.95725	3.58681	U-U
S1238	new_3301255_3301382_c	3301255	3301382	-1	5'	-	3	281.359	3.49224	3.57007	2.9685	UUU
S1267	new_3379940_3380077_c	3379940	3380077	-1	5'	-	3	5573.52	2.61708	2.8369	3.94112	--U
T87	new_3421066_3421122_c	3421066	3421122	-1	intra	-	1	1524.44	1.34245	1.11847	3.79683	--U
S1284	new_3446078_3446175_c	3446078	3446175	-1	5'	-	1	1415.54	1.26521	1.39424	2.04922	--U
S1286	new_3451133_3451197_c	3451133	3451197	-1	5'	-	1	7191.71	5.6441	1.89583	4.95685	U-U
S1288	new_3457942_3458026	3457942	3458026	1	inter	-	1	692.382	2.15534	1.57328	2.49826	U-U
S1304	new_3487818_3487895_c	3487818	3487895	-1	5'	-	1	1305.41	1.39956	1.3865	4.97848	--U
S1315	new_3542144_3542334	3542144	3542334	1	3'	AS	7	319.404	11.3691	2.69668	4.15967	UUU
T90	new_3572982_3573055_c	3572982	3573055	-1	inter	-	1	1605.28	1.63323	1.93919	3.46549	--U
S1324	new_3574158_3574245_c	3574158	3574245	-1	5'	-	1	4311.97	2.89667	3.2141	4.09796	UUU
S1340	new_3608843_3609333_c	3608843	3609333	-1	5'	AS	20	565.081	1.62315	2.45438	4.91426	-UU
S1349	new_3630836_3630916_c	3630836	3630916	-1	5'	-	1	11140.9	1.53373	0.795857	2.71788	--U
S1356	new_3646537_3646664_c	3646537	3646664	-1	5'	-	3	1325.9	6.60519	0.906799	4.37762	U-U
S1357	new_3646613_3646699	3646613	3646699	1	5'	-	1	6388.21	2.47577	1.01553	2.20327	U-U
S1364	new_3666577_3666932_c	3666577	3666932	-1	3'MT	-	14	531.651	1.55734	1.77274	2.56885	--U
S1380	new_3694080_3694200	3694080	3694200	1	5'	-	3	644.992	4.34106	3.36002	24.367	--U
S1389	new_3718617_3718717	3718617	3718717	1	3'	-	1	851.011	2.66014	0.923148	2.71282	U-U
T92	new_3723332_3724395_c	3723332	3724395	-1	intra	AS	46	502.738	0.855228	6.43669	2.03836	-UU
S1394	new_3730846_3730971_c	3730846	3730971	-1	5'	-	3	1553.81	1.34077	2.19549	4.62925	-UU
S1406	new_3760210_3760556	3760210	3760556	1	5'	AS	13	2775.72	1.19565	2.03469	3.59423	-UU
S1407	new_3760558_3760693	3760558	3760693	1	5'	-	3	3141.2	1.04861	2.37507	2.91829	-UU
S1410	new_3762583_3762663	3762583	3762663	1	5'	-	1	1603.56	1.11399	1.87986	2.69115	--U
S1419	new_3777796_3777913_c	3777796	3777913	-1	inter	-	2	626.401	2.02484	3.54604	5.04253	-UU
S1444	new_3816500_3816558_c	3816500	3816558	-1	5'	-	1	215.273	1.29335	7.07548	2.00781	-UU
S1468	new_3911304_3911465_c	3911304	3911465	-1	inter	-	5	537.987	2.842	2.28177	3.63054	UUU
S1469	new_3913514_3913645_c	3913514	3913645	-1	5'	-	3	1096.54	4.48712	2.50148	37.1538	U-U
S1473	new_3918519_3918628_c	3918519	3918628	-1	5'	-	3	1463.14	2.38109	0.811138	4.43564	--U
S1479	new_3951938_3952042	3951938	3952042	1	5'	-	2	810.599	2.24038	0.504785	4.05192	U-U
S1480	new_3956402_3956491	3956402	3956491	1	intra	-	1	11709.1	1.2559	2.46172	2.65847	-UU
S1501	new_4005137_4005322_c	4005137	4005322	-1	5'	-	5	2422.08	1.50297	1.6845	5.99947	--U
T100	new_4032289_4032345_c	4032289	4032345	-1	intra	-	1	4220.4	2.43376	5.69112	3.96341	UUU
T101	new_4065509_4065568_c	4065509	4065568	-1	5'	-	1	802.372	1.10629	2.77971	3.05283	-UU
S1521	new_4065569_4065980_c	4065569	4065980	-1	5'	AS	16	546.418	1.38934	3.5727	4.12749	-UU
S1522	new_4065982_4066068_c	4065982	4066068	-1	5'	-	1	714.62	1.66183	3.40487	4.02935	-UU
S1527	new_4084424_4084730	4084424	4084730	1	5'	-	11	749.543	0.945002	0.628965	2.25361	--U
S1532	new_4093838_4093937_c	4093838	4093937	-1	5'	-	1	515.87	1.85499	2.84292	6.95237	-UU
S1540	new_4118585_4118876	4118585	4118876	1	5'	-	10	1557.88	1.31511	0.958894	2.867	--U
S1541	new_4121082_4121165_c	4121082	4121165	-1	3'	-	1	950.813	2.36754	4.96142	4.36315	-UU
S1542	new_4122850_4123061_c	4122850	4123061	-1	5'	-	8	2820.93	1.94728	2.31981	4.50636	--U
S1552	new_4154404_4154500_c	4154404	4154500	-1	5'	-	1	6595.39	2.42317	0.586229	3.26314	U-U
S1553	new_4154502_4154694_c	4154502	4154694	-1	5'	-	6	1270.25	2.34652	0.513993	2.25838	U-U
T104	new_4181900_4181981	4181900	4181981	1	3'	-	1	779.193	0.973241	2.85574	2.04618	-UU
S1578	new_4212890_4213020_c	4212890	4213020	-1	5'	-	3	4238.24	1.61582	0.549219	2.7547	--U
Decreased abundance (>2-fold)
Name	Locustag	Start	End	Strand	Nicholas Class	AS	Probes	WT	∆RNase III	∆RNase J1	∆RNase Y	Profile III/J1/Y
S12	new_18976_19061	18976	19061	1	5'	-	1	12250.7	0.810462	0.179825	0.407582	-DD
S82	new_235329_235401_c	235329	235401	-1	5'	-	1	19297.1	0.136817	0.102166	0.0418425	DDD
S83	new_235403_235489_c	235403	235489	-1	5'	-	2	8724.08	0.16978	0.158075	0.0756457	DDD
S84	new_238449_238569_c	238449	238569	-1	5'	-	3	3428.4	0.51831	0.391707	0.470205	-DD
S92	new_258887_259015	258887	259015	1	5'	-	3	722.342	1.04699	0.233769	0.478825	-DD
T19	new_279995_280085	279995	280085	1	5'	-	2	1582.85	0.604475	1.5978	0.442649	--D
T20	new_308265_308331	308265	308331	1	5'	-	1	2516.33	0.677624	0.864227	0.183041	--D
T23	new_329693_329773	329693	329773	1	5'	-	1	42441.3	0.0674195	0.0102491	0.0119404	DDD
S110	new_338187_338287	338187	338287	1	5'	-	1	20400.3	0.832212	0.926607	0.412689	--D
S114	new_343495_343573	343495	343573	1	inter	-	1	1291.68	0.876735	0.429672	0.472882	-DD
S116	new_347027_347149	347027	347149	1	5'	-	3	6364.59	1.86857	0.100424	0.377506	-DD
S132	new_449651_449723	449651	449723	1	5'	-	1	5480.77	0.276058	0.66946	0.0773848	--D
S137	new_465941_466041	465941	466041	1	intra	-	2	11169.7	0.773644	1.09648	0.206134	--D
S138	new_467042_467129	467042	467129	1	5'	-	1	1840.26	0.651364	0.557788	0.431324	--D
T32	new_701528_701600	701528	701600	1	inter	-	1	3976.75	0.491359	0.0458238	0.178079	-DD
S232	new_706872_706972	706872	706972	1	intra	-	2	1169.24	0.930503	0.234465	0.35646	-DD
S237	new_728598_728731	728598	728731	1	5'	-	3	30751.4	0.592578	0.213558	0.471906	-DD
S341	new_1045199_1045317	1045199	1045317	1	inter	-	3	1678.59	3.53531	2.38538	0.223116	UUD
S407	new_1221487_1221593	1221487	1221593	1	inter	-	2	3270.77	4.12577	0.0719144	0.134673	UDD
S432	new_1264932_1265017_c	1264932	1265017	-1	5'	-	1	7491.18	1.30318	0.603219	0.180978	--D
S516	new_1485356_1485452	1485356	1485452	1	inter	-	1	2619.77	1.02483	0.246313	0.468654	-DD
S544	new_1560362_1560465	1560362	1560465	1	5'	-	3	1487.25	1.44589	0.986769	0.462039	--D
S569	new_1630221_1630381	1630221	1630381	1	intra	-	5	3439.15	3.58099	0.125656	0.262053	UDD
S575	new_1655788_1655880_c	1655788	1655880	-1	5'	-	1	36891.4	0.303947	0.754153	0.172286	--D
S580	new_1674154_1674258	1674154	1674258	1	inter	-	3	19282.2	0.465852	0.18183	0.372121	DDD
S585	new_1695136_1695253	1695136	1695253	1	intra	-	3	9044.63	1.37105	0.250127	0.228654	-DD
T56	new_1893321_1893395	1893321	1893395	1	inter	-	1	2689.95	0.922949	1.41271	0.36199	--D
S636	new_1894896_1895211	1894896	1895211	1	3'	-	12	3767.82	0.736941	2.20271	0.309556	--D
S709	new_2054085_2054544_c	2054085	2054544	-1	3'	-	18	1902.04	0.596683	0.380243	0.355299	-DD
S710	new_2055241_2055358_c	2055241	2055358	-1	5'	-	2	7188.23	0.749582	0.251169	0.268942	-DD
T59	new_2111609_2111719_c	2111609	2111719	-1	5'	-	2	48181.7	0.729571	0.39292	0.456924	-DD
S780	new_2202717_2202804_c	2202717	2202804	-1	intra	-	1	1016.06	0.358593	0.217558	0.204368	DDD
S781	new_2203000_2203110_c	2203000	2203110	-1	intra	-	2	848.211	0.561479	0.254562	0.275826	-DD
S782	new_2203597_2203983_c	2203597	2203983	-1	5'	AS	15	1864.67	0.603252	0.199059	0.243082	-DD
S812	new_2278079_2278601_c	2278079	2278601	-1	intra	AS	20	1744.07	0.997904	0.843235	0.483228	--D
S833	new_2316111_2316182_c	2316111	2316182	-1	5'	-	1	1869.17	1.25019	0.381692	0.491387	-DD
S886	new_2435792_2435878_c	2435792	2435878	-1	5'	-	1	24699.4	0.64047	0.269148	0.441172	-DD
S937	new_2586704_2586996_c	2586704	2586996	-1	5'	AS	11	2988.17	0.957539	1.39606	0.401433	--D
S938	new_2586998_2587934_c	2586998	2587934	-1	inter	AS	39	4240.96	0.82806	0.819267	0.265576	--D
T68	new_2702249_2702687_c	2702249	2702687	-1	3'	-	18	2287.88	0.588694	0.275538	0.469248	-DD
S1047	new_2829449_2829527_c	2829449	2829527	-1	5'	-	1	14936.2	1.18681	0.573465	0.45092	--D
S1076	new_2908738_2908833_c	2908738	2908833	-1	5'	-	2	26300	0.866592	0.422771	0.369751	-DD
S1099	new_2980988_2981070_c	2980988	2981070	-1	5'	-	1	19579.7	2.68261	0.0689801	0.212433	UDD
S1100	new_2981072_2981150_c	2981072	2981150	-1	inter	-	1	16456.3	3.06442	0.0826084	0.375574	UDD
S1104	new_2987548_2987649_c	2987548	2987649	-1	5'	-	1	37336.4	0.655241	0.699776	0.485343	--D
S1121	new_3021090_3021169_c	3021090	3021169	-1	5'	-	1	13323.7	0.761739	0.22182	0.345943	-DD
S1145	new_3059402_3059490_c	3059402	3059490	-1	5'	-	2	9076.1	1.2395	0.45974	0.474612	-DD
S1172	new_3136712_3136937_c	3136712	3136937	-1	inter	AS	7	2287.83	0.626561	0.543176	0.420906	--D
S1174	new_3145997_3146088_c	3145997	3146088	-1	5'	-	1	9698.59	1.10659	0.145626	0.149827	-DD
S1185	new_3187402_3187502	3187402	3187502	1	5'	-	2	2227.51	0.606047	1.90687	0.178419	--D
T83	new_3308798_3308866	3308798	3308866	1	5'	-	1	8786	0.874062	1.14849	0.231587	--D
T88	new_3475976_3476042	3475976	3476042	1	5'	-	1	2723.75	0.706039	0.999079	0.311596	--D
S1305	new_3491558_3491654_c	3491558	3491654	-1	intra	-	2	2660.46	0.952824	0.185931	0.228523	-DD
S1309	new_3510674_3510779	3510674	3510779	1	5'	-	2	3415.25	1.93834	0.189442	0.305774	-DD
S1352	new_3635902_3636010_c	3635902	3636010	-1	5'	-	2	2842.29	2.89152	0.119346	0.272586	UDD
S1391	new_3728120_3728202_c	3728120	3728202	-1	5'	-	1	5402.36	0.943444	0.880466	0.18496	--D
S1422	new_3780393_3780655_c	3780393	3780655	-1	5'	-	9	5303.68	0.586812	0.119648	0.252026	-DD
S1460	new_3880559_3880739_c	3880559	3880739	-1	inter	-	5	1275.55	1.7877	6.01615	0.393927	-UD
S1461	new_3882015_3882097_c	3882015	3882097	-1	5'	-	1	873.873	2.43993	7.82096	0.471245	UUD
S1486	new_3979198_3979406_c	3979198	3979406	-1	5'	-	6	11937.3	0.152235	0.0638964	0.0783278	DDD
S1487	new_3979408_3979516_c	3979408	3979516	-1	5'	-	2	3586	0.407383	0.188703	0.38165	-DD
S1511	new_4022729_4023053_c	4022729	4023053	-1	intra	-	12	2791.85	0.4871	2.72181	0.379402	DUD
S1531	new_4091310_4091407_c	4091310	4091407	-1	5'	-	1	5425.87	0.819508	0.785691	0.398122	--D
S1567	new_4176526_4176840	4176526	4176840	1	3'	-	6	5586.65	0.669371	0.79069	0.399976	--D
