# Supplementary material for: Three Essential Ribonucleases—RNase Y, J1, and III—Control the Abundance of a Majority of Bacillus subtilis mRNAs
Source: PLoS Genet. 2012 Mar 8;8(3):e1002520. doi: 10.1371/journal.pgen.1002520 (PMC3297567; doi:10.1371/journal.pgen.1002520)
Supplement: Table S5 — Comparison with RNase Y substrates in Lehnik-Habrink study. Data sheets list candidate genes 2-fold and 1.5-fold greater than WT (“2× up” and “1.5× up”, respectively) and 2-fold and 1.5-fold decreased compared to WT (“2×-down” and 1.5× down”, respectively) in present study also found in Lehnik-Habrink study [24]. (XLSX) [file pgen.1002520.s014.xlsx]

## Sheet: 2x up
Locustag	Our data (>2x)	Lehnik (>1.5x)
BSU00270	3.45457	1.55295
BSU00280	2.35351	1.56402
BSU00310	2.18186	1.55954
BSU00320	3.20202	1.7854
BSU00330	2.53541	1.63138
BSU00570	3.90732	2.13332
BSU00670	6.81831	1.81214
BSU00750	3.34961	2.90834
BSU00760	3.56721	2.70583
BSU00770	2.35054	2.28289
BSU01750	3.27903	2.25101
BSU01760	2.53271	1.84488
BSU02670	6.26343	2.46188
BSU02680	8.71909	2.71794
BSU03090	2.44932	1.5506
BSU03100	2.24879	1.49039
BSU03840	2.15852	1.57935
BSU03910	4.5359	1.70195
BSU03970	2.19686	1.56106
BSU04170	2.50373	3.4656
BSU04230	25.8041	1.73836
BSU05040	2.67519	1.63464
BSU05430	2.03826	1.57012
BSU05510	4.97354	1.91757
BSU05960	5.29758	1.68065
BSU05970	4.42134	1.9981
BSU05980	3.99955	1.89588
BSU05990	4.77572	1.79949
BSU06060	2.99148	1.65185
BSU06070	2.62159	1.52698
BSU06380	18.0719	2.87694
BSU07260	3.63832	1.47769
BSU07310	3.43701	1.54892
BSU07710	2.32867	1.67316
BSU07720	7.43047	1.68903
BSU07940	2.68098	1.87863
BSU08030	2.48358	1.54286
BSU08210	5.00575	1.62892
BSU08220	4.12465	1.57781
BSU08540	3.41937	1.55823
BSU08620	11.1354	1.81348
BSU08690	3.49455	1.47015
BSU08740	3.19945	2.43249
BSU08980	3.06818	1.63012
BSU09210	2.48779	1.70958
BSU09400	3.33735	2.06714
BSU09480	2.47203	1.51543
BSU09500	11.0592	2.06077
BSU09510	8.94682	1.81387
BSU09520	14.0034	1.98714
BSU09590	2.38271	1.49552
BSU09640	4.5336	2.54087
BSU09760	3.06148	1.45605
BSU09830	10.2145	1.51931
BSU09850	11.2102	1.93468
BSU09860	9.88181	2.21074
BSU09870	6.50366	1.94907
BSU10010	2.43951	1.48652
BSU10230	3.56218	2.94566
BSU10520	4.3649	1.86582
BSU10800	2.26713	1.57971
BSU11490	11.6384	3.11254
BSU11500	5.78209	2.53974
BSU11520	6.31576	2.3731
BSU11550	5.17748	1.51972
BSU11560	7.41438	1.73794
BSU11900	2.14675	1.66226
BSU12820	8.49906	1.84299
BSU12830	8.62409	2.25224
BSU13150	2.24439	1.71652
BSU13300	5.49063	1.90874
BSU13500	2.13767	1.89329
BSU13660	2.5206	1.52866
BSU13700	19.3463	1.57348
BSU14040	8.56176	1.58263
BSU14050	8.5937	1.64843
BSU14210	3.90972	1.98715
BSU14620	7.01773	1.69175
BSU14630	2.25886	2.18432
BSU14950	4.47313	1.57892
BSU14990	4.20326	1.62649
BSU15330	3.05601	1.56996
BSU15660	4.08469	2.1982
BSU15670	2.65433	2.04928
BSU15680	2.6005	1.92322
BSU15690	2.31331	1.83853
BSU15700	2.67156	1.47816
BSU17290	3.6906	1.51518
BSU17300	4.63505	1.73261
BSU17450	2.20068	1.47917
BSU17470	2.74316	1.76031
BSU17630	2.98494	2.0085
BSU17830	2.15167	1.48976
BSU17950	3.16055	1.45488
BSU19130	5.65478	1.53755
BSU19190	2.98479	2.02903
BSU19200	2.64393	1.84694
BSU19310	8.70337	1.7702
BSU19460	3.224	1.5526
BSU19470	3.02068	1.56933
BSU20960	2.19664	1.49324
BSU21050	3.40617	3.02419
BSU21060	2.21291	3.52102
BSU21070	2.11224	3.01871
BSU21140	2.3617	2.09784
BSU21150	2.28013	1.88754
BSU21160	2.15942	1.76773
BSU21170	2.10586	1.66606
BSU21200	2.18549	1.86979
BSU21210	2.16056	1.87125
BSU21220	2.15957	1.89954
BSU21680	2.8246	1.67569
BSU21690	2.70954	1.6934
BSU22010	4.59222	1.4816
BSU22160	6.01902	1.7838
BSU22170	4.46628	1.91016
BSU22270	3.00777	1.53624
BSU22420	2.47367	1.65929
BSU22430	2.12741	1.80243
BSU22580	2.20906	1.50202
BSU22590	4.0514	1.7185
BSU22650	4.16094	11.3936
BSU22660	3.18766	12.2881
BSU22670	3.75713	12.7467
BSU22980	12.2087	1.62364
BSU23050	3.81303	2.66317
BSU23060	2.73022	2.31616
BSU23350	3.46555	1.45848
BSU23370	3.58606	1.83277
BSU23640	4.30224	1.47403
BSU23830	20.6315	1.64323
BSU23880	3.76661	1.91613
BSU23890	4.35442	1.84156
BSU23950	2.25153	1.67441
BSU24020	2.32155	1.63543
BSU24120	2.96552	1.45332
BSU24210	2.50544	1.68229
BSU25000	2.10489	2.647
BSU25100	3.95397	2.21929
BSU25140	2.49508	1.62809
BSU25160	2.94385	1.53595
BSU25820	2.02929	2.02171
BSU26480	2.04097	1.6919
BSU27180	30.5552	2.71459
BSU27240	5.51831	1.47517
BSU27360	2.47842	1.67458
BSU27500	2.82789	1.46965
BSU27530	2.58063	1.5686
BSU27540	5.21807	2.42381
BSU28490	2.25011	1.47935
BSU28600	6.16179	1.73395
BSU28610	6.97477	1.6832
BSU29000	3.10958	1.47114
BSU29010	2.37456	2.99635
BSU29540	3.42601	2.56638
BSU29590	3.26516	1.62802
BSU29920	7.95906	1.67502
BSU29970	2.32255	1.71347
BSU30020	20.9219	1.96028
BSU30060	2.31496	2.35839
BSU30350	2.49172	2.13473
BSU31120	2.44989	1.63072
BSU31150	3.3158	1.62729
BSU31300	3.99557	1.69112
BSU31310	3.02257	1.53228
BSU31480	3.25351	2.75257
BSU32060	5.81493	1.68323
BSU32130	2.14502	3.50065
BSU32190	4.68425	1.79297
BSU32550	3.43452	2.06911
BSU32570	2.45749	2.41189
BSU32580	2.56637	2.7704
BSU32590	2.56845	2.79974
BSU33340	3.02035	1.85061
BSU33370	2.51959	1.68697
BSU33420	4.85344	1.48459
BSU33800	4.3587	2.08111
BSU33810	2.91604	2.05786
BSU33820	3.68455	2.04212
BSU33830	3.28065	2.1206
BSU33950	2.06404	2.48463
BSU33980	3.13217	2.05589
BSU35510	2.21751	1.57493
BSU35530	2.88414	1.77851
BSU35700	3.71886	1.98914
BSU35710	4.03061	2.06493
BSU35750	2.67534	1.81017
BSU35760	2.10467	1.80292
BSU36230	4.21876	1.60388
BSU36560	2.12284	1.65978
BSU36580	3.57443	1.6726
BSU36700	3.61438	1.83376
BSU36710	4.47596	2.00733
BSU36750	3.68626	1.71617
BSU36790	5.10139	1.87902
BSU36970	2.0432	1.51331
BSU37000	2.32499	1.5586
BSU37010	2.09761	1.80122
BSU37990	3.45063	1.86526
BSU38000	3.19983	1.60933
BSU38090	2.93054	1.65385
BSU38110	2.84021	1.98729
BSU38120	11.9155	1.96879
BSU38470	2.48106	1.90917
BSU38480	12.4766	1.80139
BSU39010	12.1894	2.40199
BSU39790	2.14059	2.09761
BSU40120	4.79864	1.68003
BSU40190	2.27205	1.94131
BSU40360	3.02317	1.66657
BSU40370	2.41323	1.76292
BSU40380	2.07322	1.74967
BSU40390	2.44441	1.80334
BSU40400	2.48953	1.96306
BSU40410	2.75561	1.91064
BSU40440	3.15075	1.60618
BSU40510	2.90185	1.48551
BSU40520	3.72851	1.46459
BSU40540	3.7514	1.57822

## Sheet: 1.5x up
Locustag	Our data (>1.5x)	Lehnik (>1.5x)
BSU00270	3.45457	1.55295
BSU00280	2.35351	1.56402
BSU00310	2.18186	1.55954
BSU00320	3.20202	1.7854
BSU00330	2.53541	1.63138
BSU00570	3.90732	2.13332
BSU00670	6.81831	1.81214
BSU00680	1.73042	1.49741
BSU00700	1.74204	1.80466
BSU00750	3.34961	2.90834
BSU00760	3.56721	2.70583
BSU00770	2.35054	2.28289
BSU00780	1.93486	2.16999
BSU00790	1.9935	1.90888
BSU00800	1.84402	1.73151
BSU00810	1.60768	1.69159
BSU01750	3.27903	2.25101
BSU01760	2.53271	1.84488
BSU02670	6.26343	2.46188
BSU02680	8.71909	2.71794
BSU03080	1.83935	1.52759
BSU03090	2.44932	1.5506
BSU03100	2.24879	1.49039
BSU03550	1.9052	1.73859
BSU03840	2.15852	1.57935
BSU03850	1.78132	1.72076
BSU03910	4.5359	1.70195
BSU03970	2.19686	1.56106
BSU04170	2.50373	3.4656
BSU04230	25.8041	1.73836
BSU05040	2.67519	1.63464
BSU05360	1.86713	1.54261
BSU05430	2.03826	1.57012
BSU05510	4.97354	1.91757
BSU05950	1.67542	1.54668
BSU05960	5.29758	1.68065
BSU05970	4.42134	1.9981
BSU05980	3.99955	1.89588
BSU05990	4.77572	1.79949
BSU06060	2.99148	1.65185
BSU06070	2.62159	1.52698
BSU06380	18.0719	2.87694
BSU06580	1.79626	1.85432
BSU07180	1.53985	2.01837
BSU07260	3.63832	1.47769
BSU07310	3.43701	1.54892
BSU07710	2.32867	1.67316
BSU07720	7.43047	1.68903
BSU07940	2.68098	1.87863
BSU08030	2.48358	1.54286
BSU08060	1.9611	2.70807
BSU08210	5.00575	1.62892
BSU08220	4.12465	1.57781
BSU08530	1.56459	1.4619
BSU08540	3.41937	1.55823
BSU08620	11.1354	1.81348
BSU08690	3.49455	1.47015
BSU08740	3.19945	2.43249
BSU08970	1.86112	1.4907
BSU08980	3.06818	1.63012
BSU09210	2.48779	1.70958
BSU09400	3.33735	2.06714
BSU09480	2.47203	1.51543
BSU09500	11.0592	2.06077
BSU09510	8.94682	1.81387
BSU09520	14.0034	1.98714
BSU09590	2.38271	1.49552
BSU09640	4.5336	2.54087
BSU09760	3.06148	1.45605
BSU09830	10.2145	1.51931
BSU09850	11.2102	1.93468
BSU09860	9.88181	2.21074
BSU09870	6.50366	1.94907
BSU10010	2.43951	1.48652
BSU10230	3.56218	2.94566
BSU10520	4.3649	1.86582
BSU10800	2.26713	1.57971
BSU11490	11.6384	3.11254
BSU11500	5.78209	2.53974
BSU11520	6.31576	2.3731
BSU11550	5.17748	1.51972
BSU11560	7.41438	1.73794
BSU11900	2.14675	1.66226
BSU12820	8.49906	1.84299
BSU12830	8.62409	2.25224
BSU13150	2.24439	1.71652
BSU13300	5.49063	1.90874
BSU13500	2.13767	1.89329
BSU13660	2.5206	1.52866
BSU13700	19.3463	1.57348
BSU14040	8.56176	1.58263
BSU14050	8.5937	1.64843
BSU14210	3.90972	1.98715
BSU14250	1.84578	1.76196
BSU14620	7.01773	1.69175
BSU14630	2.25886	2.18432
BSU14950	4.47313	1.57892
BSU14990	4.20326	1.62649
BSU15330	3.05601	1.56996
BSU15390	1.68778	1.48559
BSU15660	4.08469	2.1982
BSU15670	2.65433	2.04928
BSU15680	2.6005	1.92322
BSU15690	2.31331	1.83853
BSU15700	2.67156	1.47816
BSU17290	3.6906	1.51518
BSU17300	4.63505	1.73261
BSU17450	2.20068	1.47917
BSU17470	2.74316	1.76031
BSU17480	1.9617	1.53522
BSU17630	2.98494	2.0085
BSU17830	2.15167	1.48976
BSU17950	3.16055	1.45488
BSU18110	1.89897	3.26668
BSU18790	1.94575	1.47254
BSU19130	5.65478	1.53755
BSU19190	2.98479	2.02903
BSU19200	2.64393	1.84694
BSU19310	8.70337	1.7702
BSU19460	3.224	1.5526
BSU19470	3.02068	1.56933
BSU20020	1.55276	2.44695
BSU20030	1.7262	2.94457
BSU20040	1.74188	2.04448
BSU20060	1.83299	3.80864
BSU20070	1.91074	4.70991
BSU20150	1.80957	3.85089
BSU20170	1.68311	2.51688
BSU20200	1.65929	2.7831
BSU20230	1.5748	4.35036
BSU20240	1.62267	3.40413
BSU20370	1.74796	3.20661
BSU20520	1.93155	1.83141
BSU20960	2.19664	1.49324
BSU21050	3.40617	3.02419
BSU21060	2.21291	3.52102
BSU21070	2.11224	3.01871
BSU21090	1.58229	2.19486
BSU21110	1.58969	2.32799
BSU21130	1.75321	1.909
BSU21140	2.3617	2.09784
BSU21150	2.28013	1.88754
BSU21160	2.15942	1.76773
BSU21170	2.10586	1.66606
BSU21180	1.92889	1.72437
BSU21190	1.89693	1.66162
BSU21200	2.18549	1.86979
BSU21210	2.16056	1.87125
BSU21220	2.15957	1.89954
BSU21230	1.99262	1.92663
BSU21240	1.66974	2.11023
BSU21250	1.56359	1.83017
BSU21400	1.54074	2.01429
BSU21680	2.8246	1.67569
BSU21690	2.70954	1.6934
BSU22010	4.59222	1.4816
BSU22160	6.01902	1.7838
BSU22170	4.46628	1.91016
BSU22270	3.00777	1.53624
BSU22420	2.47367	1.65929
BSU22430	2.12741	1.80243
BSU22580	2.20906	1.50202
BSU22590	4.0514	1.7185
BSU22640	1.81839	9.94988
BSU22650	4.16094	11.3936
BSU22660	3.18766	12.2881
BSU22670	3.75713	12.7467
BSU22680	1.95906	13.1355
BSU22980	12.2087	1.62364
BSU23050	3.81303	2.66317
BSU23060	2.73022	2.31616
BSU23350	3.46555	1.45848
BSU23370	3.58606	1.83277
BSU23640	4.30224	1.47403
BSU23830	20.6315	1.64323
BSU23880	3.76661	1.91613
BSU23890	4.35442	1.84156
BSU23950	2.25153	1.67441
BSU24020	2.32155	1.63543
BSU24120	2.96552	1.45332
BSU24210	2.50544	1.68229
BSU25000	2.10489	2.647
BSU25100	3.95397	2.21929
BSU25140	2.49508	1.62809
BSU25160	2.94385	1.53595
BSU25820	2.02929	2.02171
BSU25900	1.88471	1.88186
BSU26470	1.86838	1.47796
BSU26480	2.04097	1.6919
BSU26590	1.96468	1.67755
BSU26600	1.98395	1.63751
BSU26660	1.91525	1.49157
BSU27180	30.5552	2.71459
BSU27240	5.51831	1.47517
BSU27300	1.85271	1.61797
BSU27340	1.6995	1.49566
BSU27350	1.85297	1.66432
BSU27360	2.47842	1.67458
BSU27370	1.69877	2.13375
BSU27500	2.82789	1.46965
BSU27530	2.58063	1.5686
BSU27540	5.21807	2.42381
BSU28490	2.25011	1.47935
BSU28600	6.16179	1.73395
BSU28610	6.97477	1.6832
BSU29000	3.10958	1.47114
BSU29010	2.37456	2.99635
BSU29540	3.42601	2.56638
BSU29580	1.97976	1.61354
BSU29590	3.26516	1.62802
BSU29920	7.95906	1.67502
BSU29970	2.32255	1.71347
BSU30020	20.9219	1.96028
BSU30060	2.31496	2.35839
BSU30070	1.68765	1.46801
BSU30340	1.76064	1.60857
BSU30350	2.49172	2.13473
BSU31120	2.44989	1.63072
BSU31150	3.3158	1.62729
BSU31300	3.99557	1.69112
BSU31310	3.02257	1.53228
BSU31480	3.25351	2.75257
BSU31800	1.96994	1.59368
BSU32060	5.81493	1.68323
BSU32130	2.14502	3.50065
BSU32190	4.68425	1.79297
BSU32550	3.43452	2.06911
BSU32570	2.45749	2.41189
BSU32580	2.56637	2.7704
BSU32590	2.56845	2.79974
BSU33340	3.02035	1.85061
BSU33370	2.51959	1.68697
BSU33420	4.85344	1.48459
BSU33800	4.3587	2.08111
BSU33810	2.91604	2.05786
BSU33820	3.68455	2.04212
BSU33830	3.28065	2.1206
BSU33950	2.06404	2.48463
BSU33980	3.13217	2.05589
BSU34670	1.67945	1.82265
BSU34940	1.79836	1.91362
BSU35260	1.92829	1.4992
BSU35510	2.21751	1.57493
BSU35530	2.88414	1.77851
BSU35700	3.71886	1.98914
BSU35710	4.03061	2.06493
BSU35750	2.67534	1.81017
BSU35760	2.10467	1.80292
BSU36230	4.21876	1.60388
BSU36560	2.12284	1.65978
BSU36580	3.57443	1.6726
BSU36700	3.61438	1.83376
BSU36710	4.47596	2.00733
BSU36750	3.68626	1.71617
BSU36790	5.10139	1.87902
BSU36970	2.0432	1.51331
BSU37000	2.32499	1.5586
BSU37010	2.09761	1.80122
BSU37990	3.45063	1.86526
BSU38000	3.19983	1.60933
BSU38080	1.8787	2.52765
BSU38090	2.93054	1.65385
BSU38110	2.84021	1.98729
BSU38120	11.9155	1.96879
BSU38470	2.48106	1.90917
BSU38480	12.4766	1.80139
BSU39010	12.1894	2.40199
BSU39790	2.14059	2.09761
BSU39800	1.96069	1.77309
BSU39970	1.72818	1.84483
BSU40120	4.79864	1.68003
BSU40190	2.27205	1.94131
BSU40360	3.02317	1.66657
BSU40370	2.41323	1.76292
BSU40380	2.07322	1.74967
BSU40390	2.44441	1.80334
BSU40400	2.48953	1.96306
BSU40410	2.75561	1.91064
BSU40440	3.15075	1.60618
BSU40510	2.90185	1.48551
BSU40520	3.72851	1.46459
BSU40540	3.7514	1.57822

## Sheet: 2x down
Locus Tag	Our data (>2x)	Lehnik (>1.5x)
BSU02140	14.4784	1.95055
BSU02700	6.77368	3.02054
BSU02780	32.7762	1.87487
BSU07380	2.2332	1.52884
BSU09890	4.99987	1.63537
BSU10770	3.99512	2.60546
BSU12180	35.4052	2.06647
BSU12190	4.22509	1.90677
BSU13140	5.15225	1.68318
BSU14340	2.65281	1.95898
BSU14350	3.51207	2.30307
BSU14890	2.02431	2.30958
BSU16660	2.28069	1.5828
BSU16960	50.0067	13.177
BSU17610	2.3974	39.6983
BSU18840	3.09586	1.57493
BSU20420	2.44624	1.52202
BSU21460	7.27782	3.15886
BSU21470	10.8724	3.01429
BSU21480	17.5145	1.81326
BSU21610	6.18675	1.65795
BSU21620	4.55636	1.61918
BSU24620	2.71307	3.55252
BSU25050	7.60907	1.53146
BSU29520	2.49133	1.94405
BSU29530	3.25427	2.04503
BSU30660	3.55412	1.9389
BSU30750	4.27398	1.4552
BSU31080	4.90676	2.30581
BSU31890	2.96336	1.786
BSU33280	2.84365	1.53435
BSU34010	2.27063	1.50855
BSU34020	5.23601	1.5359
BSU34430	2.24109	1.67302
BSU37460	6.39615	2.07267
BSU37470	4.32599	1.81532
BSU38850	4.16119	1.6775
BSU39310	2.99119	1.67337
BSU39610	7.61609	1.80355
BSU39940	2.44777	2.08179
BSU40590	2.71677	2.00533
BSU40600	2.97132	2.1143
BSU40610	2.67871	1.96163
BSU40620	2.76124	1.62241

## Sheet: 1.5x down
Locustag	Our data (>1.5x)	Lehnik (>1.5x)
BSU00130	1.73138	1.49927
BSU01920	1.85299	1.67547
BSU02140	14.4784	1.95055
BSU02700	6.77368	3.02054
BSU02780	32.7762	1.87487
BSU04000	1.84987	1.48394
BSU07380	2.2332	1.52884
BSU09890	4.99987	1.63537
BSU10770	3.99512	2.60546
BSU11020	1.79492	1.52042
BSU12180	35.4052	2.06647
BSU12190	4.22509	1.90677
BSU13140	5.15225	1.68318
BSU14340	2.65281	1.95898
BSU14350	3.51207	2.30307
BSU14890	2.02431	2.30958
BSU16660	2.28069	1.5828
BSU16960	50.0067	13.177
BSU17610	2.3974	39.6983
BSU18560	1.94183	1.71947
BSU18840	3.09586	1.57493
BSU20420	2.44624	1.52202
BSU21460	7.27782	3.15886
BSU21470	10.8724	3.01429
BSU21480	17.5145	1.81326
BSU21610	6.18675	1.65795
BSU21620	4.55636	1.61918
BSU23140	1.67736	1.83945
BSU23150	1.88747	1.87399
BSU24620	2.71307	3.55252
BSU25050	7.60907	1.53146
BSU26890	1.77668	1.8309
BSU29520	2.49133	1.94405
BSU29530	3.25427	2.04503
BSU30660	3.55412	1.9389
BSU30750	4.27398	1.4552
BSU31080	4.90676	2.30581
BSU31890	2.96336	1.786
BSU33260	1.86719	1.49675
BSU33270	1.83319	1.59951
BSU33280	2.84365	1.53435
BSU34010	2.27063	1.50855
BSU34020	5.23601	1.5359
BSU34430	2.24109	1.67302
BSU36780	1.94879	1.77026
BSU37460	6.39615	2.07267
BSU37470	4.32599	1.81532
BSU37790	1.89314	1.75023
BSU38850	4.16119	1.6775
BSU39310	2.99119	1.67337
BSU39610	7.61609	1.80355
BSU39940	2.44777	2.08179
BSU40590	2.71677	2.00533
BSU40600	2.97132	2.1143
BSU40610	2.67871	1.96163
BSU40620	2.76124	1.62241
